# Supplementary material for: Potential role of genomic imprinted genes and brain developmental related genes in autism
Source: BMC Med Genomics. 2020 Mar 26;13:54. doi: 10.1186/s12920-020-0693-2 (PMC7099798; doi:10.1186/s12920-020-0693-2)
Supplement: Supplementary file 5 — Additional file 5: Table S1. The autism gene list. [file 12920_2020_693_MOESM5_ESM.csv]

Gene Symbol	Entrez Id	Species	Gene Name
MEF2C	4208	Homo sapiens	myocyte enhancer factor 2C(MEF2C)
GDA	9615	Homo sapiens	guanine deaminase(GDA)
SCN3A	6328	Homo sapiens	sodium voltage-gated channel alpha subunit 3(SCN3A)
TLDC1	57707	Homo sapiens	TBC/LysM-associated domain containing 1(TLDC1)
RORB	6096	Homo sapiens	RAR related orphan receptor B(RORB)
RORA	6095	Homo sapiens	RAR related orphan receptor A(RORA)
AMOTL1	154810	Homo sapiens	angiomotin like 1(AMOTL1)
ZNF778	197320	Homo sapiens	zinc finger protein 778(ZNF778)
DGAT2L6	347516	Homo sapiens	diacylglycerol O-acyltransferase 2 like 6(DGAT2L6)
APP	351	Homo sapiens	amyloid beta precursor protein(APP)
USP54	159195	Homo sapiens	ubiquitin specific peptidase 54(USP54)
ZNF774	342132	Homo sapiens	zinc finger protein 774(ZNF774)
OGT	8473	Homo sapiens	O-linked N-acetylglucosamine (GlcNAc) transferase(OGT)
PTBP2	58155	Homo sapiens	polypyrimidine tract binding protein 2(PTBP2)
DHX30	22907	Homo sapiens	DExH-box helicase 30(DHX30)
ROS1	6098	Homo sapiens	ROS proto-oncogene 1, receptor tyrosine kinase(ROS1)
LRRC7	57554	Homo sapiens	leucine rich repeat containing 7(LRRC7)
CCAR2	57805	Homo sapiens	cell cycle and apoptosis regulator 2(CCAR2)
LRRC4	64101	Homo sapiens	leucine rich repeat containing 4(LRRC4)
BRAF	673	Homo sapiens	B-Raf proto-oncogene, serine/threonine kinase(BRAF)
GATM	2628	Homo sapiens	glycine amidinotransferase(GATM)
C4B	721	Homo sapiens	complement C4B (Chido blood group)(C4B)
EFCAB13	124989	Homo sapiens	EF-hand calcium binding domain 13(EFCAB13)
ANKS3	124401	Homo sapiens	ankyrin repeat and sterile alpha motif domain containing 3(ANKS3)
SCN2A	6326	Homo sapiens	sodium voltage-gated channel alpha subunit 2(SCN2A)
LRRC1	55227	Homo sapiens	leucine rich repeat containing 1(LRRC1)
PKHD1L1	93035	Homo sapiens	polycystic kidney and hepatic disease 1 (autosomal recessive)-like 1(PKHD1L1)
CYP1A2	1544	Homo sapiens	cytochrome P450 family 1 subfamily A member 2(CYP1A2)
MARK1	4139	Homo sapiens	microtubule affinity regulating kinase 1(MARK1)
DCAF4	26094	Homo sapiens	DDB1 and CUL4 associated factor 4(DCAF4)
CD163L1	283316	Homo sapiens	CD163 molecule like 1(CD163L1)
DOC2A	8448	Homo sapiens	double C2 domain alpha(DOC2A)
SIPA1L1	26037	Homo sapiens	signal induced proliferation associated 1 like 1(SIPA1L1)
FOXG1	2290	Homo sapiens	forkhead box G1(FOXG1)
HSD11B1	3290	Homo sapiens	hydroxysteroid 11-beta dehydrogenase 1(HSD11B1)
ADSL	158	Homo sapiens	adenylosuccinate lyase(ADSL)
SHOX	6473	Homo sapiens	short stature homeobox(SHOX)
MYBBP1A	10514	Homo sapiens	MYB binding protein 1a(MYBBP1A)
HIGD2A	192286	Homo sapiens	HIG1 hypoxia inducible domain family member 2A(HIGD2A)
DNAH11	8701	Homo sapiens	dynein axonemal heavy chain 11(DNAH11)
DNAH10	196385	Homo sapiens	dynein axonemal heavy chain 10(DNAH10)
SCN1A	6323	Homo sapiens	sodium voltage-gated channel alpha subunit 1(SCN1A)
DNAH17	8632	Homo sapiens	dynein axonemal heavy chain 17(DNAH17)
CACNB2	783	Homo sapiens	calcium voltage-gated channel auxiliary subunit beta 2(CACNB2)
FAM19A1	407738	Homo sapiens	family with sequence similarity 19 member A1, C-C motif chemokine like(FAM19A1)
MIR17HG	407975	Homo sapiens	miR-17-92a-1 cluster host gene(MIR17HG)
ARX	170302	Homo sapiens	aristaless related homeobox(ARX)
CENPBD1	92806	Homo sapiens	CENPB DNA-binding domain containing 1(CENPBD1)
DUSP15	128853	Homo sapiens	dual specificity phosphatase 15(DUSP15)
EFR3A	23167	Homo sapiens	EFR3 homolog A(EFR3A)
ARNTL2	56938	Homo sapiens	aryl hydrocarbon receptor nuclear translocator like 2(ARNTL2)
SPP2	6694	Homo sapiens	secreted phosphoprotein 2(SPP2)
SPP1	6696	Homo sapiens	secreted phosphoprotein 1(SPP1)
ZC3H14	79882	Homo sapiens	zinc finger CCCH-type containing 14(ZC3H14)
TECTA	7007	Homo sapiens	tectorin alpha(TECTA)
DHX9	1660	Homo sapiens	DExH-box helicase 9(DHX9)
ESRRB	2103	Homo sapiens	estrogen related receptor beta(ESRRB)
TAOK3	51347	Homo sapiens	TAO kinase 3(TAOK3)
NXF5	55998	Homo sapiens	nuclear RNA export factor 5(NXF5)
ATP11B	23200	Homo sapiens	ATPase phospholipid transporting 11B (putative)(ATP11B)
GARS	2617	Homo sapiens	glycyl-tRNA synthetase(GARS)
DUSP22	56940	Homo sapiens	dual specificity phosphatase 22(DUSP22)
GAS2	2620	Homo sapiens	growth arrest specific 2(GAS2)
ACACB	32	Homo sapiens	acetyl-CoA carboxylase beta(ACACB)
PARP8	79668	Homo sapiens	poly(ADP-ribose) polymerase family member 8(PARP8)
RGS7	6000	Homo sapiens	regulator of G-protein signaling 7(RGS7)
CDC42BPB	9578	Homo sapiens	CDC42 binding protein kinase beta(CDC42BPB)
CT45A5	441521	Homo sapiens	cancer/testis antigen family 45 member A5(CT45A5)
BCKDK	10295	Homo sapiens	branched chain ketoacid dehydrogenase kinase(BCKDK)
CYP2C19	1557	Homo sapiens	cytochrome P450 family 2 subfamily C member 19(CYP2C19)
GRIP1	23426	Homo sapiens	glutamate receptor interacting protein 1(GRIP1)
NUAK1	9891	Homo sapiens	NUAK family kinase 1(NUAK1)
CYP2C18	1562	Homo sapiens	cytochrome P450 family 2 subfamily C member 18(CYP2C18)
ATP10A	57194	Homo sapiens	ATPase phospholipid transporting 10A (putative)(ATP10A)
EZH2	2146	Homo sapiens	enhancer of zeste 2 polycomb repressive complex 2 subunit(EZH2)
ATP10D	57205	Homo sapiens	ATPase phospholipid transporting 10D (putative)(ATP10D)
TYR	7299	Homo sapiens	tyrosinase(TYR)
ANP32A	8125	Homo sapiens	acidic nuclear phosphoprotein 32 family member A(ANP32A)
BRD4	23476	Homo sapiens	bromodomain containing 4(BRD4)
USP15	9958	Homo sapiens	ubiquitin specific peptidase 15(USP15)
AVP	551	Homo sapiens	arginine vasopressin(AVP)
SLC22A9	114571	Homo sapiens	solute carrier family 22 member 9(SLC22A9)
MMP19	4327	Homo sapiens	matrix metallopeptidase 19(MMP19)
SDK1	221935	Homo sapiens	sidekick cell adhesion molecule 1(SDK1)
ARHGEF16	27237	Homo sapiens	Rho guanine nucleotide exchange factor 16(ARHGEF16)
LRRC29	26231	Homo sapiens	leucine rich repeat containing 29(LRRC29)
ARHGEF10	9639	Homo sapiens	Rho guanine nucleotide exchange factor 10(ARHGEF10)
ZNF335	63925	Homo sapiens	zinc finger protein 335(ZNF335)
FMN1	342184	Homo sapiens	formin 1(FMN1)
BRWD1	54014	Homo sapiens	bromodomain and WD repeat domain containing 1(BRWD1)
USP30	84749	Homo sapiens	ubiquitin specific peptidase 30(USP30)
APC2	10297	Homo sapiens	APC2, WNT signaling pathway regulator(APC2)
TRIM17	51127	Homo sapiens	tripartite motif containing 17(TRIM17)
POT1	25913	Homo sapiens	protection of telomeres 1(POT1)
ZNF75D	7626	Homo sapiens	zinc finger protein 75D(ZNF75D)
MTMR2	8898	Homo sapiens	myotubularin related protein 2(MTMR2)
FAN1	22909	Homo sapiens	FANCD2/FANCI-associated nuclease 1(FAN1)
COL7A1	1294	Homo sapiens	collagen type VII alpha 1 chain(COL7A1)
DHCR7	1717	Homo sapiens	7-dehydrocholesterol reductase(DHCR7)
MTMR8	55613	Homo sapiens	myotubularin related protein 8(MTMR8)
MTMR9	66036	Homo sapiens	myotubularin related protein 9(MTMR9)
SNAP25	6616	Homo sapiens	synaptosome associated protein 25(SNAP25)
ABCA13	154664	Homo sapiens	ATP binding cassette subfamily A member 13(ABCA13)
ABCA12	26154	Homo sapiens	ATP binding cassette subfamily A member 12(ABCA12)
BRD1	23774	Homo sapiens	bromodomain containing 1(BRD1)
SPATA32	124783	Homo sapiens	spermatogenesis associated 32(SPATA32)
SSRP1	6749	Homo sapiens	structure specific recognition protein 1(SSRP1)
ABCA10	10349	Homo sapiens	ATP binding cassette subfamily A member 10(ABCA10)
BRD3	8019	Homo sapiens	bromodomain containing 3(BRD3)
LRRC41	10489	Homo sapiens	leucine rich repeat containing 41(LRRC41)
MID1	4281	Homo sapiens	midline 1(MID1)
TRIM23	373	Homo sapiens	tripartite motif containing 23(TRIM23)
ATRX	546	Homo sapiens	ATRX, chromatin remodeler(ATRX)
CFAP45	25790	Homo sapiens	cilia and flagella associated protein 45(CFAP45)
NRAS	4893	Homo sapiens	neuroblastoma RAS viral oncogene homolog(NRAS)
CYLC2	1539	Homo sapiens	cylicin 2(CYLC2)
DUSP3	1845	Homo sapiens	dual specificity phosphatase 3(DUSP3)
LRP1	4035	Homo sapiens	LDL receptor related protein 1(LRP1)
CSNK1D	1453	Homo sapiens	casein kinase 1 delta(CSNK1D)
CFAP47	286464	Homo sapiens	cilia and flagella associated protein 47(CFAP47)
GSK3B	2932	Homo sapiens	glycogen synthase kinase 3 beta(GSK3B)
USP46	64854	Homo sapiens	ubiquitin specific peptidase 46(USP46)
DPYD	1806	Homo sapiens	dihydropyrimidine dehydrogenase(DPYD)
LRP2	4036	Homo sapiens	LDL receptor related protein 2(LRP2)
USP45	85015	Homo sapiens	ubiquitin specific peptidase 45(USP45)
GNA14	9630	Homo sapiens	G protein subunit alpha 14(GNA14)
MICB	4277	Homo sapiens	MHC class I polypeptide-related sequence B(MICB)
IL16	3603	Homo sapiens	interleukin 16(IL16)
GRIK2	2898	Homo sapiens	glutamate ionotropic receptor kainate type subunit 2(GRIK2)
IL18	3606	Homo sapiens	interleukin 18(IL18)
GRIK3	2899	Homo sapiens	glutamate ionotropic receptor kainate type subunit 3(GRIK3)
PASK	23178	Homo sapiens	PAS domain containing serine/threonine kinase(PASK)
OR1J1	347168	Homo sapiens	olfactory receptor family 1 subfamily J member 1(OR1J1)
GRIK4	2900	Homo sapiens	glutamate ionotropic receptor kainate type subunit 4(GRIK4)
GRIK5	2901	Homo sapiens	glutamate ionotropic receptor kainate type subunit 5(GRIK5)
LRRC4C	57689	Homo sapiens	leucine rich repeat containing 4C(LRRC4C)
TGFB1	7040	Homo sapiens	transforming growth factor beta 1(TGFB1)
EIF4EBP2	1979	Homo sapiens	eukaryotic translation initiation factor 4E binding protein 2(EIF4EBP2)
ATG7	10533	Homo sapiens	autophagy related 7(ATG7)
SPATA21	374955	Homo sapiens	spermatogenesis associated 21(SPATA21)
SOGA3	387104	Homo sapiens	SOGA family member 3(SOGA3)
SLC33A1	9197	Homo sapiens	solute carrier family 33 member 1(SLC33A1)
BAIAP2	10458	Homo sapiens	BAI1 associated protein 2(BAIAP2)
FMR1	2332	Homo sapiens	fragile X mental retardation 1(FMR1)
HLA-A	3105	Homo sapiens	major histocompatibility complex, class I, A(HLA-A)
ZNF8	7554	Homo sapiens	zinc finger protein 8(ZNF8)
PATJ	10207	Homo sapiens	PATJ, crumbs cell polarity complex component(PATJ)
HLA-B	3106	Homo sapiens	major histocompatibility complex, class I, B(HLA-B)
CSTF2T	23283	Homo sapiens	cleavage stimulation factor subunit 2 tau variant(CSTF2T)
RUBCN	9711	Homo sapiens	RUN and cysteine rich domain containing beclin 1 interacting protein(RUBCN)
HLA-G	3135	Homo sapiens	major histocompatibility complex, class I, G(HLA-G)
MIB1	57534	Homo sapiens	mindbomb E3 ubiquitin protein ligase 1(MIB1)
DCUN1D1	54165	Homo sapiens	defective in cullin neddylation 1 domain containing 1(DCUN1D1)
EP300	2033	Homo sapiens	E1A binding protein p300(EP300)
GABRR1	2569	Homo sapiens	gamma-aminobutyric acid type A receptor rho1 subunit(GABRR1)
TIMELESS	8914	Homo sapiens	timeless circadian clock(TIMELESS)
LRRC69	100130742	Homo sapiens	leucine rich repeat containing 69(LRRC69)
FBXO18	84893	Homo sapiens	F-box protein, helicase, 18(FBXO18)
SNTG1	54212	Homo sapiens	syntrophin gamma 1(SNTG1)
SMARCA5	8467	Homo sapiens	SWI/SNF related, matrix associated, actin dependent regulator of chromatin, subfamily a, member 5(SMARCA5)
FBXO15	201456	Homo sapiens	F-box protein 15(FBXO15)
RNF135	84282	Homo sapiens	ring finger protein 135(RNF135)
SMARCA2	6595	Homo sapiens	SWI/SNF related, matrix associated, actin dependent regulator of chromatin, subfamily a, member 2(SMARCA2)
SPATA13	221178	Homo sapiens	spermatogenesis associated 13(SPATA13)
FBXO10	26267	Homo sapiens	F-box protein 10(FBXO10)
SNTG2	54221	Homo sapiens	syntrophin gamma 2(SNTG2)
SMARCA4	6597	Homo sapiens	SWI/SNF related, matrix associated, actin dependent regulator of chromatin, subfamily a, member 4(SMARCA4)
SPTB	6710	Homo sapiens	spectrin beta, erythrocytic(SPTB)
TM4SF19	116211	Homo sapiens	transmembrane 4 L six family member 19(TM4SF19)
FBXO40	51725	Homo sapiens	F-box protein 40(FBXO40)
ADORA2A	135	Homo sapiens	adenosine A2a receptor(ADORA2A)
SETD1B	23067	Homo sapiens	SET domain containing 1B(SETD1B)
CERS6	253782	Homo sapiens	ceramide synthase 6(CERS6)
LRBA	987	Homo sapiens	LPS responsive beige-like anchor protein(LRBA)
PTK7	5754	Homo sapiens	protein tyrosine kinase 7 (inactive)(PTK7)
ST8SIA2	8128	Homo sapiens	ST8 alpha-N-acetyl-neuraminide alpha-2,8-sialyltransferase 2(ST8SIA2)
RABGGTA	5875	Homo sapiens	Rab geranylgeranyltransferase alpha subunit(RABGGTA)
PRUNE2	158471	Homo sapiens	prune homolog 2(PRUNE2)
SCN9A	6335	Homo sapiens	sodium voltage-gated channel alpha subunit 9(SCN9A)
AUTS2	26053	Homo sapiens	autism susceptibility candidate 2(AUTS2)
RHOXF1	158800	Homo sapiens	Rhox homeobox family member 1(RHOXF1)
MYO1A	4640	Homo sapiens	myosin IA(MYO1A)
MYO1D	4642	Homo sapiens	myosin ID(MYO1D)
GRIN1	2902	Homo sapiens	glutamate ionotropic receptor NMDA type subunit 1(GRIN1)
OR5AC2	81050	Homo sapiens	olfactory receptor family 5 subfamily AC member 2(OR5AC2)
THSD7B	80731	Homo sapiens	thrombospondin type 1 domain containing 7B(THSD7B)
THSD7A	221981	Homo sapiens	thrombospondin type 1 domain containing 7A(THSD7A)
HDAC4	9759	Homo sapiens	histone deacetylase 4(HDAC4)
HDAC3	8841	Homo sapiens	histone deacetylase 3(HDAC3)
CDKN1B	1027	Homo sapiens	cyclin dependent kinase inhibitor 1B(CDKN1B)
ZNF311	282890	Homo sapiens	zinc finger protein 311(ZNF311)
HDAC1	3065	Homo sapiens	histone deacetylase 1(HDAC1)
SMARCC1	6599	Homo sapiens	SWI/SNF related, matrix associated, actin dependent regulator of chromatin subfamily c member 1(SMARCC1)
DYRK1A	1859	Homo sapiens	dual specificity tyrosine phosphorylation regulated kinase 1A(DYRK1A)
SMARCC2	6601	Homo sapiens	SWI/SNF related, matrix associated, actin dependent regulator of chromatin subfamily c member 2(SMARCC2)
MYO16	23026	Homo sapiens	myosin XVI(MYO16)
TM4SF20	79853	Homo sapiens	transmembrane 4 L six family member 20(TM4SF20)
ZNF318	24149	Homo sapiens	zinc finger protein 318(ZNF318)
SCN8A	6334	Homo sapiens	sodium voltage-gated channel alpha subunit 8(SCN8A)
FBXO33	254170	Homo sapiens	F-box protein 33(FBXO33)
HDAC9	9734	Homo sapiens	histone deacetylase 9(HDAC9)
PDZD2	23037	Homo sapiens	PDZ domain containing 2(PDZD2)
PDZD4	57595	Homo sapiens	PDZ domain containing 4(PDZD4)
HDAC6	10013	Homo sapiens	histone deacetylase 6(HDAC6)
NXPH3	11248	Homo sapiens	neurexophilin 3(NXPH3)
MIR103A1	406895	Homo sapiens	microRNA 103a-1(MIR103A1)
MIR103A2	406896	Homo sapiens	microRNA 103a-2(MIR103A2)
CLSTN2	64084	Homo sapiens	calsyntenin 2(CLSTN2)
CLSTN3	9746	Homo sapiens	calsyntenin 3(CLSTN3)
PREX1	57580	Homo sapiens	phosphatidylinositol-3,4,5-trisphosphate dependent Rac exchange factor 1(PREX1)
SLC45A1	50651	Homo sapiens	solute carrier family 45 member 1(SLC45A1)
PAX6	5080	Homo sapiens	paired box 6(PAX6)
GABBR1	2550	Homo sapiens	gamma-aminobutyric acid type B receptor subunit 1(GABBR1)
PAX5	5079	Homo sapiens	paired box 5(PAX5)
GABBR2	9568	Homo sapiens	gamma-aminobutyric acid type B receptor subunit 2(GABBR2)
SDC2	6383	Homo sapiens	syndecan 2(SDC2)
NDE1	54820	Homo sapiens	nudE neurodevelopment protein 1(NDE1)
ZFPL1	7542	Homo sapiens	zinc finger protein like 1(ZFPL1)
MSNP1	4479	Homo sapiens	moesin pseudogene 1(MSNP1)
PIWIL4	143689	Homo sapiens	piwi like RNA-mediated gene silencing 4(PIWIL4)
SCN7A	6332	Homo sapiens	sodium voltage-gated channel alpha subunit 7(SCN7A)
NRG1	3084	Homo sapiens	neuregulin 1(NRG1)
IMPDH2	3615	Homo sapiens	inosine monophosphate dehydrogenase 2(IMPDH2)
AHNAK	79026	Homo sapiens	AHNAK nucleoprotein(AHNAK)
NXPH1	30010	Homo sapiens	neurexophilin 1(NXPH1)
TBL1XR1	79718	Homo sapiens	transducin beta like 1 X-linked receptor 1(TBL1XR1)
ERMN	57471	Homo sapiens	ermin(ERMN)
STXBP1	6812	Homo sapiens	syntaxin binding protein 1(STXBP1)
GAN	8139	Homo sapiens	gigaxonin(GAN)
STXBP3	6814	Homo sapiens	syntaxin binding protein 3(STXBP3)
GAK	2580	Homo sapiens	cyclin G associated kinase(GAK)
CAPN10	11132	Homo sapiens	calpain 10(CAPN10)
CAPN12	147968	Homo sapiens	calpain 12(CAPN12)
STXBP5	134957	Homo sapiens	syntaxin binding protein 5(STXBP5)
CA6	765	Homo sapiens	carbonic anhydrase 6(CA6)
JMJD1C	221037	Homo sapiens	jumonji domain containing 1C(JMJD1C)
SNX19	399979	Homo sapiens	sorting nexin 19(SNX19)
OTUD4	54726	Homo sapiens	OTU deubiquitinase 4(OTUD4)
HS3ST5	222537	Homo sapiens	heparan sulfate-glucosamine 3-sulfotransferase 5(HS3ST5)
SNX14	57231	Homo sapiens	sorting nexin 14(SNX14)
BRSK2	9024	Homo sapiens	BR serine/threonine kinase 2(BRSK2)
ADH5	128	Homo sapiens	alcohol dehydrogenase 5 (class III), chi polypeptide(ADH5)
ADH6	130	Homo sapiens	alcohol dehydrogenase 6 (class V)(ADH6)
ADH7	131	Homo sapiens	alcohol dehydrogenase 7 (class IV), mu or sigma polypeptide(ADH7)
RGMA	56963	Homo sapiens	repulsive guidance molecule family member a(RGMA)
ADH4	127	Homo sapiens	alcohol dehydrogenase 4 (class II), pi polypeptide(ADH4)
EHD2	30846	Homo sapiens	EH domain containing 2(EHD2)
SCN5A	6331	Homo sapiens	sodium voltage-gated channel alpha subunit 5(SCN5A)
WDFY3	23001	Homo sapiens	WD repeat and FYVE domain containing 3(WDFY3)
ADARB1	104	Homo sapiens	adenosine deaminase, RNA specific B1(ADARB1)
TMC3	342125	Homo sapiens	transmembrane channel like 3(TMC3)
CBL	867	Homo sapiens	Cbl proto-oncogene(CBL)
SAMD11	148398	Homo sapiens	sterile alpha motif domain containing 11(SAMD11)
FAF2	23197	Homo sapiens	Fas associated factor family member 2(FAF2)
SCN4A	6329	Homo sapiens	sodium voltage-gated channel alpha subunit 4(SCN4A)
CBS	875	Homo sapiens	cystathionine-beta-synthase(CBS)
SNTA1	6640	Homo sapiens	syntrophin alpha 1(SNTA1)
CADM1	23705	Homo sapiens	cell adhesion molecule 1(CADM1)
CADM2	253559	Homo sapiens	cell adhesion molecule 2(CADM2)
NELL1	4745	Homo sapiens	neural EGFL like 1(NELL1)
MEGF11	84465	Homo sapiens	multiple EGF like domains 11(MEGF11)
MEGF10	84466	Homo sapiens	multiple EGF like domains 10(MEGF10)
DDX11	1663	Homo sapiens	DEAD/H-box helicase 11(DDX11)
CD44	960	Homo sapiens	CD44 molecule (Indian blood group)(CD44)
GRID2	2895	Homo sapiens	glutamate ionotropic receptor delta type subunit 2(GRID2)
CEP290	80184	Homo sapiens	centrosomal protein 290(CEP290)
WWOX	51741	Homo sapiens	WW domain containing oxidoreductase(WWOX)
GRID1	2894	Homo sapiens	glutamate ionotropic receptor delta type subunit 1(GRID1)
GPR139	124274	Homo sapiens	G protein-coupled receptor 139(GPR139)
UBR3	130507	Homo sapiens	ubiquitin protein ligase E3 component n-recognin 3 (putative)(UBR3)
WNK3	65267	Homo sapiens	WNK lysine deficient protein kinase 3(WNK3)
DCTN5	84516	Homo sapiens	dynactin subunit 5(DCTN5)
FAM86B2	653333	Homo sapiens	family with sequence similarity 86 member B2(FAM86B2)
CD38	952	Homo sapiens	CD38 molecule(CD38)
CAMK4	814	Homo sapiens	calcium/calmodulin dependent protein kinase IV(CAMK4)
UBR7	55148	Homo sapiens	ubiquitin protein ligase E3 component n-recognin 7 (putative)(UBR7)
KRT16	3868	Homo sapiens	keratin 16(KRT16)
UBR5	51366	Homo sapiens	ubiquitin protein ligase E3 component n-recognin 5(UBR5)
CDCA7L	55536	Homo sapiens	cell division cycle associated 7 like(CDCA7L)
FBXL6	26233	Homo sapiens	F-box and leucine rich repeat protein 6(FBXL6)
PIAS1	8554	Homo sapiens	protein inhibitor of activated STAT 1(PIAS1)
BIN1	274	Homo sapiens	bridging integrator 1(BIN1)
ALDOA	226	Homo sapiens	aldolase, fructose-bisphosphate A(ALDOA)
DEAF1	10522	Homo sapiens	DEAF1, transcription factor(DEAF1)
GPR149	344758	Homo sapiens	G protein-coupled receptor 149(GPR149)
OAS3	4940	Homo sapiens	2'-5'-oligoadenylate synthetase 3(OAS3)
MYO9B	4650	Homo sapiens	myosin IXB(MYO9B)
ADA	100	Homo sapiens	adenosine deaminase(ADA)
KRT24	192666	Homo sapiens	keratin 24(KRT24)
SEMA5A	9037	Homo sapiens	semaphorin 5A(SEMA5A)
KRT26	353288	Homo sapiens	keratin 26(KRT26)
AHRR	57491	Homo sapiens	aryl-hydrocarbon receptor repressor(AHRR)
ACE	1636	Homo sapiens	angiotensin I converting enzyme(ACE)
VRK3	51231	Homo sapiens	vaccinia related kinase 3(VRK3)
AMD1	262	Homo sapiens	adenosylmethionine decarboxylase 1(AMD1)
HAP1	9001	Homo sapiens	huntingtin associated protein 1(HAP1)
PLAT	5327	Homo sapiens	plasminogen activator, tissue type(PLAT)
CNKSR2	22866	Homo sapiens	connector enhancer of kinase suppressor of Ras 2(CNKSR2)
ST6GAL2	84620	Homo sapiens	ST6 beta-galactoside alpha-2,6-sialyltransferase 2(ST6GAL2)
IL1RL1	9173	Homo sapiens	interleukin 1 receptor like 1(IL1RL1)
FAM111B	374393	Homo sapiens	family with sequence similarity 111 member B(FAM111B)
CNKSR3	154043	Homo sapiens	CNKSR family member 3(CNKSR3)
KRT31	3881	Homo sapiens	keratin 31(KRT31)
GPR152	390212	Homo sapiens	G protein-coupled receptor 152(GPR152)
DLX2	1746	Homo sapiens	distal-less homeobox 2(DLX2)
DLX1	1745	Homo sapiens	distal-less homeobox 1(DLX1)
DESI2	51029	Homo sapiens	desumoylating isopeptidase 2(DESI2)
SEMA6B	10501	Homo sapiens	semaphorin 6B(SEMA6B)
METTL14	57721	Homo sapiens	methyltransferase like 14(METTL14)
DHFR	1719	Homo sapiens	dihydrofolate reductase(DHFR)
GBE1	2632	Homo sapiens	1,4-alpha-glucan branching enzyme 1(GBE1)
CCT4	10575	Homo sapiens	chaperonin containing TCP1 subunit 4(CCT4)
DLX6	1750	Homo sapiens	distal-less homeobox 6(DLX6)
SUPT16H	11198	Homo sapiens	SPT16 homolog, facilitates chromatin remodeling subunit(SUPT16H)
KAT6B	23522	Homo sapiens	lysine acetyltransferase 6B(KAT6B)
ZFHX3	463	Homo sapiens	zinc finger homeobox 3(ZFHX3)
CLTCL1	8218	Homo sapiens	clathrin heavy chain like 1(CLTCL1)
KAT6A	7994	Homo sapiens	lysine acetyltransferase 6A(KAT6A)
AHDC1	27245	Homo sapiens	AT-hook DNA binding motif containing 1(AHDC1)
NRP2	8828	Homo sapiens	neuropilin 2(NRP2)
PCDHA6	56142	Homo sapiens	protocadherin alpha 6(PCDHA6)
PCDHA7	56141	Homo sapiens	protocadherin alpha 7(PCDHA7)
PXDN	7837	Homo sapiens	peroxidasin(PXDN)
PCDHA8	56140	Homo sapiens	protocadherin alpha 8(PCDHA8)
PCDHA9	9752	Homo sapiens	protocadherin alpha 9(PCDHA9)
PCDHA2	56146	Homo sapiens	protocadherin alpha 2(PCDHA2)
MYO7B	4648	Homo sapiens	myosin VIIB(MYO7B)
PCDHA3	56145	Homo sapiens	protocadherin alpha 3(PCDHA3)
PCDHA4	56144	Homo sapiens	protocadherin alpha 4(PCDHA4)
PCDHA5	56143	Homo sapiens	protocadherin alpha 5(PCDHA5)
GJA1	2697	Homo sapiens	gap junction protein alpha 1(GJA1)
PCDHA1	56147	Homo sapiens	protocadherin alpha 1(PCDHA1)
CD151	977	Homo sapiens	CD151 molecule (Raph blood group)(CD151)
JAKMIP1	152789	Homo sapiens	janus kinase and microtubule interacting protein 1(JAKMIP1)
STX1A	6804	Homo sapiens	syntaxin 1A(STX1A)
PCDH11X	27328	Homo sapiens	protocadherin 11 X-linked(PCDH11X)
PCDHB4	56131	Homo sapiens	protocadherin beta 4(PCDHB4)
VIL1	7429	Homo sapiens	villin 1(VIL1)
RAD52	5893	Homo sapiens	RAD52 homolog, DNA repair protein(RAD52)
METTL2B	55798	Homo sapiens	methyltransferase like 2B(METTL2B)
MAP3K15	389840	Homo sapiens	mitogen-activated protein kinase kinase kinase 15(MAP3K15)
SLC26A5	375611	Homo sapiens	solute carrier family 26 member 5(SLC26A5)
SEMA4G	57715	Homo sapiens	semaphorin 4G(SEMA4G)
LOC100506474	100506474	Homo sapiens	uncharacterized LOC100506474(LOC100506474)
ADK	132	Homo sapiens	adenosine kinase(ADK)
MYO5A	4644	Homo sapiens	myosin VA(MYO5A)
THAP8	199745	Homo sapiens	THAP domain containing 8(THAP8)
AVPR2	554	Homo sapiens	arginine vasopressin receptor 2(AVPR2)
PARD3	56288	Homo sapiens	par-3 family cell polarity regulator(PARD3)
OXT	5020	Homo sapiens	oxytocin/neurophysin I prepropeptide(OXT)
ZFP69	339559	Homo sapiens	ZFP69 zinc finger protein(ZFP69)
KIT	3815	Homo sapiens	KIT proto-oncogene receptor tyrosine kinase(KIT)
NEO1	4756	Homo sapiens	neogenin 1(NEO1)
NR1D1	9572	Homo sapiens	nuclear receptor subfamily 1 group D member 1(NR1D1)
BCL11A	53335	Homo sapiens	B-cell CLL/lymphoma 11A(BCL11A)
SULT1C3	442038	Homo sapiens	sulfotransferase family 1C member 3(SULT1C3)
BAZ2B	29994	Homo sapiens	bromodomain adjacent to zinc finger domain 2B(BAZ2B)
ZWILCH	55055	Homo sapiens	zwilch kinetochore protein(ZWILCH)
AGK	55750	Homo sapiens	acylglycerol kinase(AGK)
AGL	178	Homo sapiens	amylo-alpha-1, 6-glucosidase, 4-alpha-glucanotransferase(AGL)
MYO5C	55930	Homo sapiens	myosin VC(MYO5C)
NEMF	9147	Homo sapiens	nuclear export mediator factor(NEMF)
DLGAP1	9229	Homo sapiens	DLG associated protein 1(DLGAP1)
DLGAP3	58512	Homo sapiens	DLG associated protein 3(DLGAP3)
JARID2	3720	Homo sapiens	jumonji and AT-rich interaction domain containing 2(JARID2)
DLGAP2	9228	Homo sapiens	DLG associated protein 2(DLGAP2)
GRIA3	2892	Homo sapiens	glutamate ionotropic receptor AMPA type subunit 3(GRIA3)
GJB6	10804	Homo sapiens	gap junction protein beta 6(GJB6)
SLC16A3	9123	Homo sapiens	solute carrier family 16 member 3(SLC16A3)
AFP	174	Homo sapiens	alpha fetoprotein(AFP)
AREL1	9870	Homo sapiens	apoptosis resistant E3 ubiquitin protein ligase 1(AREL1)
SLC16A7	9194	Homo sapiens	solute carrier family 16 member 7(SLC16A7)
GRIA2	2891	Homo sapiens	glutamate ionotropic receptor AMPA type subunit 2(GRIA2)
GRIA1	2890	Homo sapiens	glutamate ionotropic receptor AMPA type subunit 1(GRIA1)
NINL	22981	Homo sapiens	ninein like(NINL)
PTCH1	5727	Homo sapiens	patched 1(PTCH1)
ATP6V0A2	23545	Homo sapiens	ATPase H+ transporting V0 subunit a2(ATP6V0A2)
GABRB3	2562	Homo sapiens	gamma-aminobutyric acid type A receptor beta3 subunit(GABRB3)
F13A1	2162	Homo sapiens	coagulation factor XIII A chain(F13A1)
GABRB1	2560	Homo sapiens	gamma-aminobutyric acid type A receptor beta1 subunit(GABRB1)
MMP8	4317	Homo sapiens	matrix metallopeptidase 8(MMP8)
ZNF827	152485	Homo sapiens	zinc finger protein 827(ZNF827)
SAE1	10055	Homo sapiens	SUMO1 activating enzyme subunit 1(SAE1)
CNGB1	1258	Homo sapiens	cyclic nucleotide gated channel beta 1(CNGB1)
TTN	7273	Homo sapiens	titin(TTN)
MMP3	4314	Homo sapiens	matrix metallopeptidase 3(MMP3)
OR6C65	403282	Homo sapiens	olfactory receptor family 6 subfamily C member 65(OR6C65)
CNGB3	54714	Homo sapiens	cyclic nucleotide gated channel beta 3(CNGB3)
NT5DC1	221294	Homo sapiens	5'-nucleotidase domain containing 1(NT5DC1)
WNT2	7472	Homo sapiens	Wnt family member 2(WNT2)
WNT1	7471	Homo sapiens	Wnt family member 1(WNT1)
DMXL1	1657	Homo sapiens	Dmx like 1(DMXL1)
DMXL2	23312	Homo sapiens	Dmx like 2(DMXL2)
RAD21	5885	Homo sapiens	RAD21 cohesin complex component(RAD21)
SLC25A24	29957	Homo sapiens	solute carrier family 25 member 24(SLC25A24)
RBMS3	27303	Homo sapiens	RNA binding motif single stranded interacting protein 3(RBMS3)
SLC25A27	9481	Homo sapiens	solute carrier family 25 member 27(SLC25A27)
KRT83	3889	Homo sapiens	keratin 83(KRT83)
NUP133	55746	Homo sapiens	nucleoporin 133(NUP133)
FA2H	79152	Homo sapiens	fatty acid 2-hydroxylase(FA2H)
FOXN1	8456	Homo sapiens	forkhead box N1(FOXN1)
ZNF813	126017	Homo sapiens	zinc finger protein 813(ZNF813)
BCAP31	10134	Homo sapiens	B-cell receptor-associated protein 31(BCAP31)
TRIM33	51592	Homo sapiens	tripartite motif containing 33(TRIM33)
PYGO1	26108	Homo sapiens	pygopus family PHD finger 1(PYGO1)
OPHN1	4983	Homo sapiens	oligophrenin 1(OPHN1)
SLC25A39	51629	Homo sapiens	solute carrier family 25 member 39(SLC25A39)
MAP7D3	79649	Homo sapiens	MAP7 domain containing 3(MAP7D3)
PACS1	55690	Homo sapiens	phosphofurin acidic cluster sorting protein 1(PACS1)
FGFR2	2263	Homo sapiens	fibroblast growth factor receptor 2(FGFR2)
KMO	8564	Homo sapiens	kynurenine 3-monooxygenase(KMO)
ARL6IP6	151188	Homo sapiens	ADP ribosylation factor like GTPase 6 interacting protein 6(ARL6IP6)
FN1	2335	Homo sapiens	fibronectin 1(FN1)
SETDB1	9869	Homo sapiens	SET domain bifurcated 1(SETDB1)
RFX8	731220	Homo sapiens	RFX family member 8, lacking RFX DNA binding domain(RFX8)
GABRA2	2555	Homo sapiens	gamma-aminobutyric acid type A receptor alpha2 subunit(GABRA2)
SETDB2	83852	Homo sapiens	SET domain bifurcated 2(SETDB2)
GABRA1	2554	Homo sapiens	gamma-aminobutyric acid type A receptor alpha1 subunit(GABRA1)
SPTBN5	51332	Homo sapiens	spectrin beta, non-erythrocytic 5(SPTBN5)
GABRA4	2557	Homo sapiens	gamma-aminobutyric acid type A receptor alpha4 subunit(GABRA4)
GABRA3	2556	Homo sapiens	gamma-aminobutyric acid type A receptor alpha3 subunit(GABRA3)
EEF1A2	1917	Homo sapiens	eukaryotic translation elongation factor 1 alpha 2(EEF1A2)
GABRA5	2558	Homo sapiens	gamma-aminobutyric acid type A receptor alpha5 subunit(GABRA5)
LIN7B	64130	Homo sapiens	lin-7 homolog B, crumbs cell polarity complex component(LIN7B)
SACS	26278	Homo sapiens	sacsin molecular chaperone(SACS)
BRCA2	675	Homo sapiens	BRCA2, DNA repair associated(BRCA2)
TSN	7247	Homo sapiens	translin(TSN)
TET2	54790	Homo sapiens	tet methylcytosine dioxygenase 2(TET2)
FOXP3	50943	Homo sapiens	forkhead box P3(FOXP3)
TET1	80312	Homo sapiens	tet methylcytosine dioxygenase 1(TET1)
FOXP1	27086	Homo sapiens	forkhead box P1(FOXP1)
FOXP2	93986	Homo sapiens	forkhead box P2(FOXP2)
SLC25A12	8604	Homo sapiens	solute carrier family 25 member 12(SLC25A12)
SLC4A10	57282	Homo sapiens	solute carrier family 4 member 10(SLC4A10)
SLC25A14	9016	Homo sapiens	solute carrier family 25 member 14(SLC25A14)
RFX3	5991	Homo sapiens	regulatory factor X3(RFX3)
ANTXR2	118429	Homo sapiens	anthrax toxin receptor 2(ANTXR2)
ANTXR1	84168	Homo sapiens	anthrax toxin receptor 1(ANTXR1)
RFX2	5990	Homo sapiens	regulatory factor X2(RFX2)
CRYZL1	9946	Homo sapiens	crystallin zeta like 1(CRYZL1)
FOXK1	221937	Homo sapiens	forkhead box K1(FOXK1)
TERB2	145645	Homo sapiens	telomere repeat binding bouquet formation protein 2(TERB2)
POU6F2	11281	Homo sapiens	POU class 6 homeobox 2(POU6F2)
AMT	275	Homo sapiens	aminomethyltransferase(AMT)
CXCR3	2833	Homo sapiens	C-X-C motif chemokine receptor 3(CXCR3)
ARHGAP15	55843	Homo sapiens	Rho GTPase activating protein 15(ARHGAP15)
CBFA2T2	9139	Homo sapiens	CBFA2/RUNX1 translocation partner 2(CBFA2T2)
PDCD1	5133	Homo sapiens	programmed cell death 1(PDCD1)
DGCR2	9993	Homo sapiens	DiGeorge syndrome critical region gene 2(DGCR2)
DGCR6	8214	Homo sapiens	DiGeorge syndrome critical region gene 6(DGCR6)
TPO	7173	Homo sapiens	thyroid peroxidase(TPO)
ITIH2	3698	Homo sapiens	inter-alpha-trypsin inhibitor heavy chain 2(ITIH2)
TNIP2	79155	Homo sapiens	TNFAIP3 interacting protein 2(TNIP2)
MDN1	23195	Homo sapiens	midasin AAA ATPase 1(MDN1)
BOC	91653	Homo sapiens	BOC cell adhesion associated, oncogene regulated(BOC)
KIAA0232	9778	Homo sapiens	KIAA0232(KIAA0232)
ITIH6	347365	Homo sapiens	inter-alpha-trypsin inhibitor heavy chain family member 6(ITIH6)
TERT	7015	Homo sapiens	telomerase reverse transcriptase(TERT)
ALX1	8092	Homo sapiens	ALX homeobox 1(ALX1)
CDK13	8621	Homo sapiens	cyclin dependent kinase 13(CDK13)
KIRREL3	84623	Homo sapiens	kin of IRRE like 3 (Drosophila)(KIRREL3)
GABRG2	2566	Homo sapiens	gamma-aminobutyric acid type A receptor gamma2 subunit(GABRG2)
GABRG3	2567	Homo sapiens	gamma-aminobutyric acid type A receptor gamma3 subunit(GABRG3)
CEP41	95681	Homo sapiens	centrosomal protein 41(CEP41)
ARHGAP24	83478	Homo sapiens	Rho GTPase activating protein 24(ARHGAP24)
UBN2	254048	Homo sapiens	ubinuclein 2(UBN2)
NLRP2	55655	Homo sapiens	NLR family pyrin domain containing 2(NLRP2)
TYK2	7297	Homo sapiens	tyrosine kinase 2(TYK2)
ARHGAP30	257106	Homo sapiens	Rho GTPase activating protein 30(ARHGAP30)
ARHGAP32	9743	Homo sapiens	Rho GTPase activating protein 32(ARHGAP32)
EML1	2009	Homo sapiens	echinoderm microtubule associated protein like 1(EML1)
ARHGAP33	115703	Homo sapiens	Rho GTPase activating protein 33(ARHGAP33)
XPC	7508	Homo sapiens	XPC complex subunit, DNA damage recognition and repair factor(XPC)
LARP7	51574	Homo sapiens	La ribonucleoprotein domain family member 7(LARP7)
MDM2	4193	Homo sapiens	MDM2 proto-oncogene(MDM2)
PCYOX1	51449	Homo sapiens	prenylcysteine oxidase 1(PCYOX1)
MDM1	56890	Homo sapiens	Mdm1 nuclear protein(MDM1)
FRK	2444	Homo sapiens	fyn related Src family tyrosine kinase(FRK)
DNAH9	1770	Homo sapiens	dynein axonemal heavy chain 9(DNAH9)
TNF	7124	Homo sapiens	tumor necrosis factor(TNF)
ENDOV	284131	Homo sapiens	endonuclease V(ENDOV)
GLIS1	148979	Homo sapiens	GLIS family zinc finger 1(GLIS1)
DNAH3	55567	Homo sapiens	dynein axonemal heavy chain 3(DNAH3)
COMT	1312	Homo sapiens	catechol-O-methyltransferase(COMT)
DNAH7	56171	Homo sapiens	dynein axonemal heavy chain 7(DNAH7)
DNAH5	1767	Homo sapiens	dynein axonemal heavy chain 5(DNAH5)
TUBGCP4	27229	Homo sapiens	tubulin gamma complex associated protein 4(TUBGCP4)
TUBGCP5	114791	Homo sapiens	tubulin gamma complex associated protein 5(TUBGCP5)
DYDC1	143241	Homo sapiens	DPY30 domain containing 1(DYDC1)
NFAT5	10725	Homo sapiens	nuclear factor of activated T-cells 5(NFAT5)
ZC3H12B	340554	Homo sapiens	zinc finger CCCH-type containing 12B(ZC3H12B)
CAMK2B	816	Homo sapiens	calcium/calmodulin dependent protein kinase II beta(CAMK2B)
TNN	63923	Homo sapiens	tenascin N(TNN)
DYDC2	84332	Homo sapiens	DPY30 domain containing 2(DYDC2)
SLC25A43	203427	Homo sapiens	solute carrier family 25 member 43(SLC25A43)
NEFL	4747	Homo sapiens	neurofilament, light polypeptide(NEFL)
CAMK2A	815	Homo sapiens	calcium/calmodulin dependent protein kinase II alpha(CAMK2A)
APC	324	Homo sapiens	APC, WNT signaling pathway regulator(APC)
ZNF804A	91752	Homo sapiens	zinc finger protein 804A(ZNF804A)
PINX1	54984	Homo sapiens	PIN2/TERF1 interacting, telomerase inhibitor 1(PINX1)
UBL7	84993	Homo sapiens	ubiquitin like 7(UBL7)
NACC1	112939	Homo sapiens	nucleus accumbens associated 1(NACC1)
KAT2B	8850	Homo sapiens	lysine acetyltransferase 2B(KAT2B)
NFASC	23114	Homo sapiens	neurofascin(NFASC)
ARHGAP45	23526	Homo sapiens	Rho GTPase activating protein 45(ARHGAP45)
PARK2	5071	Homo sapiens	parkin RBR E3 ubiquitin protein ligase(PARK2)
ATXN7	6314	Homo sapiens	ataxin 7(ATXN7)
SCP2	6342	Homo sapiens	sterol carrier protein 2(SCP2)
ALS2	57679	Homo sapiens	ALS2, alsin Rho guanine nucleotide exchange factor(ALS2)
SLC9A9	285195	Homo sapiens	solute carrier family 9 member A9(SLC9A9)
HCCS	3052	Homo sapiens	holocytochrome c synthase(HCCS)
OSER1	51526	Homo sapiens	oxidative stress responsive serine rich 1(OSER1)
FHIT	2272	Homo sapiens	fragile histidine triad(FHIT)
A2M	2	Homo sapiens	alpha-2-macroglobulin(A2M)
LTBP1	4052	Homo sapiens	latent transforming growth factor beta binding protein 1(LTBP1)
RPL19	6143	Homo sapiens	ribosomal protein L19(RPL19)
SLC9A6	10479	Homo sapiens	solute carrier family 9 member A6(SLC9A6)
PTGS2	5743	Homo sapiens	prostaglandin-endoperoxide synthase 2(PTGS2)
TUBB2A	7280	Homo sapiens	tubulin beta 2A class IIa(TUBB2A)
NAA15	80155	Homo sapiens	N(alpha)-acetyltransferase 15, NatA auxiliary subunit(NAA15)
CTNNB1	1499	Homo sapiens	catenin beta 1(CTNNB1)
CTTNBP2	83992	Homo sapiens	cortactin binding protein 2(CTTNBP2)
GIT2	9815	Homo sapiens	GIT ArfGAP 2(GIT2)
RPL10	6134	Homo sapiens	ribosomal protein L10(RPL10)
MAP2K6	5608	Homo sapiens	mitogen-activated protein kinase kinase 6(MAP2K6)
AUP1	550	Homo sapiens	ancient ubiquitous protein 1(AUP1)
PTPRK	5796	Homo sapiens	protein tyrosine phosphatase, receptor type K(PTPRK)
KRR1	11103	Homo sapiens	KRR1, small subunit processome component homolog(KRR1)
PTPRM	5797	Homo sapiens	protein tyrosine phosphatase, receptor type M(PTPRM)
PTPRT	11122	Homo sapiens	protein tyrosine phosphatase, receptor type T(PTPRT)
CTNNA3	29119	Homo sapiens	catenin alpha 3(CTNNA3)
BCL2L11	10018	Homo sapiens	BCL2 like 11(BCL2L11)
PLAUR	5329	Homo sapiens	plasminogen activator, urokinase receptor(PLAUR)
TRAPPC9	83696	Homo sapiens	trafficking protein particle complex 9(TRAPPC9)
PRODH	5625	Homo sapiens	proline dehydrogenase 1(PRODH)
IL1R2	7850	Homo sapiens	interleukin 1 receptor type 2(IL1R2)
ACADSB	36	Homo sapiens	acyl-CoA dehydrogenase, short/branched chain(ACADSB)
GNAI1	2770	Homo sapiens	G protein subunit alpha i1(GNAI1)
UBA7	7318	Homo sapiens	ubiquitin like modifier activating enzyme 7(UBA7)
NTAN1	123803	Homo sapiens	N-terminal asparagine amidase(NTAN1)
UBA6	55236	Homo sapiens	ubiquitin like modifier activating enzyme 6(UBA6)
MYEF2	50804	Homo sapiens	myelin expression factor 2(MYEF2)
DAGLA	747	Homo sapiens	diacylglycerol lipase alpha(DAGLA)
PIR	8544	Homo sapiens	pirin(PIR)
TNKS	8658	Homo sapiens	tankyrase(TNKS)
IQSEC2	23096	Homo sapiens	IQ motif and Sec7 domain 2(IQSEC2)
NPHP1	4867	Homo sapiens	nephrocystin 1(NPHP1)
RANBP17	64901	Homo sapiens	RAN binding protein 17(RANBP17)
DVL3	1857	Homo sapiens	dishevelled segment polarity protein 3(DVL3)
MKI67	4288	Homo sapiens	marker of proliferation Ki-67(MKI67)
PTH2R	5746	Homo sapiens	parathyroid hormone 2 receptor(PTH2R)
MAP2K2	5605	Homo sapiens	mitogen-activated protein kinase kinase 2(MAP2K2)
PHB	5245	Homo sapiens	prohibitin(PHB)
MAP2K3	5606	Homo sapiens	mitogen-activated protein kinase kinase 3(MAP2K3)
MAOA	4128	Homo sapiens	monoamine oxidase A(MAOA)
MAOB	4129	Homo sapiens	monoamine oxidase B(MAOB)
KLF16	83855	Homo sapiens	Kruppel like factor 16(KLF16)
DVL1	1855	Homo sapiens	dishevelled segment polarity protein 1(DVL1)
UPF3B	65109	Homo sapiens	UPF3 regulator of nonsense transcripts homolog B (yeast)(UPF3B)
MAP2	4133	Homo sapiens	microtubule associated protein 2(MAP2)
AVPR1B	553	Homo sapiens	arginine vasopressin receptor 1B(AVPR1B)
AVPR1A	552	Homo sapiens	arginine vasopressin receptor 1A(AVPR1A)
MAP4	4134	Homo sapiens	microtubule associated protein 4(MAP4)
CHRND	1144	Homo sapiens	cholinergic receptor nicotinic delta subunit(CHRND)
SLC9A1	6548	Homo sapiens	solute carrier family 9 member A1(SLC9A1)
GPR85	54329	Homo sapiens	G protein-coupled receptor 85(GPR85)
GLRA2	2742	Homo sapiens	glycine receptor alpha 2(GLRA2)
UNC93A	54346	Homo sapiens	unc-93 homolog A (C. elegans)(UNC93A)
RLIM	51132	Homo sapiens	ring finger protein, LIM domain interacting(RLIM)
DGCR14	8220	Homo sapiens	DiGeorge syndrome critical region gene 14(DGCR14)
POMGNT1	55624	Homo sapiens	protein O-linked mannose N-acetylglucosaminyltransferase 1 (beta 1,2-)(POMGNT1)
SLC23A2	9962	Homo sapiens	solute carrier family 23 member 2(SLC23A2)
PWWP2A	114825	Homo sapiens	PWWP domain containing 2A(PWWP2A)
GUCY1A2	2977	Homo sapiens	guanylate cyclase 1 soluble subunit alpha 2(GUCY1A2)
TRPV4	59341	Homo sapiens	transient receptor potential cation channel subfamily V member 4(TRPV4)
ARHGAP11B	89839	Homo sapiens	Rho GTPase activating protein 11B(ARHGAP11B)
CEP170B	283638	Homo sapiens	centrosomal protein 170B(CEP170B)
SIK1	150094	Homo sapiens	salt inducible kinase 1(SIK1)
USH2A	7399	Homo sapiens	usherin(USH2A)
LARGE1	9215	Homo sapiens	LARGE xylosyl- and glucuronyltransferase 1(LARGE1)
ARHGEF4	50649	Homo sapiens	Rho guanine nucleotide exchange factor 4(ARHGEF4)
ARHGEF3	50650	Homo sapiens	Rho guanine nucleotide exchange factor 3(ARHGEF3)
SRPK2	6733	Homo sapiens	SRSF protein kinase 2(SRPK2)
ARHGEF6	9459	Homo sapiens	Rac/Cdc42 guanine nucleotide exchange factor 6(ARHGEF6)
ZSWIM6	57688	Homo sapiens	zinc finger SWIM-type containing 6(ZSWIM6)
ARHGEF9	23229	Homo sapiens	Cdc42 guanine nucleotide exchange factor 9(ARHGEF9)
ZFR2	23217	Homo sapiens	zinc finger RNA binding protein 2(ZFR2)
FLNA	2316	Homo sapiens	filamin A(FLNA)
NAPRT	93100	Homo sapiens	nicotinate phosphoribosyltransferase(NAPRT)
ZSWIM5	57643	Homo sapiens	zinc finger SWIM-type containing 5(ZSWIM5)
MAST1	22983	Homo sapiens	microtubule associated serine/threonine kinase 1(MAST1)
RRM1	6240	Homo sapiens	ribonucleotide reductase catalytic subunit M1(RRM1)
SRGAP3	9901	Homo sapiens	SLIT-ROBO Rho GTPase activating protein 3(SRGAP3)
KIAA1217	56243	Homo sapiens	KIAA1217(KIAA1217)
GNAS	2778	Homo sapiens	GNAS complex locus(GNAS)
GLRA4	441509	Homo sapiens	glycine receptor alpha 4(GLRA4)
NSD1	64324	Homo sapiens	nuclear receptor binding SET domain protein 1(NSD1)
OTOA	146183	Homo sapiens	otoancorin(OTOA)
CLOCK	9575	Homo sapiens	clock circadian regulator(CLOCK)
TSPOAP1	9256	Homo sapiens	TSPO associated protein 1(TSPOAP1)
NLRX1	79671	Homo sapiens	NLR family member X1(NLRX1)
POLA2	23649	Homo sapiens	DNA polymerase alpha 2, accessory subunit(POLA2)
MYCBP2	23077	Homo sapiens	MYC binding protein 2, E3 ubiquitin protein ligase(MYCBP2)
CCL26	10344	Homo sapiens	C-C motif chemokine ligand 26(CCL26)
DAPP1	27071	Homo sapiens	dual adaptor of phosphotyrosine and 3-phosphoinositides 1(DAPP1)
CSDE1	7812	Homo sapiens	cold shock domain containing E1(CSDE1)
TBC1D5	9779	Homo sapiens	TBC1 domain family member 5(TBC1D5)
PER2	8864	Homo sapiens	period circadian clock 2(PER2)
PER1	5187	Homo sapiens	period circadian clock 1(PER1)
TBC1D7	51256	Homo sapiens	TBC1 domain family member 7(TBC1D7)
PER3	8863	Homo sapiens	period circadian clock 3(PER3)
CXorf36	79742	Homo sapiens	chromosome X open reading frame 36(CXorf36)
SPATA5L1	79029	Homo sapiens	spermatogenesis associated 5 like 1(SPATA5L1)
FAAH2	158584	Homo sapiens	fatty acid amide hydrolase 2(FAAH2)
MXRA5	25878	Homo sapiens	matrix remodeling associated 5(MXRA5)
RPS6KA6	27330	Homo sapiens	ribosomal protein S6 kinase A6(RPS6KA6)
RPS6KA3	6197	Homo sapiens	ribosomal protein S6 kinase A3(RPS6KA3)
BCORL1	63035	Homo sapiens	BCL6 corepressor-like 1(BCORL1)
RPS6KA2	6196	Homo sapiens	ribosomal protein S6 kinase A2(RPS6KA2)
PLN	5350	Homo sapiens	phospholamban(PLN)
ZNF462	58499	Homo sapiens	zinc finger protein 462(ZNF462)
XPO1	7514	Homo sapiens	exportin 1(XPO1)
XPO5	57510	Homo sapiens	exportin 5(XPO5)
ZNF451	26036	Homo sapiens	zinc finger protein 451(ZNF451)
CNOT3	4849	Homo sapiens	CCR4-NOT transcription complex subunit 3(CNOT3)
ADH1C	126	Homo sapiens	alcohol dehydrogenase 1C (class I), gamma polypeptide(ADH1C)
IQGAP3	128239	Homo sapiens	IQ motif containing GTPase activating protein 3(IQGAP3)
ADH1B	125	Homo sapiens	alcohol dehydrogenase 1B (class I), beta polypeptide(ADH1B)
IQGAP2	10788	Homo sapiens	IQ motif containing GTPase activating protein 2(IQGAP2)
ADH1A	124	Homo sapiens	alcohol dehydrogenase 1A (class I), alpha polypeptide(ADH1A)
CNOT4	4850	Homo sapiens	CCR4-NOT transcription complex subunit 4(CNOT4)
NRCAM	4897	Homo sapiens	neuronal cell adhesion molecule(NRCAM)
DAB2	1601	Homo sapiens	DAB2, clathrin adaptor protein(DAB2)
DAB1	1600	Homo sapiens	DAB1, reelin adaptor protein(DAB1)
PGLYRP2	114770	Homo sapiens	peptidoglycan recognition protein 2(PGLYRP2)
DAO	1610	Homo sapiens	D-amino acid oxidase(DAO)
PHRF1	57661	Homo sapiens	PHD and ring finger domains 1(PHRF1)
BPIFA3	128861	Homo sapiens	BPI fold containing family A member 3(BPIFA3)
ACTN4	81	Homo sapiens	actinin alpha 4(ACTN4)
GNB1L	54584	Homo sapiens	G protein subunit beta 1 like(GNB1L)
SIX2	10736	Homo sapiens	SIX homeobox 2(SIX2)
ARID1B	57492	Homo sapiens	AT-rich interaction domain 1B(ARID1B)
NCAM1	4684	Homo sapiens	neural cell adhesion molecule 1(NCAM1)
NCAM2	4685	Homo sapiens	neural cell adhesion molecule 2(NCAM2)
COPG2	26958	Homo sapiens	coatomer protein complex subunit gamma 2(COPG2)
BMP2K	55589	Homo sapiens	BMP2 inducible kinase(BMP2K)
EP400	57634	Homo sapiens	E1A binding protein p400(EP400)
LRPPRC	10128	Homo sapiens	leucine rich pentatricopeptide repeat containing(LRPPRC)
CAMTA1	23261	Homo sapiens	calmodulin binding transcription activator 1(CAMTA1)
ACHE	43	Homo sapiens	acetylcholinesterase (Cartwright blood group)(ACHE)
DRD1	1812	Homo sapiens	dopamine receptor D1(DRD1)
DRD3	1814	Homo sapiens	dopamine receptor D3(DRD3)
DEFB124	245937	Homo sapiens	defensin beta 124(DEFB124)
DRD2	1813	Homo sapiens	dopamine receptor D2(DRD2)
MFSD4B	91749	Homo sapiens	major facilitator superfamily domain containing 4B(MFSD4B)
NT5C1B	93034	Homo sapiens	5'-nucleotidase, cytosolic IB(NT5C1B)
DRD4	1815	Homo sapiens	dopamine receptor D4(DRD4)
ASTN1	460	Homo sapiens	astrotactin 1(ASTN1)
COL28A1	340267	Homo sapiens	collagen type XXVIII alpha 1 chain(COL28A1)
SLC38A10	124565	Homo sapiens	solute carrier family 38 member 10(SLC38A10)
PAH	5053	Homo sapiens	phenylalanine hydroxylase(PAH)
ASTN2	23245	Homo sapiens	astrotactin 2(ASTN2)
SESN2	83667	Homo sapiens	sestrin 2(SESN2)
TROVE2	6738	Homo sapiens	TROVE domain family member 2(TROVE2)
DOCK1	1793	Homo sapiens	dedicator of cytokinesis 1(DOCK1)
APOC3	345	Homo sapiens	apolipoprotein C3(APOC3)
BTN1A1	696	Homo sapiens	butyrophilin subfamily 1 member A1(BTN1A1)
C15orf62	643338	Homo sapiens	chromosome 15 open reading frame 62(C15orf62)
ADAM33	80332	Homo sapiens	ADAM metallopeptidase domain 33(ADAM33)
TRAF7	84231	Homo sapiens	TNF receptor associated factor 7(TRAF7)
ZNF420	147923	Homo sapiens	zinc finger protein 420(ZNF420)
KIAA1210	57481	Homo sapiens	KIAA1210(KIAA1210)
B4GALT1	2683	Homo sapiens	beta-1,4-galactosyltransferase 1(B4GALT1)
HCN1	348980	Homo sapiens	hyperpolarization activated cyclic nucleotide gated potassium channel 1(HCN1)
TAF1	6872	Homo sapiens	TATA-box binding protein associated factor 1(TAF1)
VAV3	10451	Homo sapiens	vav guanine nucleotide exchange factor 3(VAV3)
SMG6	23293	Homo sapiens	SMG6, nonsense mediated mRNA decay factor(SMG6)
EPAS1	2034	Homo sapiens	endothelial PAS domain protein 1(EPAS1)
TAF6	6878	Homo sapiens	TATA-box binding protein associated factor 6(TAF6)
AKAP8L	26993	Homo sapiens	A-kinase anchoring protein 8 like(AKAP8L)
DOCK8	81704	Homo sapiens	dedicator of cytokinesis 8(DOCK8)
SHANK1	50944	Homo sapiens	SH3 and multiple ankyrin repeat domains 1(SHANK1)
OR2M2	391194	Homo sapiens	olfactory receptor family 2 subfamily M member 2(OR2M2)
SHANK2	22941	Homo sapiens	SH3 and multiple ankyrin repeat domains 2(SHANK2)
OR2M4	26245	Homo sapiens	olfactory receptor family 2 subfamily M member 4(OR2M4)
SHANK3	85358	Homo sapiens	SH3 and multiple ankyrin repeat domains 3(SHANK3)
DOCK4	9732	Homo sapiens	dedicator of cytokinesis 4(DOCK4)
LAT	27040	Homo sapiens	linker for activation of T-cells(LAT)
TSC1	7248	Homo sapiens	tuberous sclerosis 1(TSC1)
GPR37	2861	Homo sapiens	G protein-coupled receptor 37(GPR37)
TSC2	7249	Homo sapiens	tuberous sclerosis 2(TSC2)
ADAM22	53616	Homo sapiens	ADAM metallopeptidase domain 22(ADAM22)
SYNGAP1	8831	Homo sapiens	synaptic Ras GTPase activating protein 1(SYNGAP1)
OR10V1	390201	Homo sapiens	olfactory receptor family 10 subfamily V member 1(OR10V1)
DICER1	23405	Homo sapiens	dicer 1, ribonuclease III(DICER1)
MAN1B1	11253	Homo sapiens	mannosidase alpha class 1B member 1(MAN1B1)
PRDX4	10549	Homo sapiens	peroxiredoxin 4(PRDX4)
ALG6	29929	Homo sapiens	ALG6, alpha-1,3-glucosyltransferase(ALG6)
ZKSCAN5	23660	Homo sapiens	zinc finger with KRAB and SCAN domains 5(ZKSCAN5)
PEX7	5191	Homo sapiens	peroxisomal biogenesis factor 7(PEX7)
STXBP5L	9515	Homo sapiens	syntaxin binding protein 5 like(STXBP5L)
PABPC4L	132430	Homo sapiens	poly(A) binding protein cytoplasmic 4 like(PABPC4L)
TSPAN12	23554	Homo sapiens	tetraspanin 12(TSPAN12)
TMEM231	79583	Homo sapiens	transmembrane protein 231(TMEM231)
HDC	3067	Homo sapiens	histidine decarboxylase(HDC)
WWC3	55841	Homo sapiens	WWC family member 3(WWC3)
ZNF407	55628	Homo sapiens	zinc finger protein 407(ZNF407)
DDC	1644	Homo sapiens	dopa decarboxylase(DDC)
ANKS1B	56899	Homo sapiens	ankyrin repeat and sterile alpha motif domain containing 1B(ANKS1B)
ANKS1A	23294	Homo sapiens	ankyrin repeat and sterile alpha motif domain containing 1A(ANKS1A)
TRPM7	54822	Homo sapiens	transient receptor potential cation channel subfamily M member 7(TRPM7)
OTX1	5013	Homo sapiens	orthodenticle homeobox 1(OTX1)
OTX2	5015	Homo sapiens	orthodenticle homeobox 2(OTX2)
ARID5A	10865	Homo sapiens	AT-rich interaction domain 5A(ARID5A)
ESR1	2099	Homo sapiens	estrogen receptor 1(ESR1)
TOPORS	10210	Homo sapiens	TOP1 binding arginine/serine rich protein(TOPORS)
ESR2	2100	Homo sapiens	estrogen receptor 2(ESR2)
TRPM1	4308	Homo sapiens	transient receptor potential cation channel subfamily M member 1(TRPM1)
RFWD2	64326	Homo sapiens	ring finger and WD repeat domain 2(RFWD2)
NCOA1	8648	Homo sapiens	nuclear receptor coactivator 1(NCOA1)
PPM1D	8493	Homo sapiens	protein phosphatase, Mg2+/Mn2+ dependent 1D(PPM1D)
FAM120A	23196	Homo sapiens	family with sequence similarity 120A(FAM120A)
CHRM3	1131	Homo sapiens	cholinergic receptor muscarinic 3(CHRM3)
FAM120B	84498	Homo sapiens	family with sequence similarity 120B(FAM120B)
FAM120C	54954	Homo sapiens	family with sequence similarity 120C(FAM120C)
CD99L2	83692	Homo sapiens	CD99 molecule like 2(CD99L2)
UGT2B10	7365	Homo sapiens	UDP glucuronosyltransferase family 2 member B10(UGT2B10)
ADAMTS18	170692	Homo sapiens	ADAM metallopeptidase with thrombospondin type 1 motif 18(ADAMTS18)
BTAF1	9044	Homo sapiens	B-TFIID TATA-box binding protein associated factor 1(BTAF1)
APH1A	51107	Homo sapiens	aph-1 homolog A, gamma-secretase subunit(APH1A)
NR3C2	4306	Homo sapiens	nuclear receptor subfamily 3 group C member 2(NR3C2)
OXTR	5021	Homo sapiens	oxytocin receptor(OXTR)
NAALADL2	254827	Homo sapiens	N-acetylated alpha-linked acidic dipeptidase like 2(NAALADL2)
CDH5	1003	Homo sapiens	cadherin 5(CDH5)
CDH8	1006	Homo sapiens	cadherin 8(CDH8)
CDH9	1007	Homo sapiens	cadherin 9(CDH9)
CHD1L	9557	Homo sapiens	chromodomain helicase DNA binding protein 1 like(CHD1L)
INPP5K	51763	Homo sapiens	inositol polyphosphate-5-phosphatase K(INPP5K)
DNER	92737	Homo sapiens	delta/notch like EGF repeat containing(DNER)
SH2B1	25970	Homo sapiens	SH2B adaptor protein 1(SH2B1)
DCX	1641	Homo sapiens	doublecortin(DCX)
PLP1	5354	Homo sapiens	proteolipid protein 1(PLP1)
FLT1	2321	Homo sapiens	fms related tyrosine kinase 1(FLT1)
SLC12A2	6558	Homo sapiens	solute carrier family 12 member 2(SLC12A2)
SLC12A5	57468	Homo sapiens	solute carrier family 12 member 5(SLC12A5)
AHI1	54806	Homo sapiens	Abelson helper integration site 1(AHI1)
GYG2	8908	Homo sapiens	glycogenin 2(GYG2)
TSPAN17	26262	Homo sapiens	tetraspanin 17(TSPAN17)
SMC3	9126	Homo sapiens	structural maintenance of chromosomes 3(SMC3)
LEP	3952	Homo sapiens	leptin(LEP)
SLCO1B3	28234	Homo sapiens	solute carrier organic anion transporter family member 1B3(SLCO1B3)
ACE2	59272	Homo sapiens	angiotensin I converting enzyme 2(ACE2)
TBL1X	6907	Homo sapiens	transducin beta like 1X-linked(TBL1X)
ADCY3	109	Homo sapiens	adenylate cyclase 3(ADCY3)
MOCOS	55034	Homo sapiens	molybdenum cofactor sulfurase(MOCOS)
ATP1B1	481	Homo sapiens	ATPase Na+/K+ transporting subunit beta 1(ATP1B1)
CDX2	1045	Homo sapiens	caudal type homeobox 2(CDX2)
B3GALT6	126792	Homo sapiens	beta-1,3-galactosyltransferase 6(B3GALT6)
ADCY5	111	Homo sapiens	adenylate cyclase 5(ADCY5)
EFNA3	1944	Homo sapiens	ephrin A3(EFNA3)
AQP4	361	Homo sapiens	aquaporin 4(AQP4)
FAM92B	339145	Homo sapiens	family with sequence similarity 92 member B(FAM92B)
BRINP1	1620	Homo sapiens	BMP/retinoic acid inducible neural specific 1(BRINP1)
BDNF	627	Homo sapiens	brain derived neurotrophic factor(BDNF)
LILRA3	11026	Homo sapiens	leukocyte immunoglobulin like receptor A3(LILRA3)
COL4A3BP	10087	Homo sapiens	collagen type IV alpha 3 binding protein(COL4A3BP)
CHRNA4	1137	Homo sapiens	cholinergic receptor nicotinic alpha 4 subunit(CHRNA4)
CHRNA7	1139	Homo sapiens	cholinergic receptor nicotinic alpha 7 subunit(CHRNA7)
RAPGEF4	11069	Homo sapiens	Rap guanine nucleotide exchange factor 4(RAPGEF4)
CRY1	1407	Homo sapiens	cryptochrome circadian clock 1(CRY1)
HCAR1	27198	Homo sapiens	hydroxycarboxylic acid receptor 1(HCAR1)
TWIST1	7291	Homo sapiens	twist family bHLH transcription factor 1(TWIST1)
MUC12	10071	Homo sapiens	mucin 12, cell surface associated(MUC12)
CHRNA2	1135	Homo sapiens	cholinergic receptor nicotinic alpha 2 subunit(CHRNA2)
MDGA2	161357	Homo sapiens	MAM domain containing glycosylphosphatidylinositol anchor 2(MDGA2)
GSTT1	2952	Homo sapiens	glutathione S-transferase theta 1(GSTT1)
ABCC12	94160	Homo sapiens	ATP binding cassette subfamily C member 12(ABCC12)
CEP152	22995	Homo sapiens	centrosomal protein 152(CEP152)
VASH1	22846	Homo sapiens	vasohibin 1(VASH1)
DEPDC5	9681	Homo sapiens	DEP domain containing 5(DEPDC5)
LILRB2	10288	Homo sapiens	leukocyte immunoglobulin like receptor B2(LILRB2)
HEPACAM	220296	Homo sapiens	hepatic and glial cell adhesion molecule(HEPACAM)
HTR7	3363	Homo sapiens	5-hydroxytryptamine receptor 7(HTR7)
CX3CR1	1524	Homo sapiens	C-X3-C motif chemokine receptor 1(CX3CR1)
ADD3	120	Homo sapiens	adducin 3(ADD3)
TRHR	7201	Homo sapiens	thyrotropin releasing hormone receptor(TRHR)
SRSF11	9295	Homo sapiens	serine and arginine rich splicing factor 11(SRSF11)
DAG1	1605	Homo sapiens	dystroglycan 1(DAG1)
AKAP13	11214	Homo sapiens	A-kinase anchoring protein 13(AKAP13)
MOV10	4343	Homo sapiens	Mov10 RISC complex RNA helicase(MOV10)
HTATSF1	27336	Homo sapiens	HIV-1 Tat specific factor 1(HTATSF1)
IL1RAPL2	26280	Homo sapiens	interleukin 1 receptor accessory protein like 2(IL1RAPL2)
IL1RAPL1	11141	Homo sapiens	interleukin 1 receptor accessory protein like 1(IL1RAPL1)
GAD1	2571	Homo sapiens	glutamate decarboxylase 1(GAD1)
TRPC6	7225	Homo sapiens	transient receptor potential cation channel subfamily C member 6(TRPC6)
SMAD4	4089	Homo sapiens	SMAD family member 4(SMAD4)
TRIO	7204	Homo sapiens	trio Rho guanine nucleotide exchange factor(TRIO)
YTHDC1	91746	Homo sapiens	YTH domain containing 1(YTHDC1)
SMAD2	4087	Homo sapiens	SMAD family member 2(SMAD2)
YTHDC2	64848	Homo sapiens	YTH domain containing 2(YTHDC2)
OTOGL	283310	Homo sapiens	otogelin like(OTOGL)
RHEB	6009	Homo sapiens	Ras homolog enriched in brain(RHEB)
CHRNB3	1142	Homo sapiens	cholinergic receptor nicotinic beta 3 subunit(CHRNB3)
PRODH2	58510	Homo sapiens	proline dehydrogenase 2(PRODH2)
CLEC7A	64581	Homo sapiens	C-type lectin domain family 7 member A(CLEC7A)
PDZK1	5174	Homo sapiens	PDZ domain containing 1(PDZK1)
FAM91A1	157769	Homo sapiens	family with sequence similarity 91 member A1(FAM91A1)
COPS2	9318	Homo sapiens	COP9 signalosome subunit 2(COPS2)
PZP	5858	Homo sapiens	PZP, alpha-2-macroglobulin like(PZP)
GYPE	2996	Homo sapiens	glycophorin E (MNS blood group)(GYPE)
FCRL6	343413	Homo sapiens	Fc receptor like 6(FCRL6)
AP3B2	8120	Homo sapiens	adaptor related protein complex 3 beta 2 subunit(AP3B2)
NOS2	4843	Homo sapiens	nitric oxide synthase 2(NOS2)
DOCK10	55619	Homo sapiens	dedicator of cytokinesis 10(DOCK10)
NR2F1	7025	Homo sapiens	nuclear receptor subfamily 2 group F member 1(NR2F1)
SNAPC5	10302	Homo sapiens	small nuclear RNA activating complex polypeptide 5(SNAPC5)
FAM45A	404636	Homo sapiens	family with sequence similarity 45 member A(FAM45A)
PRPF39	55015	Homo sapiens	pre-mRNA processing factor 39(PRPF39)
SLIT3	6586	Homo sapiens	slit guidance ligand 3(SLIT3)
GTF2I	2969	Homo sapiens	general transcription factor IIi(GTF2I)
ASH1L	55870	Homo sapiens	ASH1 like histone lysine methyltransferase(ASH1L)
TOMM20	9804	Homo sapiens	translocase of outer mitochondrial membrane 20(TOMM20)
GADD45B	4616	Homo sapiens	growth arrest and DNA damage inducible beta(GADD45B)
TBX18	9096	Homo sapiens	T-box 18(TBX18)
SRCAP	10847	Homo sapiens	Snf2 related CREBBP activator protein(SRCAP)
SLC27A4	10999	Homo sapiens	solute carrier family 27 member 4(SLC27A4)
USP7	7874	Homo sapiens	ubiquitin specific peptidase 7(USP7)
CIC	23152	Homo sapiens	capicua transcriptional repressor(CIC)
SEC14L1	6397	Homo sapiens	SEC14 like lipid binding 1(SEC14L1)
hdgfrp2	84717	Homo sapiens	hepatoma-derived growth factor-related protein 2(HDGFRP2)
POLR2A	5430	Homo sapiens	RNA polymerase II subunit A(POLR2A)
RB1CC1	9821	Homo sapiens	RB1 inducible coiled-coil 1(RB1CC1)
AGO1	26523	Homo sapiens	argonaute 1, RISC catalytic component(AGO1)
NPFFR2	10886	Homo sapiens	neuropeptide FF receptor 2(NPFFR2)
AGO4	192670	Homo sapiens	argonaute 4, RISC catalytic component(AGO4)
CC2D1A	54862	Homo sapiens	coiled-coil and C2 domain containing 1A(CC2D1A)
BCAS2	10286	Homo sapiens	breast carcinoma amplified sequence 2(BCAS2)
BCAS1	8537	Homo sapiens	breast carcinoma amplified sequence 1(BCAS1)
SATL1	340562	Homo sapiens	spermidine/spermine N1-acetyl transferase-like 1(SATL1)
NOS1	4842	Homo sapiens	nitric oxide synthase 1(NOS1)
CEP135	9662	Homo sapiens	centrosomal protein 135(CEP135)
SETBP1	26040	Homo sapiens	SET binding protein 1(SETBP1)
MACROD2	140733	Homo sapiens	MACRO domain containing 2(MACROD2)
ATP1A3	478	Homo sapiens	ATPase Na+/K+ transporting subunit alpha 3(ATP1A3)
MAPK10	5602	Homo sapiens	mitogen-activated protein kinase 10(MAPK10)
CAPRIN1	4076	Homo sapiens	cell cycle associated protein 1(CAPRIN1)
ITPR1	3708	Homo sapiens	inositol 1,4,5-trisphosphate receptor type 1(ITPR1)
FAM47A	158724	Homo sapiens	family with sequence similarity 47 member A(FAM47A)
ILF2	3608	Homo sapiens	interleukin enhancer binding factor 2(ILF2)
ADCY9	115	Homo sapiens	adenylate cyclase 9(ADCY9)
PSMD12	5718	Homo sapiens	proteasome 26S subunit, non-ATPase 12(PSMD12)
MAPK12	6300	Homo sapiens	mitogen-activated protein kinase 12(MAPK12)
MAPK13	5603	Homo sapiens	mitogen-activated protein kinase 13(MAPK13)
MIR137	406928	Homo sapiens	microRNA 137(MIR137)
PSMD10	5716	Homo sapiens	proteasome 26S subunit, non-ATPase 10(PSMD10)
DRP2	1821	Homo sapiens	dystrophin related protein 2(DRP2)
POLR2M	81488	Homo sapiens	RNA polymerase II subunit M(POLR2M)
AGMO	392636	Homo sapiens	alkylglycerol monooxygenase(AGMO)
TJP2	9414	Homo sapiens	tight junction protein 2(TJP2)
TUSC3	7991	Homo sapiens	tumor suppressor candidate 3(TUSC3)
CCDC85C	317762	Homo sapiens	coiled-coil domain containing 85C(CCDC85C)
GPRIN3	285513	Homo sapiens	GPRIN family member 3(GPRIN3)
ARNT2	9915	Homo sapiens	aryl hydrocarbon receptor nuclear translocator 2(ARNT2)
FGF12	2257	Homo sapiens	fibroblast growth factor 12(FGF12)
DMPK	1760	Homo sapiens	dystrophia myotonica protein kinase(DMPK)
GLT8D1	55830	Homo sapiens	glycosyltransferase 8 domain containing 1(GLT8D1)
GSTM1	2944	Homo sapiens	glutathione S-transferase mu 1(GSTM1)
PECR	55825	Homo sapiens	peroxisomal trans-2-enoyl-CoA reductase(PECR)
LPA	4018	Homo sapiens	lipoprotein(a)(LPA)
KLHL6	89857	Homo sapiens	kelch like family member 6(KLHL6)
RNF38	152006	Homo sapiens	ring finger protein 38(RNF38)
PARD3B	117583	Homo sapiens	par-3 family cell polarity regulator beta(PARD3B)
ITPK1	3705	Homo sapiens	inositol-tetrakisphosphate 1-kinase(ITPK1)
RNF32	140545	Homo sapiens	ring finger protein 32(RNF32)
DSCAM	1826	Homo sapiens	DS cell adhesion molecule(DSCAM)
SATB2	23314	Homo sapiens	SATB homeobox 2(SATB2)
MADD	8567	Homo sapiens	MAP kinase activating death domain(MADD)
SNRPN	6638	Homo sapiens	small nuclear ribonucleoprotein polypeptide N(SNRPN)
FGF22	27006	Homo sapiens	fibroblast growth factor 22(FGF22)
ARNTL	406	Homo sapiens	aryl hydrocarbon receptor nuclear translocator like(ARNTL)
GTF2IRD1	9569	Homo sapiens	GTF2I repeat domain containing 1(GTF2IRD1)
KRTAP4-8	728224	Homo sapiens	keratin associated protein 4-8(KRTAP4-8)
RIPK2	8767	Homo sapiens	receptor interacting serine/threonine kinase 2(RIPK2)
RIPK4	54101	Homo sapiens	receptor interacting serine/threonine kinase 4(RIPK4)
CPD	1362	Homo sapiens	carboxypeptidase D(CPD)
SLITRK6	84189	Homo sapiens	SLIT and NTRK like family member 6(SLITRK6)
SLITRK5	26050	Homo sapiens	SLIT and NTRK like family member 5(SLITRK5)
IQCE	23288	Homo sapiens	IQ motif containing E(IQCE)
TSHZ3	57616	Homo sapiens	teashirt zinc finger homeobox 3(TSHZ3)
IFIH1	64135	Homo sapiens	interferon induced with helicase C domain 1(IFIH1)
ANAPC10	10393	Homo sapiens	anaphase promoting complex subunit 10(ANAPC10)
LLGL1	3996	Homo sapiens	LLGL1, scribble cell polarity complex component(LLGL1)
FTH1	2495	Homo sapiens	ferritin heavy chain 1(FTH1)
HOXA1	3198	Homo sapiens	homeobox A1(HOXA1)
CNR1	1268	Homo sapiens	cannabinoid receptor 1(CNR1)
PRAMEF2	65122	Homo sapiens	PRAME family member 2(PRAMEF2)
CNR2	1269	Homo sapiens	cannabinoid receptor 2(CNR2)
SFTPD	6441	Homo sapiens	surfactant protein D(SFTPD)
SLC30A5	64924	Homo sapiens	solute carrier family 30 member 5(SLC30A5)
NRROS	375387	Homo sapiens	negative regulator of reactive oxygen species(NRROS)
SLC30A3	7781	Homo sapiens	solute carrier family 30 member 3(SLC30A3)
SCARB2	950	Homo sapiens	scavenger receptor class B member 2(SCARB2)
TBC1D30	23329	Homo sapiens	TBC1 domain family member 30(TBC1D30)
SLC30A6	55676	Homo sapiens	solute carrier family 30 member 6(SLC30A6)
TBC1D31	93594	Homo sapiens	TBC1 domain family member 31(TBC1D31)
LPL	4023	Homo sapiens	lipoprotein lipase(LPL)
ZMYM2	7750	Homo sapiens	zinc finger MYM-type containing 2(ZMYM2)
ACY1	95	Homo sapiens	aminoacylase 1(ACY1)
DENR	8562	Homo sapiens	density regulated re-initiation and release factor(DENR)
REEP3	221035	Homo sapiens	receptor accessory protein 3(REEP3)
QRICH1	54870	Homo sapiens	glutamine rich 1(QRICH1)
TBC1D24	57465	Homo sapiens	TBC1 domain family member 24(TBC1D24)
TBC1D23	55773	Homo sapiens	TBC1 domain family member 23(TBC1D23)
HOXB1	3211	Homo sapiens	homeobox B1(HOXB1)
ST7	7982	Homo sapiens	suppression of tumorigenicity 7(ST7)
OPCML	4978	Homo sapiens	opioid binding protein/cell adhesion molecule like(OPCML)
CYP11B1	1584	Homo sapiens	cytochrome P450 family 11 subfamily B member 1(CYP11B1)
NCS1	23413	Homo sapiens	neuronal calcium sensor 1(NCS1)
MEN1	4221	Homo sapiens	menin 1(MEN1)
AKT1	207	Homo sapiens	AKT serine/threonine kinase 1(AKT1)
PAK6	56924	Homo sapiens	p21 (RAC1) activated kinase 6(PAK6)
TDO2	6999	Homo sapiens	tryptophan 2,3-dioxygenase(TDO2)
ARHGAP5	394	Homo sapiens	Rho GTPase activating protein 5(ARHGAP5)
SLK	9748	Homo sapiens	STE20 like kinase(SLK)
GSN	2934	Homo sapiens	gelsolin(GSN)
CAMSAP2	23271	Homo sapiens	calmodulin regulated spectrin associated protein family member 2(CAMSAP2)
CNTNAP3	79937	Homo sapiens	contactin associated protein-like 3(CNTNAP3)
CNTNAP2	26047	Homo sapiens	contactin associated protein-like 2(CNTNAP2)
FTSJ1	24140	Homo sapiens	FtsJ RNA methyltransferase homolog 1 (E. coli)(FTSJ1)
IFNGR1	3459	Homo sapiens	interferon gamma receptor 1(IFNGR1)
TAAR2	9287	Homo sapiens	trace amine associated receptor 2(TAAR2)
EGR3	1960	Homo sapiens	early growth response 3(EGR3)
KHDRBS3	10656	Homo sapiens	KH RNA binding domain containing, signal transduction associated 3(KHDRBS3)
KHDRBS2	202559	Homo sapiens	KH RNA binding domain containing, signal transduction associated 2(KHDRBS2)
SDR39U1	56948	Homo sapiens	short chain dehydrogenase/reductase family 39U member 1(SDR39U1)
EGR2	1959	Homo sapiens	early growth response 2(EGR2)
CYP11A1	1583	Homo sapiens	cytochrome P450 family 11 subfamily A member 1(CYP11A1)
CNTNAP4	85445	Homo sapiens	contactin associated protein like 4(CNTNAP4)
HEPACAM2	253012	Homo sapiens	HEPACAM family member 2(HEPACAM2)
DAPK1	1612	Homo sapiens	death associated protein kinase 1(DAPK1)
PIGN	23556	Homo sapiens	phosphatidylinositol glycan anchor biosynthesis class N(PIGN)
KIAA0100	9703	Homo sapiens	KIAA0100(KIAA0100)
EIF4G2	1982	Homo sapiens	eukaryotic translation initiation factor 4 gamma 2(EIF4G2)
XIRP1	165904	Homo sapiens	xin actin binding repeat containing 1(XIRP1)
SMS	6611	Homo sapiens	spermine synthase(SMS)
GSTP1	2950	Homo sapiens	glutathione S-transferase pi 1(GSTP1)
SPAST	6683	Homo sapiens	spastin(SPAST)
RTN4RL1	146760	Homo sapiens	reticulon 4 receptor like 1(RTN4RL1)
USP9Y	8287	Homo sapiens	ubiquitin specific peptidase 9, Y-linked(USP9Y)
USP9X	8239	Homo sapiens	ubiquitin specific peptidase 9, X-linked(USP9X)
CTNND2	1501	Homo sapiens	catenin delta 2(CTNND2)
CTNND1	1500	Homo sapiens	catenin delta 1(CTNND1)
NFIX	4784	Homo sapiens	nuclear factor I X(NFIX)
NCKAP5L	57701	Homo sapiens	NCK associated protein 5 like(NCKAP5L)
CPZ	8532	Homo sapiens	carboxypeptidase Z(CPZ)
LINGO2	158038	Homo sapiens	leucine rich repeat and Ig domain containing 2(LINGO2)
MTHFS	10588	Homo sapiens	5,10-methenyltetrahydrofolate synthetase (5-formyltetrahydrofolate cyclo-ligase)(MTHFS)
MTHFR	4524	Homo sapiens	methylenetetrahydrofolate reductase(MTHFR)
KRT7	3855	Homo sapiens	keratin 7(KRT7)
CYP26B1	56603	Homo sapiens	cytochrome P450 family 26 subfamily B member 1(CYP26B1)
POU3F2	5454	Homo sapiens	POU class 3 homeobox 2(POU3F2)
MYOF	26509	Homo sapiens	myoferlin(MYOF)
PTPRB	5787	Homo sapiens	protein tyrosine phosphatase, receptor type B(PTPRB)
FGFBP3	143282	Homo sapiens	fibroblast growth factor binding protein 3(FGFBP3)
PTPRC	5788	Homo sapiens	protein tyrosine phosphatase, receptor type C(PTPRC)
ICA1	3382	Homo sapiens	islet cell autoantigen 1(ICA1)
FRMPD4	9758	Homo sapiens	FERM and PDZ domain containing 4(FRMPD4)
RUFY3	22902	Homo sapiens	RUN and FYVE domain containing 3(RUFY3)
AMPD1	270	Homo sapiens	adenosine monophosphate deaminase 1(AMPD1)
SUMF1	285362	Homo sapiens	sulfatase modifying factor 1(SUMF1)
NFIA	4774	Homo sapiens	nuclear factor I A(NFIA)
SPTAN1	6709	Homo sapiens	spectrin alpha, non-erythrocytic 1(SPTAN1)
TTI2	80185	Homo sapiens	TELO2 interacting protein 2(TTI2)
HRAS	3265	Homo sapiens	HRas proto-oncogene, GTPase(HRAS)
PPP2R5D	5528	Homo sapiens	protein phosphatase 2 regulatory subunit B'delta(PPP2R5D)
REST	5978	Homo sapiens	RE1 silencing transcription factor(REST)
ITSN2	50618	Homo sapiens	intersectin 2(ITSN2)
CDH22	64405	Homo sapiens	cadherin 22(CDH22)
CUL3	8452	Homo sapiens	cullin 3(CUL3)
CUL5	8065	Homo sapiens	cullin 5(CUL5)
EPC2	26122	Homo sapiens	enhancer of polycomb homolog 2(EPC2)
AGTR2	186	Homo sapiens	angiotensin II receptor type 2(AGTR2)
CUL7	9820	Homo sapiens	cullin 7(CUL7)
GRIN2B	2904	Homo sapiens	glutamate ionotropic receptor NMDA type subunit 2B(GRIN2B)
SERPINE1	5054	Homo sapiens	serpin family E member 1(SERPINE1)
YEATS2	55689	Homo sapiens	YEATS domain containing 2(YEATS2)
PQBP1	10084	Homo sapiens	polyglutamine binding protein 1(PQBP1)
PIK3CA	5290	Homo sapiens	phosphatidylinositol-4,5-bisphosphate 3-kinase catalytic subunit alpha(PIK3CA)
CUL1	8454	Homo sapiens	cullin 1(CUL1)
STAG1	10274	Homo sapiens	stromal antigen 1(STAG1)
PIK3CG	5294	Homo sapiens	phosphatidylinositol-4,5-bisphosphate 3-kinase catalytic subunit gamma(PIK3CG)
KIF5C	3800	Homo sapiens	kinesin family member 5C(KIF5C)
MED12	9968	Homo sapiens	mediator complex subunit 12(MED12)
MECP2	4204	Homo sapiens	methyl-CpG binding protein 2(MECP2)
GRIN2A	2903	Homo sapiens	glutamate ionotropic receptor NMDA type subunit 2A(GRIN2A)
MYH4	4622	Homo sapiens	myosin heavy chain 4(MYH4)
MED13	9969	Homo sapiens	mediator complex subunit 13(MED13)
MYH9	4627	Homo sapiens	myosin heavy chain 9(MYH9)
MECOM	2122	Homo sapiens	MDS1 and EVI1 complex locus(MECOM)
NCAPD2	9918	Homo sapiens	non-SMC condensin I complex subunit D2(NCAPD2)
MAPK1	5594	Homo sapiens	mitogen-activated protein kinase 1(MAPK1)
NPC1	4864	Homo sapiens	NPC intracellular cholesterol transporter 1(NPC1)
NPC2	10577	Homo sapiens	NPC intracellular cholesterol transporter 2(NPC2)
SSTR3	6753	Homo sapiens	somatostatin receptor 3(SSTR3)
MAPK4	5596	Homo sapiens	mitogen-activated protein kinase 4(MAPK4)
RYR3	6263	Homo sapiens	ryanodine receptor 3(RYR3)
MAPK3	5595	Homo sapiens	mitogen-activated protein kinase 3(MAPK3)
ABAT	18	Homo sapiens	4-aminobutyrate aminotransferase(ABAT)
RYR2	6262	Homo sapiens	ryanodine receptor 2(RYR2)
CMIP	80790	Homo sapiens	c-Maf inducing protein(CMIP)
UNC13B	10497	Homo sapiens	unc-13 homolog B(UNC13B)
UNC13A	23025	Homo sapiens	unc-13 homolog A(UNC13A)
RAD21L1	642636	Homo sapiens	RAD21 cohesin complex component like 1(RAD21L1)
MOB4	25843	Homo sapiens	MOB family member 4, phocein(MOB4)
ZNF517	340385	Homo sapiens	zinc finger protein 517(ZNF517)
TNRC18	84629	Homo sapiens	trinucleotide repeat containing 18(TNRC18)
MTX2	10651	Homo sapiens	metaxin 2(MTX2)
RIC1	57589	Homo sapiens	RIC1 homolog, RAB6A GEF complex partner 1(RIC1)
SCRIB	23513	Homo sapiens	scribbled planar cell polarity protein(SCRIB)
IL17A	3605	Homo sapiens	interleukin 17A(IL17A)
TPGS1	91978	Homo sapiens	tubulin polyglutamylase complex subunit 1(TPGS1)
SLC29A4	222962	Homo sapiens	solute carrier family 29 member 4(SLC29A4)
RAC1	5879	Homo sapiens	ras-related C3 botulinum toxin substrate 1 (rho family, small GTP binding protein Rac1)(RAC1)
OBSL1	23363	Homo sapiens	obscurin like 1(OBSL1)
AHNAK2	113146	Homo sapiens	AHNAK nucleoprotein 2(AHNAK2)
SPERT	220082	Homo sapiens	spermatid associated(SPERT)
LAPTM4B	55353	Homo sapiens	lysosomal protein transmembrane 4 beta(LAPTM4B)
ASXL3	80816	Homo sapiens	additional sex combs like 3, transcriptional regulator(ASXL3)
NTF4	4909	Homo sapiens	neurotrophin 4(NTF4)
VWA3B	200403	Homo sapiens	von Willebrand factor A domain containing 3B(VWA3B)
NTF3	4908	Homo sapiens	neurotrophin 3(NTF3)
UPB1	51733	Homo sapiens	beta-ureidopropionase 1(UPB1)
COL16A1	1307	Homo sapiens	collagen type XVI alpha 1 chain(COL16A1)
C7orf43	55262	Homo sapiens	chromosome 7 open reading frame 43(C7orf43)
SRSF7	6432	Homo sapiens	serine and arginine rich splicing factor 7(SRSF7)
NLGN4Y	22829	Homo sapiens	neuroligin 4, Y-linked(NLGN4Y)
NLGN4X	57502	Homo sapiens	neuroligin 4, X-linked(NLGN4X)
MCPH1	79648	Homo sapiens	microcephalin 1(MCPH1)
AGXT2	64902	Homo sapiens	alanine--glyoxylate aminotransferase 2(AGXT2)
AREG	374	Homo sapiens	amphiregulin(AREG)
RERE	473	Homo sapiens	arginine-glutamic acid dipeptide repeats(RERE)
BTBD11	121551	Homo sapiens	BTB domain containing 11(BTBD11)
OPRM1	4988	Homo sapiens	opioid receptor mu 1(OPRM1)
ZNF536	9745	Homo sapiens	zinc finger protein 536(ZNF536)
TAF1C	9013	Homo sapiens	TATA-box binding protein associated factor, RNA polymerase I subunit C(TAF1C)
FGF5	2250	Homo sapiens	fibroblast growth factor 5(FGF5)
LZTS2	84445	Homo sapiens	leucine zipper tumor suppressor 2(LZTS2)
CACHD1	57685	Homo sapiens	cache domain containing 1(CACHD1)
DPP10	57628	Homo sapiens	dipeptidyl peptidase like 10(DPP10)
NBEA	26960	Homo sapiens	neurobeachin(NBEA)
SPAG17	200162	Homo sapiens	sperm associated antigen 17(SPAG17)
NISCH	11188	Homo sapiens	nischarin(NISCH)
EPG5	57724	Homo sapiens	ectopic P-granules autophagy protein 5 homolog(EPG5)
DXO	1797	Homo sapiens	decapping exoribonuclease(DXO)
PRSS38	339501	Homo sapiens	protease, serine 38(PRSS38)
IHH	3549	Homo sapiens	indian hedgehog(IHH)
TAF1L	138474	Homo sapiens	TATA-box binding protein associated factor 1 like(TAF1L)
INTS6L	203522	Homo sapiens	integrator complex subunit 6 like(INTS6L)
AR	367	Homo sapiens	androgen receptor(AR)
ZNF548	147694	Homo sapiens	zinc finger protein 548(ZNF548)
TTF2	8458	Homo sapiens	transcription termination factor 2(TTF2)
MTMR12	54545	Homo sapiens	myotubularin related protein 12(MTMR12)
CARD11	84433	Homo sapiens	caspase recruitment domain family member 11(CARD11)
EPB41L3	23136	Homo sapiens	erythrocyte membrane protein band 4.1 like 3(EPB41L3)
KSR2	283455	Homo sapiens	kinase suppressor of ras 2(KSR2)
EPB41L1	2036	Homo sapiens	erythrocyte membrane protein band 4.1 like 1(EPB41L1)
SERPINB4	6318	Homo sapiens	serpin family B member 4(SERPINB4)
ZMYND11	10771	Homo sapiens	zinc finger MYND-type containing 11(ZMYND11)
ZNF559	84527	Homo sapiens	zinc finger protein 559(ZNF559)
C3	718	Homo sapiens	complement C3(C3)
ABI2	10152	Homo sapiens	abl interactor 2(ABI2)
PCOLCE	5118	Homo sapiens	procollagen C-endopeptidase enhancer(PCOLCE)
LRRTM4	80059	Homo sapiens	leucine rich repeat transmembrane neuronal 4(LRRTM4)
SNRK	54861	Homo sapiens	SNF related kinase(SNRK)
EXOC4	60412	Homo sapiens	exocyst complex component 4(EXOC4)
EXOC3	11336	Homo sapiens	exocyst complex component 3(EXOC3)
WAC	51322	Homo sapiens	WW domain containing adaptor with coiled-coil(WAC)
EXOC6	54536	Homo sapiens	exocyst complex component 6(EXOC6)
EXOC5	10640	Homo sapiens	exocyst complex component 5(EXOC5)
ZSCAN29	146050	Homo sapiens	zinc finger and SCAN domain containing 29(ZSCAN29)
ETFB	2109	Homo sapiens	electron transfer flavoprotein beta subunit(ETFB)
IL6	3569	Homo sapiens	interleukin 6(IL6)
UPF2	26019	Homo sapiens	UPF2 regulator of nonsense transcripts homolog (yeast)(UPF2)
LMX1B	4010	Homo sapiens	LIM homeobox transcription factor 1 beta(LMX1B)
EPPK1	83481	Homo sapiens	epiplakin 1(EPPK1)
LZTR1	8216	Homo sapiens	leucine zipper like transcription regulator 1(LZTR1)
OPRL1	4987	Homo sapiens	opioid related nociceptin receptor 1(OPRL1)
PDK3	5165	Homo sapiens	pyruvate dehydrogenase kinase 3(PDK3)
PDK4	5166	Homo sapiens	pyruvate dehydrogenase kinase 4(PDK4)
NTNG1	22854	Homo sapiens	netrin G1(NTNG1)
DOLK	22845	Homo sapiens	dolichol kinase(DOLK)
ZNF157	7712	Homo sapiens	zinc finger protein 157(ZNF157)
CDH13	1012	Homo sapiens	cadherin 13(CDH13)
WNT7B	7477	Homo sapiens	Wnt family member 7B(WNT7B)
CDH18	1016	Homo sapiens	cadherin 18(CDH18)
KIAA1549	57670	Homo sapiens	KIAA1549(KIAA1549)
MC4R	4160	Homo sapiens	melanocortin 4 receptor(MC4R)
KATNAL1	84056	Homo sapiens	katanin catalytic subunit A1 like 1(KATNAL1)
KATNAL2	83473	Homo sapiens	katanin catalytic subunit A1 like 2(KATNAL2)
WNT7A	7476	Homo sapiens	Wnt family member 7A(WNT7A)
CDH10	1008	Homo sapiens	cadherin 10(CDH10)
CDH11	1009	Homo sapiens	cadherin 11(CDH11)
CNDP2	55748	Homo sapiens	CNDP dipeptidase 2 (metallopeptidase M20 family)(CNDP2)
TXLNB	167838	Homo sapiens	taxilin beta(TXLNB)
IL17RA	23765	Homo sapiens	interleukin 17 receptor A(IL17RA)
SEZ6L2	26470	Homo sapiens	seizure related 6 homolog like 2(SEZ6L2)
AZGP1	563	Homo sapiens	alpha-2-glycoprotein 1, zinc-binding(AZGP1)
IDS	3423	Homo sapiens	iduronate 2-sulfatase(IDS)
PVALB	5816	Homo sapiens	parvalbumin(PVALB)
SND1	27044	Homo sapiens	staphylococcal nuclease and tudor domain containing 1(SND1)
OR8K3	219473	Homo sapiens	olfactory receptor family 8 subfamily K member 3 (gene/pseudogene)(OR8K3)
CIB2	10518	Homo sapiens	calcium and integrin binding family member 2(CIB2)
FNDC3A	22862	Homo sapiens	fibronectin type III domain containing 3A(FNDC3A)
MTUS1	57509	Homo sapiens	microtubule associated tumor suppressor 1(MTUS1)
BEND2	139105	Homo sapiens	BEN domain containing 2(BEND2)
BST1	683	Homo sapiens	bone marrow stromal cell antigen 1(BST1)
PNPLA1	285848	Homo sapiens	patatin like phospholipase domain containing 1(PNPLA1)
PRCP	5547	Homo sapiens	prolylcarboxypeptidase(PRCP)
RELN	5649	Homo sapiens	reelin(RELN)
EDA	1896	Homo sapiens	ectodysplasin A(EDA)
FGD1	2245	Homo sapiens	FYVE, RhoGEF and PH domain containing 1(FGD1)
ABCA7	10347	Homo sapiens	ATP binding cassette subfamily A member 7(ABCA7)
HDLBP	3069	Homo sapiens	high density lipoprotein binding protein(HDLBP)
ABCA2	20	Homo sapiens	ATP binding cassette subfamily A member 2(ABCA2)
ABCA1	19	Homo sapiens	ATP binding cassette subfamily A member 1(ABCA1)
ABI3BP	25890	Homo sapiens	ABI family member 3 binding protein(ABI3BP)
IKBIP	121457	Homo sapiens	IKBKB interacting protein(IKBIP)
MEIS2	4212	Homo sapiens	Meis homeobox 2(MEIS2)
SYAP1	94056	Homo sapiens	synapse associated protein 1(SYAP1)
PCDHA10	56139	Homo sapiens	protocadherin alpha 10(PCDHA10)
GRID2IP	392862	Homo sapiens	Grid2 interacting protein(GRID2IP)
PCDHA11	56138	Homo sapiens	protocadherin alpha 11(PCDHA11)
PCDHA12	56137	Homo sapiens	protocadherin alpha 12(PCDHA12)
PCDHA13	56136	Homo sapiens	protocadherin alpha 13(PCDHA13)
EGF	1950	Homo sapiens	epidermal growth factor(EGF)
GABRQ	55879	Homo sapiens	gamma-aminobutyric acid type A receptor theta subunit(GABRQ)
FGD3	89846	Homo sapiens	FYVE, RhoGEF and PH domain containing 3(FGD3)
MUC1	4582	Homo sapiens	mucin 1, cell surface associated(MUC1)
GABRD	2563	Homo sapiens	gamma-aminobutyric acid type A receptor delta subunit(GABRD)
EHMT1	79813	Homo sapiens	euchromatic histone lysine methyltransferase 1(EHMT1)
KIAA1586	57691	Homo sapiens	KIAA1586(KIAA1586)
MET	4233	Homo sapiens	MET proto-oncogene, receptor tyrosine kinase(MET)
NR4A2	4929	Homo sapiens	nuclear receptor subfamily 4 group A member 2(NR4A2)
TPBG	7162	Homo sapiens	trophoblast glycoprotein(TPBG)
ABCB5	340273	Homo sapiens	ATP binding cassette subfamily B member 5(ABCB5)
MUC4	4585	Homo sapiens	mucin 4, cell surface associated(MUC4)
P2RX5	5026	Homo sapiens	purinergic receptor P2X 5(P2RX5)
P2RX4	5025	Homo sapiens	purinergic receptor P2X 4(P2RX4)
FREM3	166752	Homo sapiens	FRAS1 related extracellular matrix 3(FREM3)
EBF3	253738	Homo sapiens	early B-cell factor 3(EBF3)
FABP3	2170	Homo sapiens	fatty acid binding protein 3(FABP3)
FABP7	2173	Homo sapiens	fatty acid binding protein 7(FABP7)
SYT17	51760	Homo sapiens	synaptotagmin 17(SYT17)
FABP5	2171	Homo sapiens	fatty acid binding protein 5(FABP5)
DENND5A	23258	Homo sapiens	DENN domain containing 5A(DENND5A)
RAI1	10743	Homo sapiens	retinoic acid induced 1(RAI1)
SPRY3	10251	Homo sapiens	sprouty RTK signaling antagonist 3(SPRY3)
SLC1A2	6506	Homo sapiens	solute carrier family 1 member 2(SLC1A2)
SLC1A3	6507	Homo sapiens	solute carrier family 1 member 3(SLC1A3)
OR2T10	127069	Homo sapiens	olfactory receptor family 2 subfamily T member 10(OR2T10)
LRRFIP1	9208	Homo sapiens	LRR binding FLII interacting protein 1(LRRFIP1)
SUCLA2	8803	Homo sapiens	succinate-CoA ligase ADP-forming beta subunit(SUCLA2)
SLC1A1	6505	Homo sapiens	solute carrier family 1 member 1(SLC1A1)
KIF2A	3796	Homo sapiens	kinesin family member 2A(KIF2A)
PPP2R1B	5519	Homo sapiens	protein phosphatase 2 scaffold subunit Abeta(PPP2R1B)
KIF11	3832	Homo sapiens	kinesin family member 11(KIF11)
PTGER3	5733	Homo sapiens	prostaglandin E receptor 3(PTGER3)
CNTN5	53942	Homo sapiens	contactin 5(CNTN5)
CNTN6	27255	Homo sapiens	contactin 6(CNTN6)
PCDH9	5101	Homo sapiens	protocadherin 9(PCDH9)
PCDH8	5100	Homo sapiens	protocadherin 8(PCDH8)
PCDH7	5099	Homo sapiens	protocadherin 7(PCDH7)
KIF1A	547	Homo sapiens	kinesin family member 1A(KIF1A)
FOLH1	2346	Homo sapiens	folate hydrolase 1(FOLH1)
MCC	4163	Homo sapiens	mutated in colorectal cancers(MCC)
CNTN4	152330	Homo sapiens	contactin 4(CNTN4)
CNTN3	5067	Homo sapiens	contactin 3(CNTN3)
CRYBG3	131544	Homo sapiens	crystallin beta-gamma domain containing 3(CRYBG3)
PTCHD1	139411	Homo sapiens	patched domain containing 1(PTCHD1)
UPP2	151531	Homo sapiens	uridine phosphorylase 2(UPP2)
CLCNKB	1188	Homo sapiens	chloride voltage-gated channel Kb(CLCNKB)
PTCHD3	374308	Homo sapiens	patched domain containing 3(PTCHD3)
GRAMD2	196996	Homo sapiens	GRAM domain containing 2(GRAMD2)
NSUN7	79730	Homo sapiens	NOP2/Sun RNA methyltransferase family member 7(NSUN7)
SLC35B1	10237	Homo sapiens	solute carrier family 35 member B1(SLC35B1)
FAM8A1	51439	Homo sapiens	family with sequence similarity 8 member A1(FAM8A1)
GTF3C2	2976	Homo sapiens	general transcription factor IIIC subunit 2(GTF3C2)
MAL	4118	Homo sapiens	mal, T-cell differentiation protein(MAL)
HID1	283987	Homo sapiens	HID1 domain containing(HID1)
ADIPOQ	9370	Homo sapiens	adiponectin, C1Q and collagen domain containing(ADIPOQ)
OR8H1	219469	Homo sapiens	olfactory receptor family 8 subfamily H member 1(OR8H1)
HMGN1	3150	Homo sapiens	high mobility group nucleosome binding domain 1(HMGN1)
UTRN	7402	Homo sapiens	utrophin(UTRN)
LUZP4	51213	Homo sapiens	leucine zipper protein 4(LUZP4)
SLC35A3	23443	Homo sapiens	solute carrier family 35 member A3(SLC35A3)
ATP2B2	491	Homo sapiens	ATPase plasma membrane Ca2+ transporting 2(ATP2B2)
ATP2B3	492	Homo sapiens	ATPase plasma membrane Ca2+ transporting 3(ATP2B3)
ATP2B4	493	Homo sapiens	ATPase plasma membrane Ca2+ transporting 4(ATP2B4)
IFNG	3458	Homo sapiens	interferon gamma(IFNG)
COL12A1	1303	Homo sapiens	collagen type XII alpha 1 chain(COL12A1)
VPS13B	157680	Homo sapiens	vacuolar protein sorting 13 homolog B(VPS13B)
RPP25	54913	Homo sapiens	ribonuclease P/MRP subunit p25(RPP25)
ATRNL1	26033	Homo sapiens	attractin like 1(ATRNL1)
PNKP	11284	Homo sapiens	polynucleotide kinase 3'-phosphatase(PNKP)
MTF1	4520	Homo sapiens	metal regulatory transcription factor 1(MTF1)
RAB19	401409	Homo sapiens	RAB19, member RAS oncogene family(RAB19)
MLLT10	8028	Homo sapiens	myeloid/lymphoid or mixed-lineage leukemia; translocated to, 10(MLLT10)
TANC2	26115	Homo sapiens	tetratricopeptide repeat, ankyrin repeat and coiled-coil containing 2(TANC2)
MNT	4335	Homo sapiens	MAX network transcriptional repressor(MNT)
EXT1	2131	Homo sapiens	exostosin glycosyltransferase 1(EXT1)
C14orf2	9556	Homo sapiens	chromosome 14 open reading frame 2(C14orf2)
CHKB	1120	Homo sapiens	choline kinase beta(CHKB)
OCRL	4952	Homo sapiens	OCRL, inositol polyphosphate-5-phosphatase(OCRL)
C12orf57	113246	Homo sapiens	chromosome 12 open reading frame 57(C12orf57)
RIMS1	22999	Homo sapiens	regulating synaptic membrane exocytosis 1(RIMS1)
RIMS3	9783	Homo sapiens	regulating synaptic membrane exocytosis 3(RIMS3)
EPHB2	2048	Homo sapiens	EPH receptor B2(EPHB2)
EPHB6	2051	Homo sapiens	EPH receptor B6(EPHB6)
TCF20	6942	Homo sapiens	transcription factor 20(TCF20)
DMD	1756	Homo sapiens	dystrophin(DMD)
BCOR	54880	Homo sapiens	BCL6 corepressor(BCOR)
ZBTB41	360023	Homo sapiens	zinc finger and BTB domain containing 41(ZBTB41)
CELSR2	1952	Homo sapiens	cadherin EGF LAG seven-pass G-type receptor 2(CELSR2)
NCKAP1	10787	Homo sapiens	NCK associated protein 1(NCKAP1)
NTRK3	4916	Homo sapiens	neurotrophic receptor tyrosine kinase 3(NTRK3)
EPHA4	2043	Homo sapiens	EPH receptor A4(EPHA4)
NCKAP5	344148	Homo sapiens	NCK associated protein 5(NCKAP5)
EPHA6	285220	Homo sapiens	EPH receptor A6(EPHA6)
IRF2BPL	64207	Homo sapiens	interferon regulatory factor 2 binding protein like(IRF2BPL)
NTRK1	4914	Homo sapiens	neurotrophic receptor tyrosine kinase 1(NTRK1)
NTRK2	4915	Homo sapiens	neurotrophic receptor tyrosine kinase 2(NTRK2)
RIT2	6014	Homo sapiens	Ras like without CAAX 2(RIT2)
CLCN6	1185	Homo sapiens	chloride voltage-gated channel 6(CLCN6)
PLA2G4C	8605	Homo sapiens	phospholipase A2 group IVC(PLA2G4C)
NCOR1	9611	Homo sapiens	nuclear receptor corepressor 1(NCOR1)
TCF12	6938	Homo sapiens	transcription factor 12(TCF12)
KCNJ15	3772	Homo sapiens	potassium voltage-gated channel subfamily J member 15(KCNJ15)
ARSF	416	Homo sapiens	arylsulfatase F(ARSF)
ARSH	347527	Homo sapiens	arylsulfatase family member H(ARSH)
ARSK	153642	Homo sapiens	arylsulfatase family member K(ARSK)
KCNJ10	3766	Homo sapiens	potassium voltage-gated channel subfamily J member 10(KCNJ10)
ZEB2	9839	Homo sapiens	zinc finger E-box binding homeobox 2(ZEB2)
KCNJ12	3768	Homo sapiens	potassium voltage-gated channel subfamily J member 12(KCNJ12)
GLI2	2736	Homo sapiens	GLI family zinc finger 2(GLI2)
CANX	821	Homo sapiens	calnexin(CANX)
GPX1	2876	Homo sapiens	glutathione peroxidase 1(GPX1)
DIP2A	23181	Homo sapiens	disco interacting protein 2 homolog A(DIP2A)
DIP2C	22982	Homo sapiens	disco interacting protein 2 homolog C(DIP2C)
TRAPPC6B	122553	Homo sapiens	trafficking protein particle complex 6B(TRAPPC6B)
SLC24A2	25769	Homo sapiens	solute carrier family 24 member 2(SLC24A2)
AGAP1	116987	Homo sapiens	ArfGAP with GTPase domain, ankyrin repeat and PH domain 1(AGAP1)
AGAP2	116986	Homo sapiens	ArfGAP with GTPase domain, ankyrin repeat and PH domain 2(AGAP2)
GOLGA3	2802	Homo sapiens	golgin A3(GOLGA3)
ZBTB20	26137	Homo sapiens	zinc finger and BTB domain containing 20(ZBTB20)
MBD6	114785	Homo sapiens	methyl-CpG binding domain protein 6(MBD6)
MBD5	55777	Homo sapiens	methyl-CpG binding domain protein 5(MBD5)
MBD4	8930	Homo sapiens	methyl-CpG binding domain 4, DNA glycosylase(MBD4)
MBD3	53615	Homo sapiens	methyl-CpG binding domain protein 3(MBD3)
MBD1	4152	Homo sapiens	methyl-CpG binding domain protein 1(MBD1)
GRM1	2911	Homo sapiens	glutamate metabotropic receptor 1(GRM1)
GRM5	2915	Homo sapiens	glutamate metabotropic receptor 5(GRM5)
RAB11FIP5	26056	Homo sapiens	RAB11 family interacting protein 5(RAB11FIP5)
GRM4	2914	Homo sapiens	glutamate metabotropic receptor 4(GRM4)
STYK1	55359	Homo sapiens	serine/threonine/tyrosine kinase 1(STYK1)
RAB11FIP2	22841	Homo sapiens	RAB11 family interacting protein 2(RAB11FIP2)
GRM8	2918	Homo sapiens	glutamate metabotropic receptor 8(GRM8)
GRM7	2917	Homo sapiens	glutamate metabotropic receptor 7(GRM7)
GRM6	2916	Homo sapiens	glutamate metabotropic receptor 6(GRM6)
CHL1	10752	Homo sapiens	cell adhesion molecule L1 like(CHL1)
SLC39A11	201266	Homo sapiens	solute carrier family 39 member 11(SLC39A11)
PPFIA1	8500	Homo sapiens	PTPRF interacting protein alpha 1(PPFIA1)
TH	7054	Homo sapiens	tyrosine hydroxylase(TH)
ZBTB16	7704	Homo sapiens	zinc finger and BTB domain containing 16(ZBTB16)
KLC2	64837	Homo sapiens	kinesin light chain 2(KLC2)
MFRP	83552	Homo sapiens	membrane frizzled-related protein(MFRP)
MIF	4282	Homo sapiens	macrophage migration inhibitory factor (glycosylation-inhibiting factor)(MIF)
PHIP	55023	Homo sapiens	pleckstrin homology domain interacting protein(PHIP)
CYP27B1	1594	Homo sapiens	cytochrome P450 family 27 subfamily B member 1(CYP27B1)
RAB43	339122	Homo sapiens	RAB43, member RAS oncogene family(RAB43)
BCL2	596	Homo sapiens	BCL2, apoptosis regulator(BCL2)
PGBD4	161779	Homo sapiens	piggyBac transposable element derived 4(PGBD4)
APBA2	321	Homo sapiens	amyloid beta precursor protein binding family A member 2(APBA2)
RAB2A	5862	Homo sapiens	RAB2A, member RAS oncogene family(RAB2A)
NLGN1	22871	Homo sapiens	neuroligin 1(NLGN1)
BIRC6	57448	Homo sapiens	baculoviral IAP repeat containing 6(BIRC6)
NLGN2	57555	Homo sapiens	neuroligin 2(NLGN2)
NLGN3	54413	Homo sapiens	neuroligin 3(NLGN3)
AMBRA1	55626	Homo sapiens	autophagy and beclin 1 regulator 1(AMBRA1)
BIRC3	330	Homo sapiens	baculoviral IAP repeat containing 3(BIRC3)
SOD1	6647	Homo sapiens	superoxide dismutase 1, soluble(SOD1)
YWHAE	7531	Homo sapiens	tyrosine 3-monooxygenase/tryptophan 5-monooxygenase activation protein epsilon(YWHAE)
YWHAG	7532	Homo sapiens	tyrosine 3-monooxygenase/tryptophan 5-monooxygenase activation protein gamma(YWHAG)
MBOAT7	79143	Homo sapiens	membrane bound O-acyltransferase domain containing 7(MBOAT7)
SVIL	6840	Homo sapiens	supervillin(SVIL)
RAB34	83871	Homo sapiens	RAB34, member RAS oncogene family(RAB34)
CAPG	822	Homo sapiens	capping actin protein, gelsolin like(CAPG)
ARSA	410	Homo sapiens	arylsulfatase A(ARSA)
VLDLR	7436	Homo sapiens	very low density lipoprotein receptor(VLDLR)
PLXNA3	55558	Homo sapiens	plexin A3(PLXNA3)
PLXNA4	91584	Homo sapiens	plexin A4(PLXNA4)
SNCAIP	9627	Homo sapiens	synuclein alpha interacting protein(SNCAIP)
PLXNA2	5362	Homo sapiens	plexin A2(PLXNA2)
SLC22A15	55356	Homo sapiens	solute carrier family 22 member 15(SLC22A15)
SLC22A14	9389	Homo sapiens	solute carrier family 22 member 14(SLC22A14)
PRTG	283659	Homo sapiens	protogenin(PRTG)
CASK	8573	Homo sapiens	calcium/calmodulin dependent serine protein kinase(CASK)
VIPR2	7434	Homo sapiens	vasoactive intestinal peptide receptor 2(VIPR2)
MMRN2	79812	Homo sapiens	multimerin 2(MMRN2)
TOP1	7150	Homo sapiens	topoisomerase (DNA) I(TOP1)
ROBO1	6091	Homo sapiens	roundabout guidance receptor 1(ROBO1)
ROBO4	54538	Homo sapiens	roundabout guidance receptor 4(ROBO4)
ROBO2	6092	Homo sapiens	roundabout guidance receptor 2(ROBO2)
ROBO3	64221	Homo sapiens	roundabout guidance receptor 3(ROBO3)
DISC1	27185	Homo sapiens	disrupted in schizophrenia 1(DISC1)
C2CD3	26005	Homo sapiens	C2 calcium dependent domain containing 3(C2CD3)
SLC22A25	387601	Homo sapiens	solute carrier family 22 member 25(SLC22A25)
PLXNB1	5364	Homo sapiens	plexin B1(PLXNB1)
SLC22A23	63027	Homo sapiens	solute carrier family 22 member 23(SLC22A23)
OR4M2	390538	Homo sapiens	olfactory receptor family 4 subfamily M member 2(OR4M2)
NPEPPS	9520	Homo sapiens	aminopeptidase puromycin sensitive(NPEPPS)
ASB9	140462	Homo sapiens	ankyrin repeat and SOCS box containing 9(ASB9)
CBLN1	869	Homo sapiens	cerebellin 1 precursor(CBLN1)
ASB1	51665	Homo sapiens	ankyrin repeat and SOCS box containing 1(ASB1)
AKAP8	10270	Homo sapiens	A-kinase anchoring protein 8(AKAP8)
DST	667	Homo sapiens	dystonin(DST)
CCDC18	343099	Homo sapiens	coiled-coil domain containing 18(CCDC18)
ZC3H4	23211	Homo sapiens	zinc finger CCCH-type containing 4(ZC3H4)
SNX5	27131	Homo sapiens	sorting nexin 5(SNX5)
CCDC14	64770	Homo sapiens	coiled-coil domain containing 14(CCDC14)
DIAPH3	81624	Homo sapiens	diaphanous related formin 3(DIAPH3)
SNX2	6643	Homo sapiens	sorting nexin 2(SNX2)
ITGB3	3690	Homo sapiens	integrin subunit beta 3(ITGB3)
CSMD2	114784	Homo sapiens	CUB and Sushi multiple domains 2(CSMD2)
PCDHAC2	56134	Homo sapiens	protocadherin alpha subfamily C, 2(PCDHAC2)
CSMD1	64478	Homo sapiens	CUB and Sushi multiple domains 1(CSMD1)
PCDHAC1	56135	Homo sapiens	protocadherin alpha subfamily C, 1(PCDHAC1)
EIF3G	8666	Homo sapiens	eukaryotic translation initiation factor 3 subunit G(EIF3G)
ITGB7	3695	Homo sapiens	integrin subunit beta 7(ITGB7)
LMTK3	114783	Homo sapiens	lemur tyrosine kinase 3(LMTK3)
GLO1	2739	Homo sapiens	glyoxalase I(GLO1)
ACTR3C	653857	Homo sapiens	ARP3 actin-related protein 3 homolog C(ACTR3C)
ITGA4	3676	Homo sapiens	integrin subunit alpha 4(ITGA4)
PHF3	23469	Homo sapiens	PHD finger protein 3(PHF3)
CORO1A	11151	Homo sapiens	coronin 1A(CORO1A)
PHF2	5253	Homo sapiens	PHD finger protein 2(PHF2)
EIF4E	1977	Homo sapiens	eukaryotic translation initiation factor 4E(EIF4E)
CADPS2	93664	Homo sapiens	calcium dependent secretion activator 2(CADPS2)
ITGA5	3678	Homo sapiens	integrin subunit alpha 5(ITGA5)
TMEM8A	58986	Homo sapiens	transmembrane protein 8A(TMEM8A)
TROAP	10024	Homo sapiens	trophinin associated protein(TROAP)
MTR	4548	Homo sapiens	5-methyltetrahydrofolate-homocysteine methyltransferase(MTR)
CYFIP1	23191	Homo sapiens	cytoplasmic FMR1 interacting protein 1(CYFIP1)
MTOR	2475	Homo sapiens	mechanistic target of rapamycin(MTOR)
ODF3L2	284451	Homo sapiens	outer dense fiber of sperm tails 3 like 2(ODF3L2)
PHF8	23133	Homo sapiens	PHD finger protein 8(PHF8)
PHF7	51533	Homo sapiens	PHD finger protein 7(PHF7)
UQCRC2	7385	Homo sapiens	ubiquinol-cytochrome c reductase core protein II(UQCRC2)
HECW2	57520	Homo sapiens	HECT, C2 and WW domain containing E3 ubiquitin protein ligase 2(HECW2)
PPIP5K2	23262	Homo sapiens	diphosphoinositol pentakisphosphate kinase 2(PPIP5K2)
GNRHR	2798	Homo sapiens	gonadotropin releasing hormone receptor(GNRHR)
IMMP2L	83943	Homo sapiens	inner mitochondrial membrane peptidase subunit 2(IMMP2L)
RANBP6	26953	Homo sapiens	RAN binding protein 6(RANBP6)
MKL2	57496	Homo sapiens	MKL1/myocardin like 2(MKL2)
RANBP2	5903	Homo sapiens	RAN binding protein 2(RANBP2)
MSN	4478	Homo sapiens	moesin(MSN)
SRD5A2	6716	Homo sapiens	steroid 5 alpha-reductase 2(SRD5A2)
TUBA1A	7846	Homo sapiens	tubulin alpha 1a(TUBA1A)
PRKCA	5578	Homo sapiens	protein kinase C alpha(PRKCA)
MSANTD2	79684	Homo sapiens	Myb/SANT DNA binding domain containing 2(MSANTD2)
SEZ6L	23544	Homo sapiens	seizure related 6 homolog like(SEZ6L)
UBE2H	7328	Homo sapiens	ubiquitin conjugating enzyme E2 H(UBE2H)
CHST5	23563	Homo sapiens	carbohydrate sulfotransferase 5(CHST5)
PRKCB	5579	Homo sapiens	protein kinase C beta(PRKCB)
PRKD1	5587	Homo sapiens	protein kinase D1(PRKD1)
MYT1L	23040	Homo sapiens	myelin transcription factor 1 like(MYT1L)
KLHL14	57565	Homo sapiens	kelch like family member 14(KLHL14)
CUX1	1523	Homo sapiens	cut like homeobox 1(CUX1)
AOC1	26	Homo sapiens	amine oxidase, copper containing 1(AOC1)
UBE2T	29089	Homo sapiens	ubiquitin conjugating enzyme E2 T(UBE2T)
EXOC6B	23233	Homo sapiens	exocyst complex component 6B(EXOC6B)
UBE3B	89910	Homo sapiens	ubiquitin protein ligase E3B(UBE3B)
UBE3A	7337	Homo sapiens	ubiquitin protein ligase E3A(UBE3A)
TRA2B	6434	Homo sapiens	transformer 2 beta homolog (Drosophila)(TRA2B)
UTP6	55813	Homo sapiens	UTP6, small subunit processome component(UTP6)
PRKDC	5591	Homo sapiens	protein kinase, DNA-activated, catalytic polypeptide(PRKDC)
HCFC1	3054	Homo sapiens	host cell factor C1(HCFC1)
AKAP9	10142	Homo sapiens	A-kinase anchoring protein 9(AKAP9)
UBE3C	9690	Homo sapiens	ubiquitin protein ligase E3C(UBE3C)
JMJD7-PLA2G4B	8681	Homo sapiens	JMJD7-PLA2G4B readthrough(JMJD7-PLA2G4B)
FAM81B	153643	Homo sapiens	family with sequence similarity 81 member B(FAM81B)
FAM135B	51059	Homo sapiens	family with sequence similarity 135 member B(FAM135B)
TGM1	7051	Homo sapiens	transglutaminase 1(TGM1)
UGT2A1	10941	Homo sapiens	UDP glucuronosyltransferase family 2 member A1 complex locus(UGT2A1)
TGM3	7053	Homo sapiens	transglutaminase 3(TGM3)
TGM4	7047	Homo sapiens	transglutaminase 4(TGM4)
SLC39A5	283375	Homo sapiens	solute carrier family 39 member 5(SLC39A5)
MR1	3140	Homo sapiens	major histocompatibility complex, class I-related(MR1)
TNRC6B	23112	Homo sapiens	trinucleotide repeat containing 6B(TNRC6B)
PIK3R2	5296	Homo sapiens	phosphoinositide-3-kinase regulatory subunit 2(PIK3R2)
GPS1	2873	Homo sapiens	G protein pathway suppressor 1(GPS1)
GIMAP8	155038	Homo sapiens	GTPase, IMAP family member 8(GIMAP8)
MAP1B	4131	Homo sapiens	microtubule associated protein 1B(MAP1B)
L3MBTL1	26013	Homo sapiens	l(3)mbt-like 1 (Drosophila)(L3MBTL1)
LRGUK	136332	Homo sapiens	leucine rich repeats and guanylate kinase domain containing(LRGUK)
IRF9	10379	Homo sapiens	interferon regulatory factor 9(IRF9)
GSPT2	23708	Homo sapiens	G1 to S phase transition 2(GSPT2)
MAPK8IP2	23542	Homo sapiens	mitogen-activated protein kinase 8 interacting protein 2(MAPK8IP2)
XRCC4	7518	Homo sapiens	X-ray repair cross complementing 4(XRCC4)
ZNF630	57232	Homo sapiens	zinc finger protein 630(ZNF630)
DBF4B	80174	Homo sapiens	DBF4 zinc finger B(DBF4B)
PLPPR4	9890	Homo sapiens	phospholipid phosphatase related 4(PLPPR4)
ZNF638	27332	Homo sapiens	zinc finger protein 638(ZNF638)
MAGEC3	139081	Homo sapiens	MAGE family member C3(MAGEC3)
MAGED1	9500	Homo sapiens	MAGE family member D1(MAGED1)
HTR1B	3351	Homo sapiens	5-hydroxytryptamine receptor 1B(HTR1B)
HTR1A	3350	Homo sapiens	5-hydroxytryptamine receptor 1A(HTR1A)
PPP1R1B	84152	Homo sapiens	protein phosphatase 1 regulatory inhibitor subunit 1B(PPP1R1B)
KCNK7	10089	Homo sapiens	potassium two pore domain channel subfamily K member 7(KCNK7)
INTS6	26512	Homo sapiens	integrator complex subunit 6(INTS6)
TLK2	11011	Homo sapiens	tousled like kinase 2(TLK2)
ZNF45	7596	Homo sapiens	zinc finger protein 45(ZNF45)
MPDZ	8777	Homo sapiens	multiple PDZ domain crumbs cell polarity complex component(MPDZ)
COLEC12	81035	Homo sapiens	collectin subfamily member 12(COLEC12)
SSPO	23145	Homo sapiens	SCO-spondin(SSPO)
WDR90	197335	Homo sapiens	WD repeat domain 90(WDR90)
WDR93	56964	Homo sapiens	WD repeat domain 93(WDR93)
NME7	29922	Homo sapiens	NME/NM23 family member 7(NME7)
GRB10	2887	Homo sapiens	growth factor receptor bound protein 10(GRB10)
LY6G6F	259215	Homo sapiens	lymphocyte antigen 6 complex, locus G6F(LY6G6F)
SERPINA10	51156	Homo sapiens	serpin family A member 10(SERPINA10)
ZNF79	7633	Homo sapiens	zinc finger protein 79(ZNF79)
ERBB4	2066	Homo sapiens	erb-b2 receptor tyrosine kinase 4(ERBB4)
HLA-DRB1	3123	Homo sapiens	major histocompatibility complex, class II, DR beta 1(HLA-DRB1)
ZNF77	58492	Homo sapiens	zinc finger protein 77(ZNF77)
SORCS1	114815	Homo sapiens	sortilin related VPS10 domain containing receptor 1(SORCS1)
CCDC91	55297	Homo sapiens	coiled-coil domain containing 91(CCDC91)
KCNJ2	3759	Homo sapiens	potassium voltage-gated channel subfamily J member 2(KCNJ2)
RBFA	79863	Homo sapiens	ribosome binding factor A (putative)(RBFA)
MANSC1	54682	Homo sapiens	MANSC domain containing 1(MANSC1)
SORCS3	22986	Homo sapiens	sortilin related VPS10 domain containing receptor 3(SORCS3)
DYNAP	284254	Homo sapiens	dynactin associated protein(DYNAP)
PPP1R3F	89801	Homo sapiens	protein phosphatase 1 regulatory subunit 3F(PPP1R3F)
TCF4	6925	Homo sapiens	transcription factor 4(TCF4)
TCF3	6929	Homo sapiens	transcription factor 3(TCF3)
RPS23	6228	Homo sapiens	ribosomal protein S23(RPS23)
RPS24	6229	Homo sapiens	ribosomal protein S24(RPS24)
GPD2	2820	Homo sapiens	glycerol-3-phosphate dehydrogenase 2(GPD2)
DNMT3A	1788	Homo sapiens	DNA methyltransferase 3 alpha(DNMT3A)
PCDH10	57575	Homo sapiens	protocadherin 10(PCDH10)
PCDH15	65217	Homo sapiens	protocadherin related 15(PCDH15)
ZNF626	199777	Homo sapiens	zinc finger protein 626(ZNF626)
PCDH19	57526	Homo sapiens	protocadherin 19(PCDH19)
WDR66	144406	Homo sapiens	WD repeat domain 66(WDR66)
SYNE1	23345	Homo sapiens	spectrin repeat containing nuclear envelope protein 1(SYNE1)
OR52M1	119772	Homo sapiens	olfactory receptor family 52 subfamily M member 1(OR52M1)
ZNF213	7760	Homo sapiens	zinc finger protein 213(ZNF213)
ZNF385B	151126	Homo sapiens	zinc finger protein 385B(ZNF385B)
KCNH1	3756	Homo sapiens	potassium voltage-gated channel subfamily H member 1(KCNH1)
DPP3	10072	Homo sapiens	dipeptidyl peptidase 3(DPP3)
SGSH	6448	Homo sapiens	N-sulfoglucosamine sulfohydrolase(SGSH)
HNF1B	6928	Homo sapiens	HNF1 homeobox B(HNF1B)
ZNF292	23036	Homo sapiens	zinc finger protein 292(ZNF292)
MSR1	4481	Homo sapiens	macrophage scavenger receptor 1(MSR1)
ZNF18	7566	Homo sapiens	zinc finger protein 18(ZNF18)
TTC25	83538	Homo sapiens	tetratricopeptide repeat domain 25(TTC25)
SYNJ1	8867	Homo sapiens	synaptojanin 1(SYNJ1)
PHF20	51230	Homo sapiens	PHD finger protein 20(PHF20)
PDIA4	9601	Homo sapiens	protein disulfide isomerase family A member 4(PDIA4)
RTN2	6253	Homo sapiens	reticulon 2(RTN2)
OFD1	8481	Homo sapiens	OFD1, centriole and centriolar satellite protein(OFD1)
MTHFD1	4522	Homo sapiens	methylenetetrahydrofolate dehydrogenase, cyclohydrolase and formyltetrahydrofolate synthetase 1(MTHFD1)
CFHR2	3080	Homo sapiens	complement factor H related 2(CFHR2)
C3orf35	339883	Homo sapiens	chromosome 3 open reading frame 35(C3orf35)
AP1S2	8905	Homo sapiens	adaptor related protein complex 1 sigma 2 subunit(AP1S2)
P4HA2	8974	Homo sapiens	prolyl 4-hydroxylase subunit alpha 2(P4HA2)
ZNF683	257101	Homo sapiens	zinc finger protein 683(ZNF683)
WDR31	114987	Homo sapiens	WD repeat domain 31(WDR31)
MYB	4602	Homo sapiens	MYB proto-oncogene, transcription factor(MYB)
DPP6	1804	Homo sapiens	dipeptidyl peptidase like 6(DPP6)
HTR5A	3361	Homo sapiens	5-hydroxytryptamine receptor 5A(HTR5A)
DPP4	1803	Homo sapiens	dipeptidyl peptidase 4(DPP4)
SCN10A	6336	Homo sapiens	sodium voltage-gated channel alpha subunit 10(SCN10A)
MCUB	55013	Homo sapiens	mitochondrial calcium uniporter dominant negative beta subunit(MCUB)
MICAL3	57553	Homo sapiens	microtubule associated monooxygenase, calponin and LIM domain containing 3(MICAL3)
KCTD21	283219	Homo sapiens	potassium channel tetramerization domain containing 21(KCTD21)
FBLIM1	54751	Homo sapiens	filamin binding LIM protein 1(FBLIM1)
CIAO1	9391	Homo sapiens	cytosolic iron-sulfur assembly component 1(CIAO1)
C19orf18	147685	Homo sapiens	chromosome 19 open reading frame 18(C19orf18)
GAGE8	100101629	Homo sapiens	G antigen 8(GAGE8)
UNC80	285175	Homo sapiens	unc-80 homolog, NALCN activator(UNC80)
RUVBL1	8607	Homo sapiens	RuvB like AAA ATPase 1(RUVBL1)
RASD1	51655	Homo sapiens	ras related dexamethasone induced 1(RASD1)
CLN8	2055	Homo sapiens	ceroid-lipofuscinosis, neuronal 8(CLN8)
HIST1H2AE	3012	Homo sapiens	histone cluster 1 H2A family member e(HIST1H2AE)
ZNF780B	163131	Homo sapiens	zinc finger protein 780B(ZNF780B)
UNC79	57578	Homo sapiens	unc-79 homolog (C. elegans)(UNC79)
PLEKHG3	26030	Homo sapiens	pleckstrin homology and RhoGEF domain containing G3(PLEKHG3)
GPHN	10243	Homo sapiens	gephyrin(GPHN)
C3orf58	205428	Homo sapiens	chromosome 3 open reading frame 58(C3orf58)
PDE1C	5137	Homo sapiens	phosphodiesterase 1C(PDE1C)
PCDHB16	57717	Homo sapiens	protocadherin beta 16(PCDHB16)
ALOX5AP	241	Homo sapiens	arachidonate 5-lipoxygenase activating protein(ALOX5AP)
SOS1	6654	Homo sapiens	SOS Ras/Rac guanine nucleotide exchange factor 1(SOS1)
BUB1	699	Homo sapiens	BUB1 mitotic checkpoint serine/threonine kinase(BUB1)
GALNT18	374378	Homo sapiens	polypeptide N-acetylgalactosaminyltransferase 18(GALNT18)
HTR3A	3359	Homo sapiens	5-hydroxytryptamine receptor 3A(HTR3A)
GALNT13	114805	Homo sapiens	polypeptide N-acetylgalactosaminyltransferase 13(GALNT13)
HTR3C	170572	Homo sapiens	5-hydroxytryptamine receptor 3C(HTR3C)
GALNT14	79623	Homo sapiens	polypeptide N-acetylgalactosaminyltransferase 14(GALNT14)
CPT1B	1375	Homo sapiens	carnitine palmitoyltransferase 1B(CPT1B)
DGKK	139189	Homo sapiens	diacylglycerol kinase kappa(DGKK)
ELAVL2	1993	Homo sapiens	ELAV like RNA binding protein 2(ELAVL2)
ZNF668	79759	Homo sapiens	zinc finger protein 668(ZNF668)
ELAVL3	1995	Homo sapiens	ELAV like RNA binding protein 3(ELAVL3)
RASSF5	83593	Homo sapiens	Ras association domain family member 5(RASSF5)
WDR26	80232	Homo sapiens	WD repeat domain 26(WDR26)
DGKZ	8525	Homo sapiens	diacylglycerol kinase zeta(DGKZ)
ADGRL2	23266	Homo sapiens	adhesion G protein-coupled receptor L2(ADGRL2)
MPHOSPH8	54737	Homo sapiens	M-phase phosphoprotein 8(MPHOSPH8)
HTR2A	3356	Homo sapiens	5-hydroxytryptamine receptor 2A(HTR2A)
ZAN	7455	Homo sapiens	zonadhesin (gene/pseudogene)(ZAN)
TSPAN7	7102	Homo sapiens	tetraspanin 7(TSPAN7)
OSGIN1	29948	Homo sapiens	oxidative stress induced growth inhibitor 1(OSGIN1)
SLC7A5	8140	Homo sapiens	solute carrier family 7 member 5(SLC7A5)
TNFSF18	8995	Homo sapiens	tumor necrosis factor superfamily member 18(TNFSF18)
KANK1	23189	Homo sapiens	KN motif and ankyrin repeat domains 1(KANK1)
SLC7A7	9056	Homo sapiens	solute carrier family 7 member 7(SLC7A7)
KDM1B	221656	Homo sapiens	lysine demethylase 1B(KDM1B)
KDM1A	23028	Homo sapiens	lysine demethylase 1A(KDM1A)
KIAA1462	57608	Homo sapiens	KIAA1462(KIAA1462)
ANK2	287	Homo sapiens	ankyrin 2(ANK2)
ANK3	288	Homo sapiens	ankyrin 3(ANK3)
PDE4A	5141	Homo sapiens	phosphodiesterase 4A(PDE4A)
PDE4B	5142	Homo sapiens	phosphodiesterase 4B(PDE4B)
DDX24	57062	Homo sapiens	DEAD-box helicase 24(DDX24)
SLC2A1	6513	Homo sapiens	solute carrier family 2 member 1(SLC2A1)
ST3GAL6	10402	Homo sapiens	ST3 beta-galactoside alpha-2,3-sialyltransferase 6(ST3GAL6)
STK39	27347	Homo sapiens	serine/threonine kinase 39(STK39)
ASPH	444	Homo sapiens	aspartate beta-hydroxylase(ASPH)
ASPM	259266	Homo sapiens	abnormal spindle microtubule assembly(ASPM)
RBFOX1	54715	Homo sapiens	RNA binding protein, fox-1 homolog 1(RBFOX1)
KCND2	3751	Homo sapiens	potassium voltage-gated channel subfamily D member 2(KCND2)
PCTP	58488	Homo sapiens	phosphatidylcholine transfer protein(PCTP)
PSD3	23362	Homo sapiens	pleckstrin and Sec7 domain containing 3(PSD3)
CECR2	27443	Homo sapiens	CECR2, histone acetyl-lysine reader(CECR2)
DLL1	28514	Homo sapiens	delta like canonical Notch ligand 1(DLL1)
IRS1	3667	Homo sapiens	insulin receptor substrate 1(IRS1)
HNRNPU	3192	Homo sapiens	heterogeneous nuclear ribonucleoprotein U(HNRNPU)
SMARCE1	6605	Homo sapiens	SWI/SNF related, matrix associated, actin dependent regulator of chromatin, subfamily e, member 1(SMARCE1)
SGSM3	27352	Homo sapiens	small G protein signaling modulator 3(SGSM3)
XRN2	22803	Homo sapiens	5'-3' exoribonuclease 2(XRN2)
NGF	4803	Homo sapiens	nerve growth factor(NGF)
BBS4	585	Homo sapiens	Bardet-Biedl syndrome 4(BBS4)
CCDC90B	60492	Homo sapiens	coiled-coil domain containing 90B(CCDC90B)
ASS1	445	Homo sapiens	argininosuccinate synthase 1(ASS1)
DDX47	51202	Homo sapiens	DEAD-box helicase 47(DDX47)
NIPBL	25836	Homo sapiens	NIPBL, cohesin loading factor(NIPBL)
DDX3X	1654	Homo sapiens	DEAD-box helicase 3, X-linked(DDX3X)
FGA	2243	Homo sapiens	fibrinogen alpha chain(FGA)
GRPR	2925	Homo sapiens	gastrin releasing peptide receptor(GRPR)
SH3TC2	79628	Homo sapiens	SH3 domain and tetratricopeptide repeats 2(SH3TC2)
SSX3	10214	Homo sapiens	SSX family member 3(SSX3)
SUGCT	79783	Homo sapiens	succinyl-CoA:glutarate-CoA transferase(SUGCT)
SSX1	6756	Homo sapiens	SSX family member 1(SSX1)
CPA5	93979	Homo sapiens	carboxypeptidase A5(CPA5)
SMCHD1	23347	Homo sapiens	structural maintenance of chromosomes flexible hinge domain containing 1(SMCHD1)
FOCAD	54914	Homo sapiens	focadhesin(FOCAD)
KCNB1	3745	Homo sapiens	potassium voltage-gated channel subfamily B member 1(KCNB1)
CACNA1I	8911	Homo sapiens	calcium voltage-gated channel subunit alpha1 I(CACNA1I)
SLC6A13	6540	Homo sapiens	solute carrier family 6 member 13(SLC6A13)
ERBIN	55914	Homo sapiens	erbb2 interacting protein(ERBIN)
NIPA2	81614	Homo sapiens	non imprinted in Prader-Willi/Angelman syndrome 2(NIPA2)
NIPA1	123606	Homo sapiens	non imprinted in Prader-Willi/Angelman syndrome 1(NIPA1)
CACNA2D3	55799	Homo sapiens	calcium voltage-gated channel auxiliary subunit alpha2delta 3(CACNA2D3)
UIMC1	51720	Homo sapiens	ubiquitin interaction motif containing 1(UIMC1)
CACNA2D4	93589	Homo sapiens	calcium voltage-gated channel auxiliary subunit alpha2delta 4(CACNA2D4)
FEZF1	389549	Homo sapiens	FEZ family zinc finger 1(FEZF1)
HSPBP1	23640	Homo sapiens	HSPA (Hsp70) binding protein 1(HSPBP1)
FEZF2	55079	Homo sapiens	FEZ family zinc finger 2(FEZF2)
HNRNPH2	3188	Homo sapiens	heterogeneous nuclear ribonucleoprotein H2 (H')(HNRNPH2)
SLC7A3	84889	Homo sapiens	solute carrier family 7 member 3(SLC7A3)
VCP	7415	Homo sapiens	valosin containing protein(VCP)
C1orf127	148345	Homo sapiens	chromosome 1 open reading frame 127(C1orf127)
CACNA1G	8913	Homo sapiens	calcium voltage-gated channel subunit alpha1 G(CACNA1G)
HIVEP3	59269	Homo sapiens	human immunodeficiency virus type I enhancer binding protein 3(HIVEP3)
CACNA1H	8912	Homo sapiens	calcium voltage-gated channel subunit alpha1 H(CACNA1H)
MS4A10	341116	Homo sapiens	membrane spanning 4-domains A10(MS4A10)
CACNA1E	777	Homo sapiens	calcium voltage-gated channel subunit alpha1 E(CACNA1E)
CACNA1F	778	Homo sapiens	calcium voltage-gated channel subunit alpha1 F(CACNA1F)
MYH14	79784	Homo sapiens	myosin heavy chain 14(MYH14)
CACNA1C	775	Homo sapiens	calcium voltage-gated channel subunit alpha1 C(CACNA1C)
DDX53	168400	Homo sapiens	DEAD-box helicase 53(DDX53)
CACNA1D	776	Homo sapiens	calcium voltage-gated channel subunit alpha1 D(CACNA1D)
CACNA1A	773	Homo sapiens	calcium voltage-gated channel subunit alpha1 A(CACNA1A)
MYH10	4628	Homo sapiens	myosin heavy chain 10(MYH10)
CACNA1B	774	Homo sapiens	calcium voltage-gated channel subunit alpha1 B(CACNA1B)
KDM6A	7403	Homo sapiens	lysine demethylase 6A(KDM6A)
FAM205A	259308	Homo sapiens	family with sequence similarity 205 member A(FAM205A)
C1orf168	199920	Homo sapiens	chromosome 1 open reading frame 168(C1orf168)
SLFN5	162394	Homo sapiens	schlafen family member 5(SLFN5)
CTCF	10664	Homo sapiens	CCCTC-binding factor(CTCF)
FER	2241	Homo sapiens	FER tyrosine kinase(FER)
GPC4	2239	Homo sapiens	glypican 4(GPC4)
DCAF13	25879	Homo sapiens	DDB1 and CUL4 associated factor 13(DCAF13)
DCAF11	80344	Homo sapiens	DDB1 and CUL4 associated factor 11(DCAF11)
GPKOW	27238	Homo sapiens	G-patch domain and KOW motifs(GPKOW)
TRIM9	114088	Homo sapiens	tripartite motif containing 9(TRIM9)
GPC6	10082	Homo sapiens	glypican 6(GPC6)
RTF1	23168	Homo sapiens	RTF1 homolog, Paf1/RNA polymerase II complex component(RTF1)
DLG4	1742	Homo sapiens	discs large MAGUK scaffold protein 4(DLG4)
ANO3	63982	Homo sapiens	anoctamin 3(ANO3)
DLG3	1741	Homo sapiens	discs large MAGUK scaffold protein 3(DLG3)
ANO5	203859	Homo sapiens	anoctamin 5(ANO5)
KDM5B	10765	Homo sapiens	lysine demethylase 5B(KDM5B)
KDM5C	8242	Homo sapiens	lysine demethylase 5C(KDM5C)
DLG2	1740	Homo sapiens	discs large MAGUK scaffold protein 2(DLG2)
EBAG9	9166	Homo sapiens	estrogen receptor binding site associated, antigen, 9(EBAG9)
DLG1	1739	Homo sapiens	discs large MAGUK scaffold protein 1(DLG1)
KMT5B	51111	Homo sapiens	lysine methyltransferase 5B(KMT5B)
SEC23A	10484	Homo sapiens	Sec23 homolog A, coat complex II component(SEC23A)
NOS1AP	9722	Homo sapiens	nitric oxide synthase 1 adaptor protein(NOS1AP)
LRP2BP	55805	Homo sapiens	LRP2 binding protein(LRP2BP)
LPIN1	23175	Homo sapiens	lipin 1(LPIN1)
BBS1	582	Homo sapiens	Bardet-Biedl syndrome 1(BBS1)
ADRB2	154	Homo sapiens	adrenoceptor beta 2(ADRB2)
ZFYVE26	23503	Homo sapiens	zinc finger FYVE-type containing 26(ZFYVE26)
EMC4	51234	Homo sapiens	ER membrane protein complex subunit 4(EMC4)
ADGRV1	84059	Homo sapiens	adhesion G protein-coupled receptor V1(ADGRV1)
GALNT9	50614	Homo sapiens	polypeptide N-acetylgalactosaminyltransferase 9(GALNT9)
KDM6B	23135	Homo sapiens	lysine demethylase 6B(KDM6B)
GAP43	2596	Homo sapiens	growth associated protein 43(GAP43)
KMT2E	55904	Homo sapiens	lysine methyltransferase 2E(KMT2E)
VIP	7432	Homo sapiens	vasoactive intestinal peptide(VIP)
KMT2D	8085	Homo sapiens	lysine methyltransferase 2D(KMT2D)
BCLAF1	9774	Homo sapiens	BCL2 associated transcription factor 1(BCLAF1)
KMT2A	4297	Homo sapiens	lysine methyltransferase 2A(KMT2A)
NDP	4693	Homo sapiens	NDP, norrin cystine knot growth factor(NDP)
KMT2C	58508	Homo sapiens	lysine methyltransferase 2C(KMT2C)
MACC1	346389	Homo sapiens	MACC1, MET transcriptional regulator(MACC1)
IGF1R	3480	Homo sapiens	insulin like growth factor 1 receptor(IGF1R)
CHD9	80205	Homo sapiens	chromodomain helicase DNA binding protein 9(CHD9)
CHD8	57680	Homo sapiens	chromodomain helicase DNA binding protein 8(CHD8)
CHD7	55636	Homo sapiens	chromodomain helicase DNA binding protein 7(CHD7)
ALDH1A3	220	Homo sapiens	aldehyde dehydrogenase 1 family member A3(ALDH1A3)
NUDT7	283927	Homo sapiens	nudix hydrolase 7(NUDT7)
CHD2	1106	Homo sapiens	chromodomain helicase DNA binding protein 2(CHD2)
CHD1	1105	Homo sapiens	chromodomain helicase DNA binding protein 1(CHD1)
PAFAH1B1	5048	Homo sapiens	platelet activating factor acetylhydrolase 1b regulatory subunit 1(PAFAH1B1)
FBN2	2201	Homo sapiens	fibrillin 2(FBN2)
CHD5	26038	Homo sapiens	chromodomain helicase DNA binding protein 5(CHD5)
CHD4	1108	Homo sapiens	chromodomain helicase DNA binding protein 4(CHD4)
TERF2	7014	Homo sapiens	telomeric repeat binding factor 2(TERF2)
CHD3	1107	Homo sapiens	chromodomain helicase DNA binding protein 3(CHD3)
COL4A1	1282	Homo sapiens	collagen type IV alpha 1 chain(COL4A1)
CREB3	10488	Homo sapiens	cAMP responsive element binding protein 3(CREB3)
BOLA2	552900	Homo sapiens	bolA family member 2(BOLA2)
ASMT	438	Homo sapiens	acetylserotonin O-methyltransferase(ASMT)
NF1	4763	Homo sapiens	neurofibromin 1(NF1)
FBN1	2200	Homo sapiens	fibrillin 1(FBN1)
ANXA1	301	Homo sapiens	annexin A1(ANXA1)
FAM9C	171484	Homo sapiens	family with sequence similarity 9 member C(FAM9C)
COL4A5	1287	Homo sapiens	collagen type IV alpha 5 chain(COL4A5)
NEB	4703	Homo sapiens	nebulin(NEB)
SCFD2	152579	Homo sapiens	sec1 family domain containing 2(SCFD2)
KDM4B	23030	Homo sapiens	lysine demethylase 4B(KDM4B)
SYT1	6857	Homo sapiens	synaptotagmin 1(SYT1)
ADORA3	140	Homo sapiens	adenosine A3 receptor(ADORA3)
SYT3	84258	Homo sapiens	synaptotagmin 3(SYT3)
RNF213	57674	Homo sapiens	ring finger protein 213(RNF213)
TPK1	27010	Homo sapiens	thiamin pyrophosphokinase 1(TPK1)
SIN3A	25942	Homo sapiens	SIN3 transcription regulator family member A(SIN3A)
H2AFV	94239	Homo sapiens	H2A histone family member V(H2AFV)
RBM8A	9939	Homo sapiens	RNA binding motif protein 8A(RBM8A)
ASMTL	8623	Homo sapiens	acetylserotonin O-methyltransferase-like(ASMTL)
PLOD3	8985	Homo sapiens	procollagen-lysine,2-oxoglutarate 5-dioxygenase 3(PLOD3)
STAM	8027	Homo sapiens	signal transducing adaptor molecule(STAM)
PITX1	5307	Homo sapiens	paired like homeodomain 1(PITX1)
KIF13B	23303	Homo sapiens	kinesin family member 13B(KIF13B)
SUCLG2	8801	Homo sapiens	succinate-CoA ligase GDP-forming beta subunit(SUCLG2)
YY1	7528	Homo sapiens	YY1 transcription factor(YY1)
NAV3	89795	Homo sapiens	neuron navigator 3(NAV3)
TBR1	10716	Homo sapiens	T-box, brain 1(TBR1)
CRHR2	1395	Homo sapiens	corticotropin releasing hormone receptor 2(CRHR2)
VSIG1	340547	Homo sapiens	V-set and immunoglobulin domain containing 1(VSIG1)
CEP350	9857	Homo sapiens	centrosomal protein 350(CEP350)
NAV1	89796	Homo sapiens	neuron navigator 1(NAV1)
NAV2	89797	Homo sapiens	neuron navigator 2(NAV2)
VSIG4	11326	Homo sapiens	V-set and immunoglobulin domain containing 4(VSIG4)
GIGYF2	26058	Homo sapiens	GRB10 interacting GYF protein 2(GIGYF2)
GCNT2	2651	Homo sapiens	glucosaminyl (N-acetyl) transferase 2, I-branching enzyme (I blood group)(GCNT2)
PFKFB1	5207	Homo sapiens	6-phosphofructo-2-kinase/fructose-2,6-biphosphatase 1(PFKFB1)
LAMB3	3914	Homo sapiens	laminin subunit beta 3(LAMB3)
MACF1	23499	Homo sapiens	microtubule-actin crosslinking factor 1(MACF1)
C14orf105	55195	Homo sapiens	chromosome 14 open reading frame 105(C14orf105)
LAMB1	3912	Homo sapiens	laminin subunit beta 1(LAMB1)
C2orf42	54980	Homo sapiens	chromosome 2 open reading frame 42(C2orf42)
DCAKD	79877	Homo sapiens	dephospho-CoA kinase domain containing(DCAKD)
MLC1	23209	Homo sapiens	megalencephalic leukoencephalopathy with subcortical cysts 1(MLC1)
OR13H1	347468	Homo sapiens	olfactory receptor family 13 subfamily H member 1(OR13H1)
RARS2	57038	Homo sapiens	arginyl-tRNA synthetase 2, mitochondrial(RARS2)
KANSL1	284058	Homo sapiens	KAT8 regulatory NSL complex subunit 1(KANSL1)
KANSL2	54934	Homo sapiens	KAT8 regulatory NSL complex subunit 2(KANSL2)
AGBL4	84871	Homo sapiens	ATP/GTP binding protein like 4(AGBL4)
CREBBP	1387	Homo sapiens	CREB binding protein(CREBBP)
SMYD3	64754	Homo sapiens	SET and MYND domain containing 3(SMYD3)
MYOZ1	58529	Homo sapiens	myozenin 1(MYOZ1)
EN2	2020	Homo sapiens	engrailed homeobox 2(EN2)
MCAM	4162	Homo sapiens	melanoma cell adhesion molecule(MCAM)
HOMER1	9456	Homo sapiens	homer scaffolding protein 1(HOMER1)
ATP13A5	344905	Homo sapiens	ATPase 13A5(ATP13A5)
ATP13A4	84239	Homo sapiens	ATPase 13A4(ATP13A4)
PTPN11	5781	Homo sapiens	protein tyrosine phosphatase, non-receptor type 11(PTPN11)
NOTCH3	4854	Homo sapiens	notch 3(NOTCH3)
LAMA1	284217	Homo sapiens	laminin subunit alpha 1(LAMA1)
EPS8	2059	Homo sapiens	epidermal growth factor receptor pathway substrate 8(EPS8)
TEX13B	56156	Homo sapiens	testis expressed 13B(TEX13B)
PON1	5444	Homo sapiens	paraoxonase 1(PON1)
TAS2R3	50831	Homo sapiens	taste 2 receptor member 3(TAS2R3)
MLH1	4292	Homo sapiens	mutL homolog 1(MLH1)
DNAJC13	23317	Homo sapiens	DnaJ heat shock protein family (Hsp40) member C13(DNAJC13)
ANKRD11	29123	Homo sapiens	ankyrin repeat domain 11(ANKRD11)
DYNC1H1	1778	Homo sapiens	dynein cytoplasmic 1 heavy chain 1(DYNC1H1)
TOP2B	7155	Homo sapiens	topoisomerase (DNA) II beta(TOP2B)
COL11A1	1301	Homo sapiens	collagen type XI alpha 1 chain(COL11A1)
DNAJC19	131118	Homo sapiens	DnaJ heat shock protein family (Hsp40) member C19(DNAJC19)
KCNMA1	3778	Homo sapiens	potassium calcium-activated channel subfamily M alpha 1(KCNMA1)
ZCCHC13	389874	Homo sapiens	zinc finger CCHC-type containing 13(ZCCHC13)
POGZ	23126	Homo sapiens	pogo transposable element with ZNF domain(POGZ)
RBM43	375287	Homo sapiens	RNA binding motif protein 43(RBM43)
HERC2	8924	Homo sapiens	HECT and RLD domain containing E3 ubiquitin protein ligase 2(HERC2)
CHMP1A	5119	Homo sapiens	charged multivesicular body protein 1A(CHMP1A)
IL20RB	53833	Homo sapiens	interleukin 20 receptor subunit beta(IL20RB)
PSEN1	5663	Homo sapiens	presenilin 1(PSEN1)
PSEN2	5664	Homo sapiens	presenilin 2(PSEN2)
SH3KBP1	30011	Homo sapiens	SH3 domain containing kinase binding protein 1(SH3KBP1)
TOP3B	8940	Homo sapiens	topoisomerase (DNA) III beta(TOP3B)
TPH2	121278	Homo sapiens	tryptophan hydroxylase 2(TPH2)
OR1C1	26188	Homo sapiens	olfactory receptor family 1 subfamily C member 1(OR1C1)
YPEL5	51646	Homo sapiens	yippee like 5(YPEL5)
STAU2	27067	Homo sapiens	staufen double-stranded RNA binding protein 2(STAU2)
MLF1	4291	Homo sapiens	myeloid leukemia factor 1(MLF1)
FAT3	120114	Homo sapiens	FAT atypical cadherin 3(FAT3)
FAT4	79633	Homo sapiens	FAT atypical cadherin 4(FAT4)
FAT1	2195	Homo sapiens	FAT atypical cadherin 1(FAT1)
RBM27	54439	Homo sapiens	RNA binding motif protein 27(RBM27)
THBS1	7057	Homo sapiens	thrombospondin 1(THBS1)
TBX6	6911	Homo sapiens	T-box 6(TBX6)
MCF2	4168	Homo sapiens	MCF.2 cell line derived transforming sequence(MCF2)
AFF4	27125	Homo sapiens	AF4/FMR2 family member 4(AFF4)
AFF2	2334	Homo sapiens	AF4/FMR2 family member 2(AFF2)
TBX1	6899	Homo sapiens	T-box 1(TBX1)
STAT1	6772	Homo sapiens	signal transducer and activator of transcription 1(STAT1)
LCN10	414332	Homo sapiens	lipocalin 10(LCN10)
KCNV1	27012	Homo sapiens	potassium voltage-gated channel modifier subfamily V member 1(KCNV1)
STAT2	6773	Homo sapiens	signal transducer and activator of transcription 2(STAT2)
HYDIN	54768	Homo sapiens	HYDIN, axonemal central pair apparatus protein(HYDIN)
TENM1	10178	Homo sapiens	teneurin transmembrane protein 1(TENM1)
JMJD7	100137047	Homo sapiens	jumonji domain containing 7(JMJD7)
PBX1	5087	Homo sapiens	PBX homeobox 1(PBX1)
KPTN	11133	Homo sapiens	kaptin, actin binding protein(KPTN)
THRA	7067	Homo sapiens	thyroid hormone receptor, alpha(THRA)
SLC6A1	6529	Homo sapiens	solute carrier family 6 member 1(SLC6A1)
SLC6A3	6531	Homo sapiens	solute carrier family 6 member 3(SLC6A3)
SLC6A4	6532	Homo sapiens	solute carrier family 6 member 4(SLC6A4)
CBX4	8535	Homo sapiens	chromobox 4(CBX4)
CLYBL	171425	Homo sapiens	citrate lyase beta like(CLYBL)
AADACL2	344752	Homo sapiens	arylacetamide deacetylase like 2(AADACL2)
SRRM4	84530	Homo sapiens	serine/arginine repetitive matrix 4(SRRM4)
STARD6	147323	Homo sapiens	StAR related lipid transfer domain containing 6(STARD6)
ORC4	5000	Homo sapiens	origin recognition complex subunit 4(ORC4)
MAGEL2	54551	Homo sapiens	MAGE family member L2(MAGEL2)
PCDHGA11	56105	Homo sapiens	protocadherin gamma subfamily A, 11(PCDHGA11)
SCUBE2	57758	Homo sapiens	signal peptide, CUB domain and EGF like domain containing 2(SCUBE2)
SPARCL1	8404	Homo sapiens	SPARC like 1(SPARCL1)
EFTUD2	9343	Homo sapiens	elongation factor Tu GTP binding domain containing 2(EFTUD2)
SEMG2	6407	Homo sapiens	semenogelin II(SEMG2)
GSE1	23199	Homo sapiens	Gse1 coiled-coil protein(GSE1)
NR0B1	190	Homo sapiens	nuclear receptor subfamily 0 group B member 1(NR0B1)
CDKL5	6792	Homo sapiens	cyclin dependent kinase like 5(CDKL5)
UCN3	114131	Homo sapiens	urocortin 3(UCN3)
KCNT1	57582	Homo sapiens	potassium sodium-activated channel subfamily T member 1(KCNT1)
NYAP2	57624	Homo sapiens	neuronal tyrosine-phosphorylated phosphoinositide-3-kinase adaptor 2(NYAP2)
KCNT2	343450	Homo sapiens	potassium sodium-activated channel subfamily T member 2(KCNT2)
CELF6	60677	Homo sapiens	CUGBP, Elav-like family member 6(CELF6)
LYST	1130	Homo sapiens	lysosomal trafficking regulator(LYST)
CELF4	56853	Homo sapiens	CUGBP, Elav-like family member 4(CELF4)
ANOS1	3730	Homo sapiens	anosmin 1(ANOS1)
CD300LF	146722	Homo sapiens	CD300 molecule like family member f(CD300LF)
PCCB	5096	Homo sapiens	propionyl-CoA carboxylase beta subunit(PCCB)
PCCA	5095	Homo sapiens	propionyl-CoA carboxylase alpha subunit(PCCA)
CGNL1	84952	Homo sapiens	cingulin like 1(CGNL1)
EFCAB5	374786	Homo sapiens	EF-hand calcium binding domain 5(EFCAB5)
SOX5	6660	Homo sapiens	SRY-box 5(SOX5)
ELK1	2002	Homo sapiens	ELK1, ETS transcription factor(ELK1)
SOX7	83595	Homo sapiens	SRY-box 7(SOX7)
TRRAP	8295	Homo sapiens	transformation/transcription domain associated protein(TRRAP)
KCNS3	3790	Homo sapiens	potassium voltage-gated channel modifier subfamily S member 3(KCNS3)
KCNS1	3787	Homo sapiens	potassium voltage-gated channel modifier subfamily S member 1(KCNS1)
HECTD4	283450	Homo sapiens	HECT domain E3 ubiquitin protein ligase 4(HECTD4)
CLASP1	23332	Homo sapiens	cytoplasmic linker associated protein 1(CLASP1)
CLASP2	23122	Homo sapiens	cytoplasmic linker associated protein 2(CLASP2)
LRFN5	145581	Homo sapiens	leucine rich repeat and fibronectin type III domain containing 5(LRFN5)
LRFN2	57497	Homo sapiens	leucine rich repeat and fibronectin type III domain containing 2(LRFN2)
HECTD1	25831	Homo sapiens	HECT domain E3 ubiquitin protein ligase 1(HECTD1)
ITK	3702	Homo sapiens	IL2 inducible T-cell kinase(ITK)
DIXDC1	85458	Homo sapiens	DIX domain containing 1(DIXDC1)
CASC4	113201	Homo sapiens	cancer susceptibility candidate 4(CASC4)
CD276	80381	Homo sapiens	CD276 molecule(CD276)
RNPS1	10921	Homo sapiens	RNA binding protein with serine rich domain 1(RNPS1)
MED13L	23389	Homo sapiens	mediator complex subunit 13 like(MED13L)
ADGRG4	139378	Homo sapiens	adhesion G protein-coupled receptor G4(ADGRG4)
KIAA2022	340533	Homo sapiens	KIAA2022(KIAA2022)
PRICKLE1	144165	Homo sapiens	prickle planar cell polarity protein 1(PRICKLE1)
PRICKLE2	166336	Homo sapiens	prickle planar cell polarity protein 2(PRICKLE2)
TMLHE	55217	Homo sapiens	trimethyllysine hydroxylase, epsilon(TMLHE)
WDR4	10785	Homo sapiens	WD repeat domain 4(WDR4)
SMC1A	8243	Homo sapiens	structural maintenance of chromosomes 1A(SMC1A)
KCTD13	253980	Homo sapiens	potassium channel tetramerization domain containing 13(KCTD13)
CPT2	1376	Homo sapiens	carnitine palmitoyltransferase 2(CPT2)
ADGRF1	266977	Homo sapiens	adhesion G protein-coupled receptor F1(ADGRF1)
ZNF81	347344	Homo sapiens	zinc finger protein 81(ZNF81)
MCM9	254394	Homo sapiens	minichromosome maintenance 9 homologous recombination repair factor(MCM9)
KCNQ4	9132	Homo sapiens	potassium voltage-gated channel subfamily Q member 4(KCNQ4)
KCNQ3	3786	Homo sapiens	potassium voltage-gated channel subfamily Q member 3(KCNQ3)
GALNTL5	168391	Homo sapiens	polypeptide N-acetylgalactosaminyltransferase-like 5(GALNTL5)
POMT1	10585	Homo sapiens	protein O-mannosyltransferase 1(POMT1)
SV2B	9899	Homo sapiens	synaptic vesicle glycoprotein 2B(SV2B)
PLCB1	23236	Homo sapiens	phospholipase C beta 1(PLCB1)
KCNQ2	3785	Homo sapiens	potassium voltage-gated channel subfamily Q member 2(KCNQ2)
ELP4	26610	Homo sapiens	elongator acetyltransferase complex subunit 4(ELP4)
SUOX	6821	Homo sapiens	sulfite oxidase(SUOX)
NRXN2	9379	Homo sapiens	neurexin 2(NRXN2)
RAB39B	116442	Homo sapiens	RAB39B, member RAS oncogene family(RAB39B)
ALDH5A1	7915	Homo sapiens	aldehyde dehydrogenase 5 family member A1(ALDH5A1)
CCDC88C	440193	Homo sapiens	coiled-coil domain containing 88C(CCDC88C)
NRXN3	9369	Homo sapiens	neurexin 3(NRXN3)
RIMBP2	23504	Homo sapiens	RIMS binding protein 2(RIMBP2)
MPP6	51678	Homo sapiens	membrane palmitoylated protein 6(MPP6)
NRXN1	9378	Homo sapiens	neurexin 1(NRXN1)
MCM4	4173	Homo sapiens	minichromosome maintenance complex component 4(MCM4)
SBF1	6305	Homo sapiens	SET binding factor 1(SBF1)
CTSD	1509	Homo sapiens	cathepsin D(CTSD)
ZNF713	349075	Homo sapiens	zinc finger protein 713(ZNF713)
PSME4	23198	Homo sapiens	proteasome activator subunit 4(PSME4)
PPP1R15B	84919	Homo sapiens	protein phosphatase 1 regulatory subunit 15B(PPP1R15B)
INPP1	3628	Homo sapiens	inositol polyphosphate-1-phosphatase(INPP1)
TCF7L2	6934	Homo sapiens	transcription factor 7 like 2(TCF7L2)
TCF7L1	83439	Homo sapiens	transcription factor 7 like 1(TCF7L1)
NPAS2	4862	Homo sapiens	neuronal PAS domain protein 2(NPAS2)
SYN1	6853	Homo sapiens	synapsin I(SYN1)
SYN3	8224	Homo sapiens	synapsin III(SYN3)
SYN2	6854	Homo sapiens	synapsin II(SYN2)
PLCD4	84812	Homo sapiens	phospholipase C delta 4(PLCD4)
MSI2	124540	Homo sapiens	musashi RNA binding protein 2(MSI2)
PLCD1	5333	Homo sapiens	phospholipase C delta 1(PLCD1)
FAM71A	149647	Homo sapiens	family with sequence similarity 71 member A(FAM71A)
GIGYF1	64599	Homo sapiens	GRB10 interacting GYF protein 1(GIGYF1)
NDUFA5	4698	Homo sapiens	NADH:ubiquinone oxidoreductase subunit A5(NDUFA5)
ERG	2078	Homo sapiens	ERG, ETS transcription factor(ERG)
DNM1L	10059	Homo sapiens	dynamin 1 like(DNM1L)
MICALCL	84953	Homo sapiens	MICAL C-terminal like(MICALCL)
SLC17A3	10786	Homo sapiens	solute carrier family 17 member 3(SLC17A3)
SLC6A8	6535	Homo sapiens	solute carrier family 6 member 8(SLC6A8)
CYP4F3	4051	Homo sapiens	cytochrome P450 family 4 subfamily F member 3(CYP4F3)
SETD2	29072	Homo sapiens	SET domain containing 2(SETD2)
SLC17A9	63910	Homo sapiens	solute carrier family 17 member 9(SLC17A9)
NTM	50863	Homo sapiens	neurotrimin(NTM)
ATP8A1	10396	Homo sapiens	ATPase phospholipid transporting 8A1(ATP8A1)
SETD5	55209	Homo sapiens	SET domain containing 5(SETD5)
ADA2		Homo sapiens
ADNP		Homo sapiens
BZRAP1		Homo sapiens
C11orf30		Homo sapiens
CCDC64		Homo sapiens
CHAT		Homo sapiens
CNTNAP5		Homo sapiens
CTS9		Homo sapiens
FLG		Homo sapiens
HUWE1		Homo sapiens
INADL		Homo sapiens
LAMC3		Homo sapiens
LICAM		Homo sapiens
MINDY2		Homo sapiens
MINDY4		Homo sapiens
MSNP1AS		Homo sapiens
NDNL2		Homo sapiens
NOS2A		Homo sapiens
NSD2		Homo sapiens
PIMREG		Homo sapiens
PRKN		Homo sapiens
PTEN		Homo sapiens
PYHIN1		Homo sapiens
RTL4		Homo sapiens
SLCO1C1		Homo sapiens
SPRY3		Homo sapiens
DYRK1A		Homo sapiens
EDA		Homo sapiens
EN2		Homo sapiens
MECP2		Homo sapiens
PCDH10		Homo sapiens
RERE		Homo sapiens
RTF1		Homo sapiens
SHANK2		Homo sapiens
SLC25A12		Homo sapiens
