# Supplementary material for: Potential role of genomic imprinted genes and brain developmental related genes in autism
Source: BMC Med Genomics. 2020 Mar 26;13:54. doi: 10.1186/s12920-020-0693-2 (PMC7099798; doi:10.1186/s12920-020-0693-2)
Supplement: Supplementary file 8 — Additional file 8: Table S4. Go analysis results of autism genes. [file 12920_2020_693_MOESM8_ESM.csv]

ONTOLOGY	ID	Description	GeneRatio	BgRatio	pvalue	p.adjust	qvalue	geneID	Count
BP	GO:0042391	regulation of membrane potential	136/1782	438/17653	9.94E-35	5.79E-31	4.26E-31	MECP2/SHANK2/ABAT/ABCB5/ADIPOQ/ADORA2A/ADRB2/AKAP9/AKT1/ANK2/ANK3/APP/ATP1A3/ATP1B1/BAIAP2/BCL2/CACNA1A/CACNA1B/CACNA1C/CACNA1D/CACNA1E/CACNA1F/CACNA1G/CACNA1H/CACNA1I/CACNB2/CBLN1/CELF4/CHRNA2/CHRNA4/CHRNA7/CHRNB3/CHRND/CNGB1/CNGB3/CNR1/CNR2/CTNNA3/DLG1/DLG4/DMD/DMPK/DRD1/DRD2/DRD4/DVL1/FGF12/FLNA/FMR1/GABRA1/GABRA2/GABRA3/GABRA4/GABRA5/GABRB1/GABRB3/GABRD/GABRG2/GABRG3/GABRQ/GABRR1/GJA1/GLRA2/G…	136
BP	GO:0050804	modulation of chemical synaptic transmission	115/1782	335/17653	5.36E-34	1.04E-30	7.65E-31	MECP2/SHANK2/ABAT/ACHE/ADIPOQ/ADORA2A/ADRB2/APP/BAIAP2/BDNF/BRAF/CAMK2A/CAMK2B/CBLN1/CD38/CELF4/CHRNA7/CLSTN2/CLSTN3/CNR1/CNR2/CNTN4/CNTNAP4/CX3CR1/DLG4/DMPK/DNM1L/DRD1/DRD2/DRD3/DRD4/DVL1/EGR2/EIF4EBP2/EPHA4/EPHB2/FMR1/GNAI1/GRIA1/GRIA2/GRIA3/GRID1/GRID2/GRID2IP/GRIK2/GRIK3/GRIK4/GRIK5/GRIN1/GRIN2A/GRIN2B/GRM1/GRM4/GRM5/GRM6/GRM7/GRM8/HAP1/HRAS/HTR1B/HTR2A/KCNB1/KCNJ10/KCTD13/KIT/KMT2A/LILRB2/MA…	115
BP	GO:0099177	regulation of trans-synaptic signaling	115/1782	335/17653	5.36E-34	1.04E-30	7.65E-31	MECP2/SHANK2/ABAT/ACHE/ADIPOQ/ADORA2A/ADRB2/APP/BAIAP2/BDNF/BRAF/CAMK2A/CAMK2B/CBLN1/CD38/CELF4/CHRNA7/CLSTN2/CLSTN3/CNR1/CNR2/CNTN4/CNTNAP4/CX3CR1/DLG4/DMPK/DNM1L/DRD1/DRD2/DRD3/DRD4/DVL1/EGR2/EIF4EBP2/EPHA4/EPHB2/FMR1/GNAI1/GRIA1/GRIA2/GRIA3/GRID1/GRID2/GRID2IP/GRIK2/GRIK3/GRIK4/GRIK5/GRIN1/GRIN2A/GRIN2B/GRM1/GRM4/GRM5/GRM6/GRM7/GRM8/HAP1/HRAS/HTR1B/HTR2A/KCNB1/KCNJ10/KCTD13/KIT/KMT2A/LILRB2/MA…	115
BP	GO:0050890	cognition	97/1782	277/17653	1.32E-29	1.93E-26	1.42E-26	MECP2/SHANK2/ABCA7/ADCY3/ADGRF1/AFF2/APP/ATP1A3/ATP8A1/BBS4/BDNF/BRAF/BRINP1/C12orf57/CAMK4/CHD7/CHL1/CHRNA4/CHRNA7/CIC/CNR1/CNTNAP2/COMT/CX3CR1/CYFIP1/DEAF1/DGCR2/DLG4/DRD1/DRD2/DRD3/EGR2/EIF4EBP2/EPHB2/FOXP2/GABRA5/GATM/GNAS/GRIA1/GRIN1/GRIN2A/GRIN2B/GRM5/HOXA1/HTR2A/ITGA5/JAKMIP1/KIT/KMT2A/LILRB2/MAPK1/MAPK8IP2/MEF2C/MEIS2/MTOR/NF1/NGF/NIPBL/NLGN3/NLGN4X/NLGN4Y/NRXN1/NRXN2/NRXN3/NTAN1/NTF3/NTF…	97
BP	GO:0099565	chemical synaptic transmission, postsynaptic	61/1782	124/17653	1.77E-28	2.06E-25	1.51E-25	MECP2/SHANK2/ABAT/ADORA2A/ADRB2/AKT1/APP/BAIAP2/CBLN1/CELF4/CHRNA2/CHRNA4/CHRNA7/CHRNB3/CHRND/DLG4/DMPK/DRD2/DRD4/DVL1/GABRA1/GABRA2/GABRA3/GABRA4/GABRA5/GABRB3/GABRG2/GABRG3/GLRA2/GLRA4/GRIA1/GRIA2/GRIA3/GRID1/GRID2/GRIK2/GRIK3/GRIK4/GRIK5/GRIN1/GRIN2A/GRIN2B/GSK3B/MAPK8IP2/MEF2C/MTMR2/NLGN1/NLGN2/NLGN3/NLGN4X/NRXN1/OPRM1/P2RX4/P2RX5/RELN/RIMS1/SHANK1/SHANK3/STX1A/UNC13B/WNT7A	61
BP	GO:0060078	regulation of postsynaptic membrane potential	62/1782	129/17653	3.34E-28	3.24E-25	2.39E-25	MECP2/SHANK2/ABAT/ADORA2A/ADRB2/AKT1/APP/BAIAP2/CBLN1/CELF4/CHRNA2/CHRNA4/CHRNA7/CHRNB3/CHRND/DLG4/DMPK/DRD2/DRD4/DVL1/GABRA1/GABRA2/GABRA3/GABRA4/GABRA5/GABRB3/GABRG2/GABRG3/GLRA2/GLRA4/GRIA1/GRIA2/GRIA3/GRID1/GRID2/GRIK2/GRIK3/GRIK4/GRIK5/GRIN1/GRIN2A/GRIN2B/GRM5/GSK3B/MAPK8IP2/MEF2C/MTMR2/NLGN1/NLGN2/NLGN3/NLGN4X/NRXN1/OPRM1/P2RX4/P2RX5/RELN/RIMS1/SHANK1/SHANK3/STX1A/UNC13B/WNT7A	62
BP	GO:0007611	learning or memory	83/1782	240/17653	4.52E-25	3.76E-22	2.77E-22	MECP2/SHANK2/ABCA7/ADCY3/ADGRF1/AFF2/APP/ATP1A3/ATP8A1/BDNF/BRAF/BRINP1/CAMK4/CHRNA7/CIC/CNR1/CNTNAP2/COMT/CX3CR1/DEAF1/DLG4/DRD1/DRD2/DRD3/EGR2/EIF4EBP2/EPHB2/FOXP2/GABRA5/GATM/GRIA1/GRIN1/GRIN2A/GRIN2B/GRM5/HTR2A/ITGA5/KIT/KMT2A/LILRB2/MAPK1/MAPK8IP2/MEF2C/MEIS2/MTOR/NF1/NGF/NLGN3/NLGN4X/NLGN4Y/NRXN1/NRXN2/NRXN3/NTAN1/NTF3/NTF4/NTRK1/NTRK2/OXT/OXTR/PAFAH1B1/PIAS1/PLCB1/PPP1R1B/PRKN/PSEN1/PTGS2/…	83
BP	GO:0030900	forebrain development	104/1782	366/17653	2.33E-23	1.69E-20	1.25E-20	ALDH1A3/APP/ARHGAP11B/ARX/ASPM/ATP1A3/ATP2B4/ATRX/AVPR1A/AVPR2/BBS4/C12orf57/CCDC85C/CHD5/CHD7/CNTNAP2/CTNNB1/CX3CR1/DAB1/DIXDC1/DLX1/DLX2/DRD1/DRD2/EPHB2/ERBB4/EXT1/EZH2/FABP7/FAT4/FEZF1/FGFR2/FLNA/FOXP2/GLI2/GRIN1/GSK3B/HAP1/HTR5A/KDM1A/KDM6B/KIF1A/KIRREL3/LAMB1/LRP1/LRP2/MBOAT7/MCPH1/METTL14/MYO1D/NDE1/NEFL/NF1/NOTCH3/NR0B1/NR4A2/NRG1/NTRK2/OPHN1/OTX1/OTX2/OXTR/PAFAH1B1/PAX5/PAX6/PCDH9/PITX1/P…	104
BP	GO:0061564	axon development	126/1782	497/17653	3.57E-23	2.31E-20	1.70E-20	ADARB1/ALS2/ANK3/ANOS1/APP/ARX/AUTS2/BAIAP2/BCL2/BDNF/BOC/BRAF/BRSK2/C12orf57/CAMSAP2/CDH11/CDKL5/CHL1/CNR1/CNTN4/CYFIP1/DAB1/DAG1/DHFR/DRD2/DSCAM/DVL1/EFNA3/EGR2/EPHA4/EPHB2/EXT1/FEZF1/FGFR2/FN1/GAP43/GLI2/GRB10/GRIN1/HDAC6/HRAS/KIF13B/KIF5C/LINGO2/LLGL1/LRFN2/LRFN5/LRRC4C/MACF1/MAP1B/MAP2/MAPK1/MAPK3/MCF2/MTR/NCAM1/NCAM2/NEFL/NEO1/NFASC/NGF/NLGN3/NR4A2/NRAS/NRCAM/NRG1/NRP2/NRXN1/NRXN3/NTF4/NTNG…	126
BP	GO:0035249	synaptic transmission, glutamatergic	47/1782	95/17653	2.21E-22	1.29E-19	9.49E-20	SHANK2/ADORA2A/ALS2/CDH8/CLSTN3/CNR1/DRD1/DRD2/GRIA1/GRIA2/GRIA3/GRID1/GRID2/GRIK2/GRIK3/GRIK4/GRIK5/GRIN1/GRM1/GRM4/GRM5/GRM6/GRM7/GRM8/HTR1B/HTR2A/MAPK8IP2/MEF2C/NF1/NLGN1/NLGN2/NLGN3/NRXN1/NTRK1/OPHN1/OXTR/PRKN/PSEN1/PTGS2/RELN/SHANK1/SHANK3/STXBP1/SYT1/TSHZ3/UNC13A/UNC13B	47
BP	GO:0050808	synapse organization	91/1782	304/17653	2.69E-22	1.43E-19	1.05E-19	MECP2/SHANK2/ACHE/ADGRF1/ALS2/ANK3/APP/BAIAP2/BDNF/CACNB2/CAMK2B/CAPRIN1/CBLN1/CDH9/CHD4/CHRNA7/CLSTN2/CLSTN3/COL4A1/COL4A5/CTNNB1/CTNND2/CYFIP1/DLG4/DMPK/DNER/DNM1L/DOCK10/DRD1/DRD2/DRP2/DSCAM/DVL1/EPHA4/EPHB2/FMR1/FRMPD4/GPHN/GRID2/GRIN1/GRIN2B/GRM5/HDAC6/IGF1R/IL1RAPL1/KIRREL3/LILRB2/LINGO2/LRRC4/MEF2C/MTMR2/MYO5A/NFASC/NFIA/NLGN1/NLGN2/NLGN3/NLGN4X/NLGN4Y/NRCAM/NRG1/NRXN1/NRXN2/NTRK1/NTRK2/NT…	91
BP	GO:0060079	excitatory postsynaptic potential	50/1782	108/17653	4.42E-22	2.14E-19	1.57E-19	MECP2/SHANK2/ADORA2A/ADRB2/AKT1/APP/BAIAP2/CBLN1/CELF4/CHRNA2/CHRNA4/CHRNA7/CHRNB3/CHRND/DLG4/DMPK/DRD2/DVL1/GLRA2/GLRA4/GRIA1/GRIA2/GRIA3/GRID1/GRID2/GRIK2/GRIK3/GRIK4/GRIK5/GRIN1/GRIN2A/GRIN2B/GSK3B/MAPK8IP2/MEF2C/MTMR2/NLGN1/NLGN2/NLGN3/NLGN4X/NRXN1/OPRM1/P2RX4/P2RX5/RELN/RIMS1/SHANK1/SHANK3/STX1A/WNT7A	50
BP	GO:0007409	axonogenesis	117/1782	456/17653	4.77E-22	2.14E-19	1.57E-19	ADARB1/ALS2/ANK3/ANOS1/APP/ARX/AUTS2/BAIAP2/BCL2/BDNF/BOC/BRAF/BRSK2/C12orf57/CDH11/CDKL5/CHL1/CNTN4/CYFIP1/DAB1/DAG1/DRD2/DSCAM/DVL1/EFNA3/EGR2/EPHA4/EPHB2/EXT1/FEZF1/FGFR2/FN1/GAP43/GLI2/GRB10/GRIN1/HDAC6/HRAS/KIF13B/KIF5C/LINGO2/LLGL1/LRFN2/LRFN5/LRRC4C/MACF1/MAP1B/MAP2/MAPK1/MAPK3/MCF2/NCAM1/NEFL/NEO1/NFASC/NGF/NLGN3/NR4A2/NRAS/NRCAM/NRG1/NRP2/NRXN1/NRXN3/NTF4/NTNG1/NTRK1/NTRK2/NTRK3/OPHN1/OT…	117
BP	GO:0035176	social behavior	33/1782	51/17653	4.70E-21	1.83E-18	1.34E-18	MECP2/SHANK2/AVPR1A/BBS4/BRINP1/CIC/CNTNAP2/DLG4/DRD3/DRD4/DVL1/EIF4EBP2/GAD1/GNB1L/GRID1/GRIN1/GRPR/MAPK8IP2/MTOR/NLGN3/NLGN4X/NLGN4Y/NRXN1/NRXN2/NRXN3/OXT/OXTR/PTCHD1/SHANK1/SHANK3/SLC6A4/TBX1/TH	33
BP	GO:0051703	intraspecies interaction between organisms	33/1782	51/17653	4.70E-21	1.83E-18	1.34E-18	MECP2/SHANK2/AVPR1A/BBS4/BRINP1/CIC/CNTNAP2/DLG4/DRD3/DRD4/DVL1/EIF4EBP2/GAD1/GNB1L/GRID1/GRIN1/GRPR/MAPK8IP2/MTOR/NLGN3/NLGN4X/NLGN4Y/NRXN1/NRXN2/NRXN3/OXT/OXTR/PTCHD1/SHANK1/SHANK3/SLC6A4/TBX1/TH	33
BP	GO:0007215	glutamate receptor signaling pathway	41/1782	85/17653	3.54E-19	1.29E-16	9.47E-17	SHANK2/ADRB2/APP/ATP1A3/DAGLA/DAPK1/DLG4/EPHB2/FMR1/GRIA1/GRIA2/GRIA3/GRID1/GRID2/GRIK2/GRIK3/GRIK4/GRIK5/GRIN1/GRIN2A/GRIN2B/GRM1/GRM4/GRM5/GRM6/GRM7/GRM8/HOMER1/KCNB1/MAPK8IP2/MEF2C/NLGN1/NLGN2/NLGN3/OPRM1/PLCB1/RELN/SHANK1/SHANK3/TRPM1/UNC13A	41
BP	GO:0051962	positive regulation of nervous system development	117/1782	493/17653	4.07E-19	1.39E-16	1.03E-16	MECP2/SHANK2/APP/ASPM/BAIAP2/BCL2/BDNF/BIN1/BRAF/BRINP1/CAMK2B/CAPRIN1/CBFA2T2/CBLN1/CDKL5/CLSTN2/CLSTN3/CNR1/CSNK1D/CTNNB1/CUL7/CUX1/CX3CR1/CYFIP1/DAB1/DAG1/DICER1/DISC1/DLG4/DLX1/DLX2/DNM1L/DRD2/DSCAM/DVL1/DVL3/EGF/EPHA4/EPHB2/EZH2/FEZF1/FLNA/FMR1/FN1/GLI2/GRID2/GRIP1/HAP1/HDAC1/IL1RAPL1/ITSN2/KDM1A/KIT/LINGO2/LRP2/LRRC7/MACF1/MAP1B/MEF2C/MTOR/MYB/NCOA1/NEFL/NGF/NIPBL/NLGN1/NLGN2/NLGN3/NRCAM/NR…	117
BP	GO:0051705	multi-organism behavior	36/1782	67/17653	5.25E-19	1.70E-16	1.25E-16	MECP2/SHANK2/APP/AVPR1A/BBS4/BRINP1/CIC/CNTNAP2/DLG4/DRD3/DRD4/DVL1/EIF4EBP2/GAD1/GNB1L/GRID1/GRIN1/GRPR/KIRREL3/MAPK8IP2/MTOR/NLGN3/NLGN4X/NLGN4Y/NRXN1/NRXN2/NRXN3/OXT/OXTR/PTCHD1/SHANK1/SHANK3/SLC6A4/TBX1/TH/UBR3	36
BP	GO:0021537	telencephalon development	72/1782	237/17653	2.70E-18	8.28E-16	6.10E-16	ALDH1A3/ARHGAP11B/ARX/ASPM/ATP1A3/ATP2B4/AVPR1A/AVPR2/BBS4/C12orf57/CCDC85C/CHD7/CNTNAP2/CTNNB1/CX3CR1/DAB1/DIXDC1/DLX1/DLX2/DRD1/DRD2/EPHB2/ERBB4/EXT1/EZH2/FAT4/FEZF1/FLNA/FOXP2/GRIN1/GSK3B/HTR5A/KDM1A/KDM6B/KIRREL3/LAMB1/LRP1/MBOAT7/MCPH1/NDE1/NEFL/NF1/NRG1/NTRK2/OXTR/PAFAH1B1/PAX5/PAX6/PLCB1/PLXNA3/PLXNA4/POU3F2/PSEN1/RELN/ROBO1/ROBO2/RTN4RL1/SCN5A/SHANK3/SLC1A2/SLC2A1/SLITRK5/SRD5A2/TBR1/TH/T…	72
BP	GO:0050806	positive regulation of synaptic transmission	54/1782	146/17653	2.90E-18	8.44E-16	6.21E-16	MECP2/SHANK2/ABAT/ADORA2A/ADRB2/APP/BAIAP2/BRAF/CHRNA7/CLSTN2/CLSTN3/CX3CR1/DLG4/DNM1L/DRD1/DRD2/DRD4/DVL1/EPHA4/EPHB2/FMR1/GRIK2/GRIN1/GRIN2A/GRIN2B/HAP1/KCTD13/LILRB2/MAPK1/NF1/NLGN1/NLGN2/NLGN3/NRXN1/NTRK1/NTRK2/OXT/OXTR/PTGS2/RELN/RIMS1/RIMS3/SHANK1/SHANK3/SLC1A3/SLC24A2/SNAP25/STX1A/STXBP1/SYT1/TSHZ3/UNC13A/UNC13B/WNT7A	54
BP	GO:0001505	regulation of neurotransmitter levels	84/1782	308/17653	6.96E-18	1.90E-15	1.40E-15	ABAT/ACHE/ADORA2A/AGTR2/AGXT2/AKT1/ALDH5A1/AMT/ASS1/ATP2B4/BRAF/CACNA1B/CADPS2/CAMK2A/CASK/COMT/DAGLA/DDC/DNM1L/DOC2A/DPYD/DRD1/DRD2/DRD3/DRD4/DVL1/FMR1/GABRA2/GAD1/GRIK5/GRIN2A/GRM4/HDC/HTR1A/IFNG/KCNJ10/LIN7B/MAOA/MAOB/MEF2C/MTOR/NF1/NLGN1/NOS1/NOS1AP/NOS2/NRXN1/NRXN2/P2RX4/PAH/PER2/PPFIA1/PRKN/PSEN1/PTGS2/RIMS1/RIMS3/RORA/SCRIB/SLC1A1/SLC1A2/SLC1A3/SLC6A3/SLC6A4/SNAP25/SNCAIP/STX1A/STXBP1/SYN1…	84
BP	GO:0048167	regulation of synaptic plasticity	58/1782	168/17653	7.19E-18	1.90E-15	1.40E-15	MECP2/SHANK2/ADORA2A/APP/BAIAP2/BRAF/CAMK2A/CAMK2B/CBLN1/CD38/CHRNA7/CNTN4/CX3CR1/DLG4/DRD1/DRD2/EGR2/EIF4EBP2/EPHA4/EPHB2/FMR1/GRIA1/GRID2/GRID2IP/GRIK2/GRIN1/GRIN2A/GRIN2B/GRM5/HRAS/KCNB1/KCNJ10/KIT/KMT2A/LILRB2/MAPK1/MEF2C/NF1/NLGN1/NLGN3/NTRK2/PSEN1/PTGS2/RELN/RIMS1/RIMS3/SHANK1/SHANK3/SIPA1L1/SLC24A2/SNAP25/SORCS3/STXBP1/SYNGAP1/TSHZ3/UNC13A/UNC13B/YWHAG	58
BP	GO:0022604	regulation of cell morphogenesis	110/1782	468/17653	1.04E-17	2.64E-15	1.94E-15	ACTN4/AGO4/ALDOA/ANXA1/ARHGAP15/ATP10A/BAIAP2/BCL11A/BDNF/BRAF/BRWD1/C15orf62/CAMK2B/CAPRIN1/CD44/CDKL5/CORO1A/CSNK1D/CUL7/CUX1/CYFIP1/DAB1/DAG1/DLG1/DLG4/DNM1L/DOCK1/DSCAM/DVL1/DVL3/EPB41L3/EPHA4/EPHB2/EPS8/ERMN/FBLIM1/FGA/FGD1/FGD3/FLNA/FMR1/FN1/GAS2/GRIN1/GRIP1/HECW2/IL1RAPL1/ITSN2/KANK1/KIF13B/KIT/LRRC4C/MACF1/MAP1B/MAP2/MCF2/MSN/MYH10/MYH14/MYH9/NEFL/NGF/NLGN1/NLGN3/NRCAM/NRG1/NTF4/NTRK2/NTR…	110
BP	GO:0007612	learning	51/1782	136/17653	1.27E-17	3.08E-15	2.27E-15	MECP2/SHANK2/ADCY3/APP/ATP1A3/ATP8A1/BRAF/CIC/CNTNAP2/COMT/DEAF1/DLG4/DRD1/DRD2/DRD3/EPHB2/FOXP2/GABRA5/GRIN1/GRIN2A/GRM5/KIT/KMT2A/MAPK8IP2/MEIS2/MTOR/NF1/NLGN3/NLGN4X/NLGN4Y/NRXN1/NRXN2/NRXN3/NTRK2/PIAS1/PPP1R1B/PRKN/PTGS2/RELN/SHANK1/SHANK3/SLC12A5/SLC24A2/SLC6A1/SNAP25/SORCS3/SYNGAP1/SYNJ1/TBR1/TH/UBA6	51
BP	GO:0016569	covalent chromatin modification	109/1782	464/17653	1.54E-17	3.58E-15	2.64E-15	MECP2/RTF1/AKAP8/AKAP8L/ASH1L/ATRX/ATXN7/AUTS2/BCOR/BRCA2/BRD1/CHD1/CHD3/CHD4/CHD5/CLOCK/CREBBP/CTCF/CTNNB1/DNMT3A/DRD1/DYDC1/DYDC2/EHMT1/ELP4/EP300/EP400/EPC2/EZH2/FMR1/FOXP3/HCFC1/HDAC1/HDAC3/HDAC4/HDAC6/HDAC9/JARID2/JMJD1C/KANSL1/KANSL2/KAT2B/KAT6A/KAT6B/KDM1A/KDM1B/KDM4B/KDM5B/KDM5C/KDM6A/KDM6B/KMT2A/KMT2C/KMT2D/KMT2E/KMT5B/MAPK3/MBD1/MBD3/MECOM/MEN1/MTHFR/MUC1/MYB/NCOA1/NIPBL/NOS1/NSD1/NSD2/…	109
BP	GO:0030534	adult behavior	52/1782	142/17653	2.02E-17	4.52E-15	3.33E-15	MECP2/SHANK2/ABAT/ADAM22/APP/ATP1A3/BBS4/CHD7/CHL1/CHRNA4/CNTNAP2/DAB1/DRD1/DRD2/DRD3/DRD4/EPHA4/EPS8/FGF12/GABRG2/GIGYF2/GRIN1/HOMER1/HTR2A/KCNJ10/LEP/NLGN3/NLGN4X/NPC1/NR4A2/NRXN1/NRXN2/NRXN3/NTAN1/NTF4/OPRM1/PAFAH1B1/PAX5/PPP1R1B/PRKN/SCN1A/SDK1/SEZ6L/SHANK1/SHANK3/SLC1A2/SLITRK5/SLITRK6/TPGS1/TSC1/UNC79/USP46	52
BP	GO:0023061	signal release	104/1782	435/17653	2.36E-17	5.08E-15	3.74E-15	ABAT/ADCY5/ADIPOQ/ADORA2A/AGTR2/ANXA1/ARNTL/BRAF/BRSK2/CACNA1A/CACNA1B/CACNA1C/CACNA1D/CACNA1E/CADPS2/CAMK2A/CAPN10/CASK/CD38/CHD7/CLOCK/CNR1/CRY1/DNM1L/DOC2A/DPP4/DRD2/DVL1/FGA/FMR1/GAD1/GJA1/GNAS/GRIK5/GRM4/HDAC1/HNF1B/HTR1A/HTR2A/ICA1/IFNG/IL6/IRS1/ITPR1/KCNB1/KCNS3/KDM5B/LEP/LIN7B/MC4R/MEF2C/MYB/MYO5A/NF1/NLGN1/NLGN2/NOS2/NR1D1/NRXN1/NRXN2/OPRM1/PASK/PER2/PPFIA1/PRKCA/PRKN/PSEN1/PTPN11/RAB11F…	104
BP	GO:0010975	regulation of neuron projection development	106/1782	450/17653	3.54E-17	7.11E-15	5.24E-15	SHANK2/AKT1/BAIAP2/BCL11A/BDNF/BRAF/CAMK2B/CAMSAP2/CAPRIN1/CBFA2T2/CDKL5/CNR1/CUL7/CUX1/CYFIP1/DAB1/DENND5A/DLG4/DNM1L/DSCAM/DVL1/DVL3/EPHA4/EPHB2/EZH2/FMR1/FN1/GAK/GRID2/GRIN1/GRIP1/HECW2/IL1RAPL1/ITSN2/KANK1/KDM1A/KIF13B/LRP1/LRRC4C/LRRC7/MACF1/MAP1B/MAP2/MCF2/MDM2/MEF2C/MTOR/NCS1/NEFL/NGF/NLGN1/NLGN3/NR2F1/NRCAM/NRG1/NTF4/NTRK1/NTRK2/NTRK3/OBSL1/PAFAH1B1/PLXNA2/PLXNA3/PLXNA4/PLXNB1/POU3F2/PQBP…	106
BP	GO:0016570	histone modification	106/1782	450/17653	3.54E-17	7.11E-15	5.24E-15	MECP2/RTF1/AKAP8/AKAP8L/ASH1L/ATRX/ATXN7/AUTS2/BCOR/BRCA2/BRD1/CHD3/CHD4/CHD5/CLOCK/CREBBP/CTCF/CTNNB1/DRD1/DYDC1/DYDC2/EHMT1/ELP4/EP300/EP400/EPC2/EZH2/FMR1/FOXP3/HCFC1/HDAC1/HDAC3/HDAC4/HDAC6/HDAC9/JARID2/JMJD1C/KANSL1/KANSL2/KAT2B/KAT6A/KAT6B/KDM1A/KDM1B/KDM4B/KDM5B/KDM5C/KDM6A/KDM6B/KMT2A/KMT2C/KMT2D/KMT2E/KMT5B/MAPK3/MBD3/MECOM/MEN1/MTHFR/MUC1/MYB/NCOA1/NIPBL/NOS1/NSD1/NSD2/OGT/PAX5/PER1/PER…	106
BP	GO:0048511	rhythmic process	77/1782	276/17653	4.16E-17	8.08E-15	5.95E-15	DYRK1A/ADA/ADIPOQ/ADORA2A/AFP/ANXA1/ARNTL/ARNTL2/ASS1/CCAR2/CLOCK/CREBBP/CRY1/CSNK1D/DDC/DHX9/DRD2/DRD3/DRD4/EGR2/EGR3/EP300/ESR1/EZH2/GABRB1/GPR149/GSK3B/HDAC1/HDAC3/HNF1B/HNRNPU/HTR7/IMPDH2/KAT2B/KCND2/KDM5B/KDM5C/KMT2A/LEP/MAGED1/MAGEL2/MAP2K6/MAPK10/MMP19/MYBBP1A/NCOR1/NLGN1/NOS2/NPAS2/NR1D1/NTRK1/NTRK2/NTRK3/OGT/OPRL1/OPRM1/OXTR/PER1/PER2/PER3/PRKDC/RAI1/ROBO2/RORA/RORB/SERPINE1/SIK1/SIN3A/S…	77
BP	GO:0034765	regulation of ion transmembrane transport	103/1782	446/17653	4.23E-16	7.94E-14	5.84E-14	SHANK2/ACTN4/ADRB2/AHNAK/AKAP9/AKT1/ANK2/ANK3/APP/ATP1B1/ATP2B4/CACNA1A/CACNA1B/CACNA1C/CACNA1D/CACNA1E/CACNA1F/CACNA1G/CACNA1H/CACNA1I/CACNA2D3/CACNA2D4/CACNB2/CHD7/CLCNKB/CORO1A/DAPK1/DLG1/DLG4/DMD/DPP10/DPP6/DRD1/DRD2/DRD3/DRD4/EPHB2/FGF12/FLNA/FMR1/GJA1/GRM5/HAP1/HCN1/HECW2/HOMER1/HTR3A/KCNB1/KCND2/KCNH1/KCNJ10/KCNJ12/KCNJ15/KCNJ2/KCNK7/KCNMA1/KCNQ2/KCNQ3/KCNQ4/KCNS1/KCNS3/KCNV1/MAPK8IP2/MEF2…	103
BP	GO:0050769	positive regulation of neurogenesis	100/1782	430/17653	7.05E-16	1.28E-13	9.45E-14	SHANK2/APP/ASPM/BAIAP2/BCL2/BDNF/BIN1/BRAF/BRINP1/CAMK2B/CAPRIN1/CBFA2T2/CDKL5/CNR1/CSNK1D/CTNNB1/CUL7/CUX1/CX3CR1/CYFIP1/DAB1/DAG1/DICER1/DISC1/DLG4/DLX1/DLX2/DNM1L/DRD2/DSCAM/DVL1/DVL3/EPHA4/EPHB2/EZH2/FEZF1/FLNA/FMR1/FN1/GLI2/GRIP1/HAP1/HDAC1/IL1RAPL1/ITSN2/KDM1A/KIT/LRP2/LRRC7/MACF1/MAP1B/MEF2C/MTOR/MYB/NCOA1/NEFL/NGF/NIPBL/NLGN1/NRCAM/NRG1/NTF4/NTRK1/NTRK2/NTRK3/OBSL1/OPRM1/PAFAH1B1/PAX6/PLX…	100
BP	GO:0007626	locomotory behavior	59/1782	191/17653	1.33E-15	2.31E-13	1.70E-13	MECP2/ABAT/ADAM22/ADCY5/ADORA2A/ALDH1A3/ALS2/APBA2/APP/ASTN1/ATP1A3/CACNA1B/CHD7/CHL1/CHRNA4/DAB1/DLG4/DPP4/DRD1/DRD2/DRD3/DRD4/DSCAM/EPHA4/EPS8/FGF12/GAD1/GIGYF2/GPR37/GRIN1/GRM1/GRM5/GRM6/KCND2/KCNJ10/MYO5A/NAV2/NLGN2/NPC1/NR4A2/NRG1/NTAN1/NTF4/OPRL1/OPRM1/PAFAH1B1/PPP1R1B/PRKN/SCN1A/SEZ6L/SLC4A10/SLC6A3/SLITRK6/SNAP25/SOD1/TH/TSC1/UBA6/ZFHX3	59
BP	GO:0006836	neurotransmitter transport	69/1782	246/17653	1.35E-15	2.31E-13	1.70E-13	SLC25A12/ABAT/ADA/ADORA2A/BRAF/CACNA1B/CADPS2/CAMK2A/CASK/DDC/DNM1L/DOC2A/DRD1/DRD2/DRD3/DRD4/DVL1/FMR1/GABRA2/GABRQ/GAD1/GRIK5/GRM4/HTR1A/HTR1B/ICA1/KCNJ10/LIN7B/MAOB/MEF2C/NF1/NLGN1/NOS1/NRXN1/NRXN2/PER2/PPFIA1/PRKN/PSEN1/RIMS1/RIMS3/SCRIB/SEC14L1/SLC1A1/SLC1A2/SLC1A3/SLC6A1/SLC6A13/SLC6A3/SLC6A4/SLC6A8/SNAP25/SNCAIP/STX1A/STXBP1/SV2B/SYN1/SYN2/SYN3/SYNJ1/SYT1/SYT17/SYT3/TH/TRIM9/TSPOAP1/UNC13A…	69
BP	GO:0051966	regulation of synaptic transmission, glutamatergic	33/1782	69/17653	1.45E-15	2.40E-13	1.77E-13	SHANK2/ADORA2A/CNR1/DRD1/DRD2/GRIK2/GRIK3/GRM1/GRM4/GRM5/GRM6/GRM7/GRM8/HTR1B/HTR2A/MAPK8IP2/MEF2C/NLGN1/NLGN2/NLGN3/NRXN1/NTRK1/OPHN1/OXTR/PSEN1/PTGS2/RELN/SHANK1/SHANK3/STXBP1/SYT1/TSHZ3/UNC13A	33
BP	GO:0021543	pallium development	53/1782	163/17653	3.42E-15	5.54E-13	4.08E-13	ARHGAP11B/ARX/ASPM/ATP1A3/ATP2B4/BBS4/CCDC85C/CNTNAP2/CTNNB1/CX3CR1/DAB1/DIXDC1/DLX1/DLX2/DRD1/EZH2/FAT4/FLNA/FOXP2/GRIN1/GSK3B/HTR5A/KDM1A/KDM6B/KIRREL3/LAMB1/LRP1/MBOAT7/MCPH1/NDE1/NEFL/NF1/NTRK2/PAFAH1B1/PAX5/PAX6/PLCB1/PLXNA3/POU3F2/PSEN1/RELN/ROBO1/SLC2A1/SRD5A2/TBR1/TH/TRA2B/TRAPPC9/TSC1/UBA6/XRN2/YWHAE/ZEB2	53
BP	GO:0007623	circadian rhythm	59/1782	195/17653	3.81E-15	5.99E-13	4.41E-13	DYRK1A/ADA/ADIPOQ/ADORA2A/ARNTL/ARNTL2/ASS1/CCAR2/CLOCK/CRY1/CSNK1D/DDC/DRD2/DRD3/DRD4/EGR3/EP300/EZH2/GSK3B/HDAC1/HDAC3/HNF1B/HNRNPU/HTR7/IMPDH2/KCND2/KMT2A/LEP/MAGED1/MAGEL2/MAPK10/MYBBP1A/NCOR1/NLGN1/NOS2/NPAS2/NR1D1/NTRK1/NTRK2/NTRK3/OGT/OPRL1/PER1/PER2/PER3/PRKDC/RAI1/RORA/RORB/SERPINE1/SIK1/SIN3A/SLC6A4/TH/TIMELESS/TOP1/TPH2/UBE3A/ZFHX3	59
BP	GO:0050805	negative regulation of synaptic transmission	33/1782	73/17653	1.15E-14	1.74E-12	1.28E-12	SHANK2/ACHE/ADIPOQ/BRAF/CBLN1/CD38/CELF4/CNR2/DRD1/DRD2/FMR1/GNAI1/GRIA1/GRID2/GRID2IP/GRIK2/GRIK3/HTR1B/HTR2A/KCNB1/LILRB2/MTMR2/NF1/NLGN3/NLGN4X/PRKN/PTGS2/SHANK3/SLC24A2/SLC6A1/SLC6A4/SORCS3/STXBP1	33
BP	GO:0016358	dendrite development	62/1782	216/17653	1.17E-14	1.74E-12	1.28E-12	MECP2/RERE/SHANK2/APP/ARID1B/BAIAP2/BBS4/BCL11A/CAMK2A/CAMK2B/CAMSAP2/CAPRIN1/CDKL5/CELSR2/CHRNA7/CTNND2/CUL7/CUX1/CYFIP1/DAB1/DLG4/DNM1L/DOCK10/DSCAM/DVL1/EPHA4/EPHB2/EZH2/FMN1/FMR1/GRIN1/GRIP1/HDAC6/HECW2/IL1RAPL1/MAP1B/MAP2/MAPK8IP2/MEF2C/MTOR/NLGN1/NLGN3/NRG1/OBSL1/PAFAH1B1/PQBP1/PREX1/PSEN1/RELN/SDC2/SDK1/SHANK1/SHANK3/SIPA1L1/SLC12A5/SLC9A6/SLITRK5/SYNGAP1/TRPC6/UBA6/VLDLR/WNT7A	62
BP	GO:0098815	modulation of excitatory postsynaptic potential	23/1782	38/17653	3.75E-14	5.46E-12	4.02E-12	SHANK2/ADRB2/APP/BAIAP2/CBLN1/CELF4/CHRNA7/DLG4/DMPK/DVL1/GRIN1/MTMR2/NLGN1/NLGN2/NLGN3/NLGN4X/NRXN1/RELN/RIMS1/SHANK1/SHANK3/STX1A/WNT7A	23
BP	GO:0001508	action potential	47/1782	141/17653	4.36E-14	6.19E-12	4.56E-12	AKAP9/ANK2/ANK3/ATP1B1/CACNA1A/CACNA1B/CACNA1C/CACNA1D/CACNA1E/CACNA1F/CACNA1G/CACNA1H/CACNA1I/CACNB2/CHRNA4/CNR1/CNR2/CTNNA3/DLG1/DMD/DRD1/FGF12/FLNA/FMR1/GJA1/GRIK2/KCNB1/KCND2/KCNJ2/MYH14/NOS1AP/NRCAM/P2RX4/RYR2/SCARB2/SCN10A/SCN1A/SCN2A/SCN3A/SCN4A/SCN5A/SCN7A/SCN8A/SCN9A/SLC9A1/SNTA1/YWHAE	47
BP	GO:0021987	cerebral cortex development	40/1782	109/17653	9.27E-14	1.28E-11	9.46E-12	ARHGAP11B/ARX/ASPM/ATP1A3/BBS4/CCDC85C/CNTNAP2/CTNNB1/CX3CR1/DAB1/DIXDC1/FAT4/FLNA/FOXP2/GRIN1/GSK3B/KDM1A/LAMB1/LRP1/MBOAT7/MCPH1/NDE1/NEFL/NF1/NTRK2/PAFAH1B1/PAX5/PAX6/PLCB1/POU3F2/PSEN1/RELN/ROBO1/SLC2A1/TBR1/TH/TRA2B/TRAPPC9/TSC1/YWHAE	40
BP	GO:0035637	multicellular organismal signaling	56/1782	199/17653	5.56E-13	7.53E-11	5.55E-11	ACE2/AHNAK2/AKAP9/ANK2/ANK3/ASPH/ATP1A3/ATP1B1/ATP2B2/ATP2B3/ATP2B4/AVPR1A/CACNA1C/CACNA1D/CACNA1F/CACNA1G/CACNA1H/CACNA1I/CACNA2D3/CACNA2D4/CACNB2/CNTNAP2/CTNNA3/DMPK/DRD1/FGF12/FLNA/FMR1/GJA1/GRIK2/ITPR1/KCND2/KCNJ12/KCNJ2/MYH14/NFASC/NOS1/NRCAM/OTOA/P2RX4/PAFAH1B1/PLN/RYR2/RYR3/SCN10A/SCN1A/SCN2A/SCN3A/SCN4A/SCN5A/SCN7A/SCN8A/SCN9A/SLC9A1/SOD1/YWHAE	56
BP	GO:0051932	synaptic transmission, GABAergic	24/1782	46/17653	9.43E-13	1.23E-10	9.08E-11	ADORA2A/CLSTN3/CNR1/CNR2/CNTNAP4/DRD2/GABRA1/GABRA2/GABRA3/GABRA4/GABRA5/GABRG2/GABRG3/HAP1/HTR1B/NF1/NISCH/NLGN1/NLGN2/OXTR/SLC6A1/STXBP1/SYN3/USP46	24
BP	GO:0007411	axon guidance	64/1782	248/17653	9.53E-13	1.23E-10	9.08E-11	ANOS1/APP/ARX/BDNF/BOC/CHL1/CNTN4/CYFIP1/DAB1/DAG1/DSCAM/DVL1/EFNA3/EGR2/EPHA4/EPHB2/EXT1/FEZF1/GAP43/GLI2/GRB10/HRAS/KIF5C/MAPK1/MAPK3/NCAM1/NEO1/NFASC/NRAS/NRCAM/NRP2/NRXN1/NRXN3/NTRK1/OPHN1/OTX2/PAX6/PIK3CA/PLXNA2/PLXNA3/PLXNA4/PLXNB1/PRKCA/PTCH1/PTPN11/PTPRM/RELN/ROBO1/ROBO2/ROBO3/SEMA4G/SEMA5A/SH3KBP1/SHANK3/SLIT3/SMAD4/SOS1/SPTAN1/SPTB/SPTBN5/TBR1/VLDLR/ZSWIM5/ZSWIM6	64
BP	GO:0007156	homophilic cell adhesion via plasma membrane adhesion molecules	48/1782	158/17653	1.18E-12	1.49E-10	1.10E-10	PCDH10/CADM1/CADM2/CDH10/CDH11/CDH13/CDH18/CDH22/CDH5/CDH8/CDH9/CELSR2/CLSTN2/CLSTN3/DSCAM/FAT1/FAT3/FAT4/KIRREL3/PCDH11X/PCDH15/PCDH19/PCDH7/PCDH8/PCDH9/PCDHA1/PCDHA10/PCDHA11/PCDHA12/PCDHA13/PCDHA2/PCDHA3/PCDHA4/PCDHA5/PCDHA6/PCDHA7/PCDHA8/PCDHA9/PCDHAC1/PCDHAC2/PCDHB16/PCDHB4/PCDHGA11/PTPRM/PTPRT/ROBO1/ROBO2/SDK1	48
BP	GO:0045666	positive regulation of neuron differentiation	79/1782	343/17653	1.40E-12	1.71E-10	1.26E-10	SHANK2/BAIAP2/BCL2/BDNF/BRAF/BRINP1/CAMK2B/CAPRIN1/CBFA2T2/CDKL5/CNR1/CSNK1D/CUL7/CUX1/CYFIP1/DAB1/DLG4/DLX1/DLX2/DNM1L/DSCAM/DVL1/DVL3/EPHA4/EZH2/FEZF1/FMR1/FN1/GLI2/GRIP1/IL1RAPL1/ITSN2/KDM1A/LRRC7/MACF1/MAP1B/MEF2C/MTOR/NCOA1/NEFL/NGF/NLGN1/NRCAM/NRG1/NTF4/NTRK1/NTRK2/NTRK3/OBSL1/PAFAH1B1/PLXNA2/PLXNA3/PLXNA4/PLXNB1/PRKD1/PRKN/PSEN1/PTK7/RELN/RIMS1/RIT2/ROBO1/ROBO2/RUFY3/SCARB2/SEMA5A/SHANK1/S…	79
BP	GO:0097485	neuron projection guidance	64/1782	250/17653	1.41E-12	1.71E-10	1.26E-10	ANOS1/APP/ARX/BDNF/BOC/CHL1/CNTN4/CYFIP1/DAB1/DAG1/DSCAM/DVL1/EFNA3/EGR2/EPHA4/EPHB2/EXT1/FEZF1/GAP43/GLI2/GRB10/HRAS/KIF5C/MAPK1/MAPK3/NCAM1/NEO1/NFASC/NRAS/NRCAM/NRP2/NRXN1/NRXN3/NTRK1/OPHN1/OTX2/PAX6/PIK3CA/PLXNA2/PLXNA3/PLXNA4/PLXNB1/PRKCA/PTCH1/PTPN11/PTPRM/RELN/ROBO1/ROBO2/ROBO3/SEMA4G/SEMA5A/SH3KBP1/SHANK3/SLIT3/SMAD4/SOS1/SPTAN1/SPTB/SPTBN5/TBR1/VLDLR/ZSWIM5/ZSWIM6	64
BP	GO:0018205	peptidyl-lysine modification	86/1782	390/17653	1.81E-12	2.15E-10	1.58E-10	MECP2/RTF1/ASH1L/ATRX/AUTS2/BCL11A/BCOR/BRCA2/BRD1/CBX4/CHD5/CLOCK/CREBBP/CTCF/CTNNB1/DYDC1/DYDC2/EGR2/EHMT1/ELP4/EP300/EP400/EPC2/EZH2/FOXP3/HCFC1/HDAC1/HDAC4/HDAC6/HDAC9/IFIH1/JARID2/KANSL1/KANSL2/KAT2B/KAT6A/KAT6B/KDM6A/KIAA1586/KMT2A/KMT2C/KMT2D/KMT2E/KMT5B/MAPK3/MBD3/MDM2/MECOM/MEN1/MUC1/MYB/NCOA1/NOS1/NSD1/NSD2/NUP133/OGT/PAX5/PER1/PHF20/PIAS1/PLOD3/RANBP2/RUVBL1/SAE1/SETD1B/SETD2/SETD5/SET…	86
BP	GO:0031346	positive regulation of cell projection organization	80/1782	353/17653	2.47E-12	2.87E-10	2.11E-10	SHANK2/APC/AUTS2/BAIAP2/BBS4/BDNF/BRAF/C15orf62/CAMK2B/CAPRIN1/CBFA2T2/CDKL5/CEP135/CNR1/CUL7/CUX1/CYFIP1/DLG4/DNM1L/DSCAM/DVL1/DVL3/EPHA4/EPS8/EZH2/FMR1/FN1/GRIP1/HAP1/HDAC4/HRAS/IL1RAPL1/ITSN2/KDM1A/KIT/LRRC7/MACF1/MAP1B/MTOR/NAV3/NCKAP1/NEFL/NGF/NLGN1/NRG1/NTF4/NTRK1/NTRK2/NTRK3/OBSL1/PAFAH1B1/PLXNA2/PLXNA3/PLXNA4/PLXNB1/PRKD1/PRKN/PSEN1/PTK7/RAC1/RELN/RIMS1/RIT2/ROBO1/ROBO2/RUFY3/SCARB2/SEMA5…	80
BP	GO:0099531	presynaptic process involved in chemical synaptic transmission	47/1782	156/17653	2.82E-12	3.20E-10	2.35E-10	ADORA2A/BRAF/CACNA1B/CADPS2/CAMK2A/CASK/DNM1L/DOC2A/DRD1/DRD2/DRD3/DRD4/DVL1/FMR1/GAD1/GRIK5/GRM4/LIN7B/MEF2C/NF1/NLGN1/NRXN1/NRXN2/PPFIA1/PRKN/PSEN1/RIMS1/RIMS3/SCRIB/SLC6A3/SLC6A4/SNAP25/SNCAIP/STX1A/STXBP1/SYN1/SYN2/SYN3/SYNJ1/SYT1/SYT17/SYT3/TRIM9/TSPOAP1/UNC13A/UNC13B/WNT7A	47
BP	GO:0071625	vocalization behavior	15/1782	19/17653	2.85E-12	3.20E-10	2.35E-10	SHANK2/AUTS2/BRINP1/CNTNAP2/DLG4/FOXP2/MYH14/NLGN3/NLGN4X/NLGN4Y/NRXN1/NRXN2/NRXN3/SHANK1/SHANK3	15
BP	GO:0007613	memory	38/1782	110/17653	3.36E-12	3.69E-10	2.72E-10	MECP2/ABCA7/ADGRF1/ATP1A3/BDNF/BRINP1/CAMK4/CHRNA7/CIC/CNR1/COMT/CX3CR1/DRD1/DRD2/EIF4EBP2/GRIA1/GRIN1/GRIN2A/HTR2A/ITGA5/MTOR/NGF/NTAN1/NTF3/NTF4/OXT/OXTR/PLCB1/PSEN1/PTGS2/RELN/SHANK1/SHANK3/SLC24A2/SLC6A4/SORCS3/TH/VLDLR	38
BP	GO:0019228	neuronal action potential	20/1782	34/17653	3.77E-12	4.06E-10	2.99E-10	ANK3/CACNA1G/CACNA1H/CACNA1I/DRD1/FGF12/FMR1/GRIK2/KCND2/MYH14/P2RX4/SCN10A/SCN1A/SCN2A/SCN3A/SCN4A/SCN5A/SCN7A/SCN8A/SCN9A	20
BP	GO:0010769	regulation of cell morphogenesis involved in differentiation	67/1782	275/17653	4.91E-12	5.20E-10	3.83E-10	ACTN4/BAIAP2/BDNF/BRAF/CAMK2B/CAPRIN1/CDKL5/CUL7/CUX1/CYFIP1/DAB1/DNM1L/DOCK1/DSCAM/EPHA4/EPHB2/FGA/FLNA/FMR1/FN1/GRIN1/HECW2/IL1RAPL1/KANK1/KIF13B/LRRC4C/MACF1/MAP1B/MAP2/MCF2/NEFL/NGF/NLGN1/NLGN3/NRCAM/NRG1/NTF4/NTRK2/NTRK3/OBSL1/PAFAH1B1/PLXNA2/PLXNA3/PLXNA4/PLXNB1/POU3F2/PQBP1/PREX1/PSEN1/RAC1/RELN/ROBO1/ROBO2/RUFY3/SDC2/SEMA4G/SEMA5A/SHANK3/SIPA1L1/SPP1/SYNGAP1/TBR1/TRPC6/WNT7A/ZEB2/ZSWIM5/Z…	67
BP	GO:0007416	synapse assembly	46/1782	153/17653	5.21E-12	5.42E-10	3.99E-10	MECP2/SHANK2/ACHE/ADGRF1/APP/BDNF/CBLN1/CDH9/CLSTN2/CLSTN3/DNER/DRD1/DRD2/DSCAM/DVL1/EPHB2/GRID2/GRIN1/IL1RAPL1/KIRREL3/LINGO2/MEF2C/NLGN1/NLGN2/NLGN3/NLGN4X/NLGN4Y/NRCAM/NRG1/NRXN1/NRXN2/NTRK1/NTRK2/NTRK3/OXT/OXTR/PCDHB16/PCDHB4/ROBO2/SDK1/SHANK1/SHANK3/SLITRK5/SLITRK6/TPBG/WNT7A	46
BP	GO:2000463	positive regulation of excitatory postsynaptic potential	17/1782	25/17653	5.36E-12	5.47E-10	4.03E-10	SHANK2/ADRB2/BAIAP2/CHRNA7/DLG4/DVL1/GRIN1/NLGN1/NLGN2/NLGN3/NRXN1/RELN/RIMS1/SHANK1/SHANK3/STX1A/WNT7A	17
BP	GO:0010976	positive regulation of neuron projection development	64/1782	260/17653	9.12E-12	9.15E-10	6.74E-10	SHANK2/BAIAP2/BDNF/BRAF/CAMK2B/CAPRIN1/CBFA2T2/CDKL5/CNR1/CUL7/CUX1/CYFIP1/DLG4/DNM1L/DSCAM/DVL1/DVL3/EPHA4/EZH2/FMR1/FN1/GRIP1/IL1RAPL1/ITSN2/KDM1A/LRRC7/MACF1/MAP1B/MTOR/NEFL/NGF/NLGN1/NRG1/NTF4/NTRK1/NTRK2/NTRK3/OBSL1/PAFAH1B1/PLXNA2/PLXNA3/PLXNA4/PLXNB1/PRKD1/PRKN/PSEN1/PTK7/RELN/RIMS1/RIT2/ROBO1/ROBO2/RUFY3/SCARB2/SEMA5A/SHANK1/SHANK3/SYT1/SYT17/SYT3/UNC13A/VLDLR/ZEB2/ZNF804A	64
BP	GO:0001975	response to amphetamine	17/1782	26/17653	1.40E-11	1.38E-09	1.02E-09	ADORA2A/CNR2/DRD1/DRD2/DRD3/DRD4/GRIN1/GRIN2A/HDAC1/HDAC9/NR4A2/OXT/OXTR/PPP1R1B/RANBP2/SOD1/TH	17
BP	GO:0048813	dendrite morphogenesis	41/1782	134/17653	4.01E-11	3.89E-09	2.86E-09	RERE/SHANK2/BAIAP2/CAMK2A/CAMK2B/CAPRIN1/CDKL5/CELSR2/CHRNA7/CTNND2/CUL7/CUX1/DLG4/DNM1L/DOCK10/DSCAM/DVL1/EPHA4/EPHB2/FMN1/FMR1/GRIN1/HDAC6/HECW2/IL1RAPL1/MAP2/MAPK8IP2/NLGN1/NLGN3/OBSL1/PAFAH1B1/PQBP1/RELN/SDC2/SHANK1/SHANK3/SIPA1L1/SLITRK5/TRPC6/VLDLR/WNT7A	41
BP	GO:0019226	transmission of nerve impulse	28/1782	70/17653	4.35E-11	4.15E-09	3.06E-09	AHNAK2/ANK3/AVPR1A/CACNA1G/CACNA1H/CACNA1I/CNTNAP2/DRD1/FGF12/FMR1/GRIK2/KCND2/MYH14/NFASC/NRCAM/OTOA/P2RX4/PAFAH1B1/SCN10A/SCN1A/SCN2A/SCN3A/SCN4A/SCN5A/SCN7A/SCN8A/SCN9A/SOD1	28
BP	GO:1901652	response to peptide	97/1782	491/17653	5.80E-11	5.45E-09	4.01E-09	ADCY3/ADCY5/ADCY9/ADIPOQ/ADRB2/AGTR2/AKT1/ANXA1/APC/APP/AREG/ARID1B/ATP1A3/ATP6V0A2/AVPR1A/AVPR1B/AVPR2/BAIAP2/BRAF/CACNA1A/CAMK2A/CAPN10/CDKN1B/CHRNA7/CRHR2/CRY1/CYFIP1/CYP11A1/CYP11B1/DAG1/DDX11/EGR2/EIF4EBP2/EPHA4/ERBIN/FABP3/FBN1/FER/GJA1/GNAI1/GNRHR/GRB10/GRM5/GSK3B/GSTP1/HDAC9/IGF1R/INPP5K/IRS1/KANK1/KAT2B/LEP/LPIN1/LRP1/MAPK1/MAPK3/MBD5/MC4R/MDM2/MEN1/MTOR/MYO5A/NEFL/NPFFR2/NR4A2/OGT/OXT/O…	97
BP	GO:0003015	heart process	65/1782	278/17653	6.91E-11	6.39E-09	4.70E-09	ACE/ACE2/ADA/ADORA3/AGTR2/AKAP13/AKAP9/ANK2/ASPH/ATP1A3/ATP1B1/ATP2B2/ATP2B3/ATP2B4/AVPR1A/CACNA1B/CACNA1C/CACNA1D/CACNA1F/CACNA1G/CACNA1H/CACNA2D3/CACNA2D4/CACNB2/CTNNA3/DLG1/DMD/DMPK/DNM1L/DRD2/EPAS1/FGF12/FLNA/GJA1/GPX1/HDAC4/ITPR1/KCND2/KCNJ12/KCNJ2/MAP2K3/MAP2K6/MDM2/MTOR/NOS1/NOS1AP/OXT/P2RX4/PDE4B/PIK3CA/PIK3CG/PLN/RYR2/RYR3/SCN10A/SCN1A/SCN5A/SLC1A1/SLC9A1/SNTA1/SOD1/TH/THRA/TTN/YWHAE	65
BP	GO:0060047	heart contraction	64/1782	275/17653	1.19E-10	1.09E-08	7.99E-09	ACE/ACE2/ADA/ADORA3/AGTR2/AKAP9/ANK2/ASPH/ATP1A3/ATP1B1/ATP2B2/ATP2B3/ATP2B4/AVPR1A/CACNA1B/CACNA1C/CACNA1D/CACNA1F/CACNA1G/CACNA1H/CACNA2D3/CACNA2D4/CACNB2/CTNNA3/DLG1/DMD/DMPK/DNM1L/DRD2/EPAS1/FGF12/FLNA/GJA1/GPX1/HDAC4/ITPR1/KCND2/KCNJ12/KCNJ2/MAP2K3/MAP2K6/MDM2/MTOR/NOS1/NOS1AP/OXT/P2RX4/PDE4B/PIK3CA/PIK3CG/PLN/RYR2/RYR3/SCN10A/SCN1A/SCN5A/SLC1A1/SLC9A1/SNTA1/SOD1/TH/THRA/TTN/YWHAE	64
BP	GO:0106027	neuron projection organization	28/1782	73/17653	1.41E-10	1.26E-08	9.30E-09	SHANK2/APP/ATP1A3/BAIAP2/CAMK2B/CAPRIN1/CHRNA7/CTNND2/DLG4/DNM1L/DOCK10/DVL1/EPHA4/EPHB2/GRIN2B/HDAC6/IGF1R/MTMR2/NLGN1/NLGN3/PAFAH1B1/PSEN1/RELN/SHANK1/SHANK3/SIPA1L1/WNT7A/ZNF804A	28
BP	GO:0070838	divalent metal ion transport	91/1782	458/17653	1.68E-10	1.48E-08	1.09E-08	ADORA2A/AHNAK/ANK2/ATP13A4/ATP13A5/ATP1B1/ATP2B2/ATP2B3/ATP2B4/BCL2/CACHD1/CACNA1A/CACNA1B/CACNA1C/CACNA1D/CACNA1E/CACNA1F/CACNA1G/CACNA1H/CACNA1I/CACNA2D3/CACNA2D4/CACNB2/CAMK2A/CAMK2B/CASK/CHD7/CHRNA4/CHRNA7/CORO1A/CTNNB1/CUL5/CYP27B1/DENND5A/DMD/DRD1/DRD2/DRD4/EGF/FMR1/GJA1/GRIN1/GRIN2A/GRIN2B/GRM6/HAP1/HOMER1/HTR2A/IL16/IL1RAPL1/INPP5K/ITPR1/KCNJ2/LILRB2/MCUB/MYO5A/NCS1/NIPA1/NIPA2/NOS1/NOS1A…	91
BP	GO:1903522	regulation of blood circulation	66/1782	290/17653	1.70E-10	1.48E-08	1.09E-08	ACE/ACE2/ADA/ADORA3/AGTR2/AKAP9/AKT1/ANK2/ASPH/ATP1A3/ATP1B1/ATP2B2/ATP2B3/ATP2B4/AVPR1A/AVPR1B/AVPR2/CACNA1B/CACNA1C/CACNA1D/CACNA1F/CACNA1G/CACNA1H/CACNA2D3/CACNA2D4/CACNB2/CD38/CHRM3/CTNNA3/DLG1/DMD/DMPK/DOCK4/DRD2/EPAS1/FGA/FLNA/GJA1/HDAC4/HTR2A/ITPR1/KCND2/KCNJ12/KCNJ2/LEP/MDM2/NOS1/NOS1AP/OXT/OXTR/P2RX4/PDE4B/PER2/PIK3CG/PLN/PTGS2/RYR2/RYR3/SCN10A/SCN5A/SLC1A1/SLC9A1/SNTA1/TH/THRA/YWHAE	66
BP	GO:0050905	neuromuscular process	33/1782	98/17653	1.92E-10	1.64E-08	1.21E-08	MECP2/ADARB1/ADCY5/ADORA2A/ALDH1A3/APP/CAMTA1/CHRND/DLG4/DRD1/DRD2/DRD3/DVL1/FABP7/FGF12/GIGYF2/GRID2/GRIN1/GRIN2A/HOXA1/KCNH1/NEFL/NLGN2/NRG1/NRXN1/PAFAH1B1/PCDH15/PRKN/SCN1A/SHANK1/SLC1A3/SLC6A3/SLITRK6	33
BP	GO:0001964	startle response	16/1782	26/17653	2.16E-10	1.83E-08	1.34E-08	MECP2/ADORA2A/DRD1/DRD2/DRD3/DVL1/FABP7/GRID2/GRIN1/GRIN2A/KCNH1/NRG1/NRXN1/PRKN/SLC6A3/SLITRK6	16
BP	GO:0034968	histone lysine methylation	34/1782	104/17653	2.53E-10	2.11E-08	1.55E-08	MECP2/RTF1/ASH1L/ATRX/AUTS2/BCOR/CHD5/CTNNB1/DYDC1/DYDC2/EHMT1/EZH2/JARID2/KDM6A/KMT2A/KMT2C/KMT2D/KMT2E/KMT5B/MECOM/MEN1/MYB/NSD1/NSD2/OGT/PAX5/SETD1B/SETD2/SETDB1/SETDB2/SMAD4/SMYD3/TET2/ZNF335	34
BP	GO:0072511	divalent inorganic cation transport	91/1782	462/17653	2.71E-10	2.22E-08	1.63E-08	ADORA2A/AHNAK/ANK2/ATP13A4/ATP13A5/ATP1B1/ATP2B2/ATP2B3/ATP2B4/BCL2/CACHD1/CACNA1A/CACNA1B/CACNA1C/CACNA1D/CACNA1E/CACNA1F/CACNA1G/CACNA1H/CACNA1I/CACNA2D3/CACNA2D4/CACNB2/CAMK2A/CAMK2B/CASK/CHD7/CHRNA4/CHRNA7/CORO1A/CTNNB1/CUL5/CYP27B1/DENND5A/DMD/DRD1/DRD2/DRD4/EGF/FMR1/GJA1/GRIN1/GRIN2A/GRIN2B/GRM6/HAP1/HOMER1/HTR2A/IL16/IL1RAPL1/INPP5K/ITPR1/KCNJ2/LILRB2/MCUB/MYO5A/NCS1/NIPA1/NIPA2/NOS1/NOS1A…	91
BP	GO:0090066	regulation of anatomical structure size	95/1782	491/17653	2.97E-10	2.40E-08	1.77E-08	ABI2/ACE/ACE2/ACTR3C/ADORA2A/ADRB2/AGTR2/AKT1/ALS2/AVP/AVPR1A/AVPR1B/AVPR2/BAIAP2/BBS4/BDNF/C15orf62/CAPG/CCL26/CD38/CDKL5/CHRM3/CLCN6/CORO1A/CYFIP1/DLG1/DOCK4/DRD1/DSCAM/EPHA4/EPS8/FER/FGA/FMN1/FN1/GJA1/GPX1/GSN/HNF1B/HTR1A/HTR1B/HTR2A/HTR7/IQGAP2/IQGAP3/KANK1/KCNMA1/KDM1A/LEP/MACF1/MAGEL2/MAP1B/MSN/MTOR/NCKAP1/NEB/NEFL/NGF/NOS1/NOS2/NRCAM/NRG1/NTF4/NTRK3/OXTR/PAFAH1B1/PER2/PLOD3/PLXNA2/PLXNA3/P…	95
BP	GO:0006584	catecholamine metabolic process	23/1782	53/17653	3.36E-10	2.65E-08	1.95E-08	ABAT/AGTR2/COMT/DAO/DDC/DRD1/DRD2/DRD3/DRD4/EPAS1/GPR37/GRIN2A/HDC/HTR1A/MAOA/MAOB/NR4A2/PAH/PRKN/RTL4/SLC6A3/SNCAIP/TH	23
BP	GO:0009712	catechol-containing compound metabolic process	23/1782	53/17653	3.36E-10	2.65E-08	1.95E-08	ABAT/AGTR2/COMT/DAO/DDC/DRD1/DRD2/DRD3/DRD4/EPAS1/GPR37/GRIN2A/HDC/HTR1A/MAOA/MAOB/NR4A2/PAH/PRKN/RTL4/SLC6A3/SNCAIP/TH	23
BP	GO:0060996	dendritic spine development	31/1782	90/17653	3.55E-10	2.76E-08	2.03E-08	SHANK2/ARID1B/BAIAP2/CAMK2B/CAPRIN1/CDKL5/CTNND2/DLG4/DNM1L/DOCK10/DVL1/EPHA4/EPHB2/FMR1/HDAC6/MEF2C/MTOR/NLGN1/NLGN3/NRG1/PAFAH1B1/PSEN1/RELN/SDK1/SHANK1/SHANK3/SIPA1L1/SLC12A5/SLC9A6/UBA6/WNT7A	31
BP	GO:0086010	membrane depolarization during action potential	22/1782	49/17653	3.64E-10	2.79E-08	2.05E-08	ANK2/ANK3/CACNA1A/CACNA1B/CACNA1C/CACNA1D/CACNA1E/CACNA1F/CACNA1G/CACNA1H/CACNA1I/CACNB2/KCNJ2/SCN10A/SCN1A/SCN2A/SCN3A/SCN4A/SCN5A/SCN7A/SCN8A/SCN9A	22
BP	GO:0042417	dopamine metabolic process	19/1782	38/17653	5.84E-10	4.40E-08	3.24E-08	ABAT/AGTR2/COMT/DAO/DDC/DRD1/DRD2/DRD3/DRD4/GPR37/GRIN2A/HTR1A/MAOA/MAOB/NR4A2/PRKN/SLC6A3/SNCAIP/TH	19
BP	GO:0007269	neurotransmitter secretion	41/1782	145/17653	5.97E-10	4.40E-08	3.24E-08	ADORA2A/BRAF/CACNA1B/CADPS2/CAMK2A/CASK/DNM1L/DOC2A/DVL1/FMR1/GAD1/GRIK5/GRM4/LIN7B/MEF2C/NF1/NLGN1/NRXN1/NRXN2/PPFIA1/PRKN/PSEN1/RIMS1/RIMS3/SCRIB/SNAP25/SNCAIP/STX1A/STXBP1/SYN1/SYN2/SYN3/SYNJ1/SYT1/SYT17/SYT3/TRIM9/TSPOAP1/UNC13A/UNC13B/WNT7A	41
BP	GO:0099643	signal release from synapse	41/1782	145/17653	5.97E-10	4.40E-08	3.24E-08	ADORA2A/BRAF/CACNA1B/CADPS2/CAMK2A/CASK/DNM1L/DOC2A/DVL1/FMR1/GAD1/GRIK5/GRM4/LIN7B/MEF2C/NF1/NLGN1/NRXN1/NRXN2/PPFIA1/PRKN/PSEN1/RIMS1/RIMS3/SCRIB/SNAP25/SNCAIP/STX1A/STXBP1/SYN1/SYN2/SYN3/SYNJ1/SYT1/SYT17/SYT3/TRIM9/TSPOAP1/UNC13A/UNC13B/WNT7A	41
BP	GO:0060359	response to ammonium ion	37/1782	123/17653	6.07E-10	4.42E-08	3.25E-08	ABAT/ADA/AOC1/ATG7/CHRM3/CHRNA4/CHRNA7/CNR1/DNMT3A/DRD1/DRD2/DRD3/DRD4/EFTUD2/GABRA1/GABRB1/GABRB3/GABRG2/GRIN1/HOMER1/HTR1B/HTR2A/HTR3A/MAPK1/MAPK3/MDM2/MTOR/OPRM1/OXT/OXTR/PLCB1/PPP1R1B/PRKN/SDK1/SIN3A/SLC6A1/SLC6A3	37
BP	GO:0099173	postsynapse organization	33/1782	102/17653	6.30E-10	4.53E-08	3.33E-08	SHANK2/BAIAP2/CAMK2B/CAPRIN1/CHRNA7/CTNND2/DLG4/DNM1L/DOCK10/DVL1/EPHA4/EPHB2/GPHN/GRIN2B/HDAC6/IGF1R/LILRB2/LRRC4/MTMR2/NLGN1/NLGN2/NLGN3/NLGN4X/NLGN4Y/NRXN1/NRXN2/PAFAH1B1/RELN/SHANK1/SHANK3/SIPA1L1/WNT7A/ZNF804A	33
BP	GO:0046879	hormone secretion	67/1782	306/17653	7.11E-10	5.05E-08	3.71E-08	ABAT/ADCY5/ADIPOQ/ADORA2A/AGTR2/ANXA1/ARNTL/BRSK2/CACNA1A/CACNA1C/CACNA1D/CACNA1E/CAPN10/CD38/CHD7/CLOCK/CNR1/CRY1/DPP4/DRD2/FGA/GJA1/GNAS/HDAC1/HNF1B/HTR1A/HTR2A/ICA1/IFNG/IL6/IRS1/ITPR1/KCNB1/KCNS3/KDM5B/LEP/MC4R/MYB/MYO5A/NLGN2/NOS2/NR1D1/NRXN1/PASK/PER2/PRKCA/PRKN/PTPN11/RAB11FIP2/RAB11FIP5/RAPGEF4/REST/RFX3/SLC2A1/SMAD2/SMAD4/SNAP25/SNX19/SPP1/STX1A/STXBP3/STXBP5L/TCF7L2/TNF/TRPV4/UCN3/VIP	67
BP	GO:0098742	cell-cell adhesion via plasma-membrane adhesion molecules	57/1782	242/17653	7.60E-10	5.33E-08	3.92E-08	PCDH10/ADIPOQ/CADM1/CADM2/CBLN1/CDH10/CDH11/CDH13/CDH18/CDH22/CDH5/CDH8/CDH9/CELSR2/CLSTN2/CLSTN3/DAB1/DSCAM/FAT1/FAT3/FAT4/GRID2/IL1RAPL1/ITGA5/KIRREL3/NLGN1/NRXN1/PCDH11X/PCDH15/PCDH19/PCDH7/PCDH8/PCDH9/PCDHA1/PCDHA10/PCDHA11/PCDHA12/PCDHA13/PCDHA2/PCDHA3/PCDHA4/PCDHA5/PCDHA6/PCDHA7/PCDHA8/PCDHA9/PCDHAC1/PCDHAC2/PCDHB16/PCDHB4/PCDHGA11/PTPRM/PTPRT/ROBO1/ROBO2/SDK1/TENM1	57
BP	GO:0001764	neuron migration	40/1782	143/17653	1.37E-09	9.44E-08	6.95E-08	ARX/ASPM/ASTN1/AUTS2/BBS4/CDKL5/CHL1/CTNNB1/DAB1/DCX/DISC1/DNER/DRD1/DRD2/ERBB4/FEZF1/FLNA/GJA1/KIRREL3/MARK1/MEF2C/NAV1/NDE1/NIPBL/NR4A2/NRCAM/NRG1/NTRK2/NTRK3/PAFAH1B1/PAX6/PEX7/PSEN1/RELN/SATB2/TNN/TOP2B/TWIST1/USP9X/YWHAE	40
BP	GO:0030073	insulin secretion	50/1782	202/17653	1.38E-09	9.44E-08	6.95E-08	ABAT/ADCY5/ANXA1/ARNTL/BRSK2/CACNA1A/CACNA1C/CACNA1D/CACNA1E/CAPN10/CD38/CLOCK/CNR1/DPP4/DRD2/GJA1/HDAC1/HNF1B/ICA1/IFNG/IRS1/ITPR1/KCNB1/KCNS3/LEP/MC4R/MYO5A/NLGN2/NOS2/NR1D1/NRXN1/PER2/PRKCA/PRKN/PTPN11/RAB11FIP2/RAB11FIP5/RAPGEF4/REST/RFX3/SLC2A1/SMAD2/SNAP25/SNX19/STX1A/STXBP3/STXBP5L/TCF7L2/TNF/UCN3	50
BP	GO:0008038	neuron recognition	17/1782	32/17653	1.40E-09	9.44E-08	6.95E-08	APP/CNR1/CNTN4/CNTNAP2/DSCAM/EPHA4/EPHB2/GAP43/NCAM2/NRCAM/NTM/OPCML/ROBO1/ROBO2/ROBO3/SEMA5A/TNN	17
BP	GO:0006816	calcium ion transport	82/1782	413/17653	1.41E-09	9.44E-08	6.95E-08	ADORA2A/AHNAK/ANK2/ATP13A4/ATP13A5/ATP1B1/ATP2B2/ATP2B3/ATP2B4/BCL2/CACHD1/CACNA1A/CACNA1B/CACNA1C/CACNA1D/CACNA1E/CACNA1F/CACNA1G/CACNA1H/CACNA1I/CACNA2D3/CACNA2D4/CACNB2/CAMK2A/CAMK2B/CASK/CHD7/CHRNA4/CHRNA7/CORO1A/CTNNB1/CUL5/CYP27B1/DENND5A/DMD/DRD1/DRD2/DRD4/EGF/FMR1/GJA1/GRIN1/GRIN2A/GRIN2B/GRM6/HAP1/HOMER1/HTR2A/IL16/IL1RAPL1/INPP5K/ITPR1/LILRB2/MCUB/MYO5A/NCS1/NOS1/NOS1AP/OPRL1/OPRM1/P2RX…	82
BP	GO:0009914	hormone transport	68/1782	318/17653	1.52E-09	1.01E-07	7.42E-08	ABAT/ADCY5/ADIPOQ/ADORA2A/AGTR2/ANXA1/ARNTL/BRSK2/CACNA1A/CACNA1C/CACNA1D/CACNA1E/CAPN10/CD38/CHD7/CLOCK/CNR1/CRY1/DPP4/DRD2/FGA/GJA1/GNAS/HDAC1/HNF1B/HTR1A/HTR2A/ICA1/IFNG/IL6/IRS1/ITPR1/KCNB1/KCNS3/KDM5B/LEP/MC4R/MYB/MYO5A/NLGN2/NOS2/NR1D1/NRXN1/PASK/PER2/PRKCA/PRKN/PTPN11/RAB11FIP2/RAB11FIP5/RAPGEF4/REST/RFX3/SLC22A9/SLC2A1/SMAD2/SMAD4/SNAP25/SNX19/SPP1/STX1A/STXBP3/STXBP5L/TCF7L2/TNF/TRPV4/UC…	68
BP	GO:0051588	regulation of neurotransmitter transport	30/1782	90/17653	1.68E-09	1.09E-07	8.03E-08	ABAT/ADORA2A/BRAF/CAMK2A/DNM1L/DRD1/DRD2/DRD3/DRD4/FMR1/GRIK5/HTR1A/HTR1B/MAOB/MEF2C/NF1/NLGN1/NOS1/PER2/PRKN/RIMS1/RIMS3/SLC6A1/SLC6A4/SNCAIP/STX1A/STXBP1/SYN1/UNC13A/UNC13B	30
BP	GO:0010001	glial cell differentiation	49/1782	197/17653	1.69E-09	1.09E-07	8.03E-08	ADAM22/ADORA2A/AHNAK2/AKT1/APP/ARHGEF10/BIN1/CTNNB1/DAB1/DAG1/DICER1/DLL1/DLX1/DLX2/DNER/DRD1/DRD3/DUSP15/EGR2/EPHA4/FA2H/FGF5/GAP43/GSN/GSTP1/HDAC1/KCNJ10/LRP1/MAPK1/MAPK3/MED12/METTL14/MTOR/NF1/NLGN3/NRG1/NTRK2/NTRK3/PARD3/PAX6/PLP1/POU3F2/PSEN1/PTPN11/RELN/RHEB/SH3TC2/SOD1/TGFB1	49
BP	GO:0042063	gliogenesis	59/1782	260/17653	1.77E-09	1.13E-07	8.34E-08	ADAM22/ADORA2A/AHNAK2/AKT1/ANXA1/APP/AREG/ARHGEF10/BIN1/CTNNB1/DAB1/DAG1/DICER1/DLL1/DLX1/DLX2/DNER/DRD1/DRD3/DUSP15/EGR2/EPHA4/EZH2/FA2H/FGF5/GAP43/GSN/GSTP1/HDAC1/KCNJ10/LAMB1/LRP1/LRP2/MAPK1/MAPK3/MBOAT7/MED12/METTL14/MTOR/MYB/NF1/NLGN3/NRG1/NTRK2/NTRK3/PAFAH1B1/PARD3/PAX6/PLP1/POU3F2/PSEN1/PTPN11/RELN/RHEB/SCRIB/SH3TC2/SOD1/TERT/TGFB1	59
BP	GO:0007632	visual behavior	22/1782	53/17653	2.27E-09	1.44E-07	1.06E-07	MECP2/APP/ATP1A3/BRAF/DEAF1/DRD1/DRD2/DRD3/GRIN1/GRIN2A/HOXA1/KIT/KMT2A/MEIS2/MTOR/NF1/NLGN3/NPHP1/PIAS1/PPP1R1B/SLC1A2/SYNGAP1	22
BP	GO:0030072	peptide hormone secretion	56/1782	243/17653	2.51E-09	1.57E-07	1.16E-07	ABAT/ADCY5/ANXA1/ARNTL/BRSK2/CACNA1A/CACNA1C/CACNA1D/CACNA1E/CAPN10/CD38/CHD7/CLOCK/CNR1/DPP4/DRD2/FGA/GJA1/HDAC1/HNF1B/ICA1/IFNG/IL6/IRS1/ITPR1/KCNB1/KCNS3/LEP/MC4R/MYO5A/NLGN2/NOS2/NR1D1/NRXN1/PASK/PER2/PRKCA/PRKN/PTPN11/RAB11FIP2/RAB11FIP5/RAPGEF4/REST/RFX3/SLC2A1/SMAD2/SNAP25/SNX19/STX1A/STXBP3/STXBP5L/TCF7L2/TNF/TRPV4/UCN3/VIP	56
BP	GO:0016573	histone acetylation	40/1782	147/17653	3.30E-09	2.05E-07	1.51E-07	MECP2/AUTS2/BRCA2/BRD1/CHD5/CLOCK/CREBBP/CTCF/ELP4/EP300/EP400/EPC2/FOXP3/HCFC1/KANSL1/KANSL2/KAT2B/KAT6A/KAT6B/KMT2A/MAPK3/MBD3/MUC1/NCOA1/NOS1/OGT/PER1/PHF20/RUVBL1/SETD5/SIN3A/SMAD4/SRCAP/TAF1/TAF1L/TGFB1/TRRAP/TWIST1/YEATS2/ZNF451	40
BP	GO:0021953	central nervous system neuron differentiation	44/1782	171/17653	3.69E-09	2.26E-07	1.67E-07	ADARB1/ARX/C12orf57/CBLN1/CDH11/CHD5/CSNK1D/CTNNB1/DLX1/DLX2/DRD1/DRD2/EPHA4/EPHB2/ERBB4/FGFR2/GABRB1/GIGYF2/GLI2/GRID2/LEP/MAP2/MDGA2/NR4A2/NTRK2/OPHN1/PAFAH1B1/PAX6/PLXNA3/PLXNA4/PSEN1/PTCH1/ROBO1/ROBO2/RORA/SATB2/SHANK3/SLC4A10/TBR1/WNT1/WNT2/WNT7A/ZEB2/ZNF335	44
BP	GO:0051961	negative regulation of nervous system development	61/1782	278/17653	3.75E-09	2.28E-07	1.68E-07	APP/ASPM/BCL11A/BRINP1/CBFA2T2/CNTN4/CTNNB1/DAB1/DENND5A/DICER1/DIXDC1/DLL1/DLX1/DLX2/DRD3/EIF4E/EPHA4/EPHB2/ERBB4/GAK/GSK3B/KANK1/LRP1/MCF2/MDM2/MIB1/MTMR2/NF1/NLGN1/NLGN3/NOTCH3/NR2F1/NRG1/NTRK3/PAFAH1B1/PAX6/PBX1/PLXNA3/PRTG/PSEN1/REST/RFX8/RGMA/RIT2/ROBO2/RTN4RL1/RUFY3/SEMA4G/SEMA5A/SLC6A4/SPP1/SYNGAP1/TBX6/TERT/TGFB1/TNN/TRPC6/TRPV4/TSC1/WNT7A/ZNF536	61
BP	GO:0010770	positive regulation of cell morphogenesis involved in differentiation	39/1782	142/17653	3.88E-09	2.33E-07	1.71E-07	BAIAP2/BDNF/BRAF/CAMK2B/CAPRIN1/CDKL5/CUL7/CUX1/CYFIP1/DNM1L/DOCK1/DSCAM/EPHA4/FGA/FLNA/FN1/IL1RAPL1/MACF1/MAP1B/NEFL/NGF/NRG1/NTF4/NTRK2/NTRK3/OBSL1/PAFAH1B1/PLXNA2/PLXNA3/PLXNA4/PLXNB1/PREX1/RAC1/RELN/ROBO1/ROBO2/RUFY3/SEMA5A/ZEB2	39
BP	GO:0050768	negative regulation of neurogenesis	58/1782	259/17653	4.09E-09	2.43E-07	1.79E-07	APP/ASPM/BCL11A/BRINP1/CBFA2T2/CNTN4/CTNNB1/DAB1/DENND5A/DICER1/DIXDC1/DLL1/DLX1/DLX2/DRD3/EIF4E/EPHA4/EPHB2/ERBB4/GAK/GSK3B/KANK1/LRP1/MCF2/MDM2/MIB1/NF1/NLGN1/NLGN3/NOTCH3/NR2F1/NRG1/NTRK3/PAFAH1B1/PAX6/PBX1/PLXNA3/PRTG/PSEN1/REST/RGMA/RIT2/RTN4RL1/RUFY3/SEMA4G/SEMA5A/SLC6A4/SPP1/SYNGAP1/TBX6/TERT/TGFB1/TNN/TRPC6/TRPV4/TSC1/WNT7A/ZNF536	58
BP	GO:0032922	circadian regulation of gene expression	22/1782	55/17653	5.24E-09	3.07E-07	2.26E-07	ARNTL/CLOCK/CRY1/CSNK1D/DRD2/DRD3/HDAC1/HNF1B/HNRNPU/KMT2A/MAGED1/MYBBP1A/NPAS2/NR1D1/OGT/PER1/PER2/PER3/RAI1/RORA/TOP1/ZFHX3	22
BP	GO:0016571	histone methylation	37/1782	132/17653	5.28E-09	3.07E-07	2.26E-07	MECP2/RTF1/ASH1L/ATRX/AUTS2/BCOR/CHD5/CTCF/CTNNB1/DYDC1/DYDC2/EHMT1/EZH2/JARID2/KDM6A/KMT2A/KMT2C/KMT2D/KMT2E/KMT5B/MECOM/MEN1/MTHFR/MYB/NSD1/NSD2/OGT/PAX5/SETD1B/SETD2/SETDB1/SETDB2/SMAD4/SMYD3/TET1/TET2/ZNF335	37
BP	GO:0050770	regulation of axonogenesis	43/1782	167/17653	5.42E-09	3.12E-07	2.30E-07	BDNF/BRAF/CDKL5/CYFIP1/DAB1/DSCAM/EPHA4/EPHB2/FN1/GRIN1/KIF13B/LRRC4C/MACF1/MAP1B/MAP2/MCF2/NEFL/NGF/NRCAM/NRG1/NTF4/NTRK2/NTRK3/PAFAH1B1/PLXNA2/PLXNA3/PLXNA4/PLXNB1/POU3F2/PSEN1/ROBO1/ROBO2/RUFY3/SEMA4G/SEMA5A/SIPA1L1/SPP1/SYNGAP1/TBR1/WNT7A/ZEB2/ZSWIM5/ZSWIM6	43
BP	GO:0042220	response to cocaine	21/1782	51/17653	6.26E-09	3.57E-07	2.63E-07	ABAT/CNR1/DNMT3A/DRD1/DRD2/DRD3/DRD4/EFTUD2/HOMER1/HTR1B/HTR2A/HTR3A/MDM2/MTOR/OPRM1/OXT/OXTR/PPP1R1B/SDK1/SLC6A1/SLC6A3	21
BP	GO:0048638	regulation of developmental growth	67/1782	323/17653	7.38E-09	4.14E-07	3.05E-07	ACACB/ADRB2/AKT1/APP/AR/ARX/BBS4/BCL11A/BCL2/BCL2L11/BDNF/CDKL5/CHD7/CYFIP1/DLL1/DRD2/DRD3/DSCAM/EPHA4/EPPK1/ERBB4/FGFR2/FN1/GJA1/HNF1B/ITSN2/JARID2/LEP/MACF1/MAP1B/MBD5/MEF2C/MIR17HG/MTOR/NGF/NIPBL/NRCAM/NRG1/NTF4/NTRK3/PAFAH1B1/PIK3CA/PLCB1/PLXNA2/PLXNA3/PLXNA4/POU3F2/PRKDC/PRKN/PTCH1/PTPN11/RAI1/RIMS1/RUFY3/SEMA4G/SEMA5A/SLC6A3/SLC6A4/SOD1/SPP1/SYT1/SYT17/SYT3/UNC13A/VIL1/WNT2/WWC3	67
BP	GO:0030902	hindbrain development	39/1782	145/17653	7.39E-09	4.14E-07	3.05E-07	EN2/MECP2/RERE/ABAT/AGTR2/AHI1/BCL2/CBLN1/CEP290/CTNNB1/DAB1/DLL1/EGF/EGR2/EZH2/FLNA/FOXP2/GLI2/GRID2/GRIN1/HAP1/HNF1B/HOXB1/MYO16/NLGN4X/OPHN1/OTX1/PLXNA2/PTBP2/PTPN11/RORA/SCN5A/SCRIB/SEZ6L/SLC6A4/SSTR3/TBR1/WNT1/WNT7A	39
BP	GO:0060560	developmental growth involved in morphogenesis	51/1782	218/17653	7.51E-09	4.16E-07	3.06E-07	APP/AREG/AUTS2/BCL11A/BDNF/CDKL5/CTNNB1/CYFIP1/DSCAM/DVL1/EPHA4/ESR1/FGFR2/FMN1/FN1/HDAC6/HNF1B/ITSN2/KDM5B/MACF1/MAP1B/MED12/NGF/NLGN3/NRCAM/NRG1/NRP2/NTF4/NTRK3/PAFAH1B1/PLXNA2/PLXNA3/PLXNA4/PLXNB1/PRKN/PTK7/RIMS1/RUFY3/SEMA4G/SEMA5A/SLC9A6/SLIT3/SPP1/SYT1/SYT17/SYT3/TGFB1/UNC13A/USP9X/WNT7B/ZEB2	51
BP	GO:0097061	dendritic spine organization	25/1782	70/17653	7.63E-09	4.19E-07	3.09E-07	SHANK2/BAIAP2/CAMK2B/CAPRIN1/CHRNA7/CTNND2/DLG4/DNM1L/DOCK10/DVL1/EPHA4/EPHB2/GRIN2B/HDAC6/IGF1R/MTMR2/NLGN1/NLGN3/PAFAH1B1/RELN/SHANK1/SHANK3/SIPA1L1/WNT7A/ZNF804A	25
BP	GO:0018393	internal peptidyl-lysine acetylation	40/1782	152/17653	9.39E-09	5.11E-07	3.76E-07	MECP2/AUTS2/BRCA2/BRD1/CHD5/CLOCK/CREBBP/CTCF/ELP4/EP300/EP400/EPC2/FOXP3/HCFC1/KANSL1/KANSL2/KAT2B/KAT6A/KAT6B/KMT2A/MAPK3/MBD3/MUC1/NCOA1/NOS1/OGT/PER1/PHF20/RUVBL1/SETD5/SIN3A/SMAD4/SRCAP/TAF1/TAF1L/TGFB1/TRRAP/TWIST1/YEATS2/ZNF451	40
BP	GO:0050803	regulation of synapse structure or activity	44/1782	176/17653	9.56E-09	5.16E-07	3.80E-07	MECP2/APP/BAIAP2/BDNF/CAMK2B/CAPRIN1/CBLN1/CLSTN2/CLSTN3/DMPK/DNM1L/DRD2/EPHA4/EPHB2/FMR1/FRMPD4/GRID2/GRIN1/GRIN2B/IL1RAPL1/LILRB2/LINGO2/LRRC4/MEF2C/NLGN1/NLGN2/NLGN3/NRXN1/NTRK1/NTRK2/NTRK3/OXT/OXTR/PAFAH1B1/RELN/ROBO2/SHANK3/SIPA1L1/SLITRK5/SLITRK6/SYNGAP1/TPBG/WNT7A/ZNF804A	44
BP	GO:0018022	peptidyl-lysine methylation	34/1782	118/17653	1.01E-08	5.42E-07	3.99E-07	MECP2/RTF1/ASH1L/ATRX/AUTS2/BCOR/CHD5/CTNNB1/DYDC1/DYDC2/EHMT1/EZH2/JARID2/KDM6A/KMT2A/KMT2C/KMT2D/KMT2E/KMT5B/MECOM/MEN1/MYB/NSD1/NSD2/OGT/PAX5/SETD1B/SETD2/SETDB1/SETDB2/SMAD4/SMYD3/TET2/ZNF335	34
BP	GO:0008306	associative learning	25/1782	71/17653	1.07E-08	5.64E-07	4.15E-07	MECP2/ADCY3/APP/ATP1A3/BRAF/DEAF1/DRD1/DRD2/DRD3/GABRA5/GRIN1/GRIN2A/KIT/KMT2A/MEIS2/MTOR/NF1/NLGN3/PIAS1/PPP1R1B/RELN/SHANK1/SNAP25/SYNGAP1/TBR1	25
BP	GO:0018394	peptidyl-lysine acetylation	41/1782	159/17653	1.17E-08	6.08E-07	4.48E-07	MECP2/AUTS2/BRCA2/BRD1/CHD5/CLOCK/CREBBP/CTCF/ELP4/EP300/EP400/EPC2/FOXP3/HCFC1/HDAC1/KANSL1/KANSL2/KAT2B/KAT6A/KAT6B/KMT2A/MAPK3/MBD3/MUC1/NCOA1/NOS1/OGT/PER1/PHF20/RUVBL1/SETD5/SIN3A/SMAD4/SRCAP/TAF1/TAF1L/TGFB1/TRRAP/TWIST1/YEATS2/ZNF451	41
BP	GO:0050807	regulation of synapse organization	42/1782	165/17653	1.17E-08	6.08E-07	4.48E-07	MECP2/BAIAP2/BDNF/CAMK2B/CAPRIN1/CBLN1/CLSTN2/CLSTN3/DMPK/DNM1L/DRD2/EPHA4/EPHB2/FMR1/FRMPD4/GRID2/GRIN1/GRIN2B/IL1RAPL1/LILRB2/LINGO2/LRRC4/MEF2C/NLGN1/NLGN2/NLGN3/NRXN1/NTRK1/NTRK2/NTRK3/OXT/OXTR/PAFAH1B1/RELN/ROBO2/SHANK3/SIPA1L1/SLITRK5/SLITRK6/TPBG/WNT7A/ZNF804A	42
BP	GO:0032228	regulation of synaptic transmission, GABAergic	16/1782	32/17653	1.36E-08	6.98E-07	5.14E-07	ADORA2A/CNR1/CNR2/CNTNAP4/DRD2/HAP1/HTR1B/NF1/NISCH/NLGN1/NLGN2/OXTR/SLC6A1/STXBP1/SYN3/USP46	16
BP	GO:0010721	negative regulation of cell development	63/1782	301/17653	1.44E-08	7.33E-07	5.40E-07	ACTN4/APP/ASPM/BCL11A/BCL2/BRINP1/CBFA2T2/CNTN4/CTNNB1/DAB1/DENND5A/DICER1/DIXDC1/DLL1/DLX1/DLX2/DRD3/EIF4E/EPHA4/EPHB2/ERBB4/FBN1/GAK/GSK3B/KANK1/LRP1/MCF2/MDM2/MIB1/NF1/NLGN1/NLGN3/NOTCH3/NR2F1/NRG1/NTRK3/PAFAH1B1/PAX6/PBX1/PLXNA3/PRTG/PSEN1/REST/RGMA/RIT2/RTN4RL1/RUFY3/SEMA4G/SEMA5A/SLC6A4/SMAD4/SPP1/SYNGAP1/TBX6/TERT/TGFB1/TJP2/TNN/TRPC6/TRPV4/TSC1/WNT7A/ZNF536	63
BP	GO:0046883	regulation of hormone secretion	57/1782	261/17653	1.45E-08	7.33E-07	5.40E-07	ABAT/ADCY5/ADIPOQ/ADORA2A/AGTR2/ANXA1/ARNTL/BRSK2/CACNA1A/CACNA1C/CACNA1D/CACNA1E/CAPN10/CD38/CHD7/CLOCK/CNR1/CRY1/DPP4/DRD2/FGA/GJA1/GNAS/HDAC1/HTR1A/HTR2A/ICA1/IFNG/IRS1/ITPR1/KCNB1/KCNS3/KDM5B/LEP/MYB/NLGN2/NOS2/NR1D1/NRXN1/PASK/PER2/PRKCA/PRKN/PTPN11/RAB11FIP5/RAPGEF4/REST/RFX3/SLC2A1/SMAD4/SNAP25/SPP1/STX1A/STXBP5L/TCF7L2/TNF/UCN3	57
BP	GO:0021675	nerve development	26/1782	77/17653	1.49E-08	7.48E-07	5.51E-07	ADARB1/AHNAK2/BDNF/CHD7/CTNNB1/DAG1/DICER1/EGR2/EPHB2/GABRA5/GABRB3/HOXA1/HOXB1/NAV2/NGF/NRP2/NTF3/NTF4/NTRK1/PLXNA3/PLXNA4/SLC1A3/SLITRK6/TBX1/UNC13A/UNC13B	26
BP	GO:0046717	acid secretion	33/1782	115/17653	1.86E-08	9.26E-07	6.82E-07	ABAT/ACE/ADORA2A/AGTR2/ANXA1/AVPR1A/DRD2/DRD3/DRD4/GRM7/LEP/MAP2K6/MIF/NF1/NOS2/NTRK2/OPRL1/OXT/OXTR/P2RX4/PPFIA1/PTGER3/RIMS1/SLC1A1/SLC1A2/SLC1A3/SLC6A1/SNAP25/STX1A/STXBP1/SYT1/TSPOAP1/UNC13B	33
BP	GO:0033555	multicellular organismal response to stress	24/1782	68/17653	1.98E-08	9.79E-07	7.21E-07	MECP2/ALS2/BCL2/BRINP1/CACNA1B/COMT/DEAF1/DPP4/DRD1/DRD4/EIF4E/GABRA5/GJA1/GRIK2/HTR1A/MAPK8IP2/MEF2C/NOS1/NR4A2/NTRK1/RELN/SCN9A/THBS1/USP46	24
BP	GO:0097366	response to bronchodilator	19/1782	45/17653	2.01E-08	9.85E-07	7.25E-07	ADORA2A/CNR2/DRD1/DRD2/DRD3/DRD4/GRIN1/GRIN2A/HDAC1/HDAC9/MMP3/MTR/NR4A2/OXT/OXTR/PPP1R1B/RANBP2/SOD1/TH	19
BP	GO:0051968	positive regulation of synaptic transmission, glutamatergic	15/1782	29/17653	2.14E-08	1.04E-06	7.63E-07	SHANK2/ADORA2A/DRD1/NLGN1/NLGN2/NLGN3/NRXN1/NTRK1/OXTR/PTGS2/RELN/SHANK1/SHANK3/STXBP1/TSHZ3	15
BP	GO:0060134	prepulse inhibition	10/1782	13/17653	2.31E-08	1.11E-06	8.17E-07	ADORA2A/DRD1/DRD2/DRD3/DVL1/FABP7/GRID2/GRIN1/NRXN1/SLC6A3	10
BP	GO:0043113	receptor clustering	20/1782	50/17653	2.60E-08	1.24E-06	9.12E-07	DLG1/DLG2/DLG3/DLG4/DVL1/FLNA/GPHN/GRIK2/GRIK5/GSN/ITGA4/ITGB7/NLGN1/NRXN1/NRXN2/RELN/SCRIB/SHANK3/SYNGAP1/TGFB1	20
BP	GO:0008344	adult locomotory behavior	26/1782	79/17653	2.73E-08	1.29E-06	9.50E-07	MECP2/ADAM22/APP/ATP1A3/CHD7/CHL1/DAB1/DRD1/DRD2/DRD4/EPHA4/EPS8/FGF12/GIGYF2/GRIN1/KCNJ10/NPC1/NR4A2/NTAN1/NTF4/PAFAH1B1/PRKN/SCN1A/SEZ6L/SLITRK6/TSC1	26
BP	GO:0007158	neuron cell-cell adhesion	11/1782	16/17653	2.91E-08	1.37E-06	1.01E-06	ASTN1/CNTN4/NCAM2/NLGN1/NLGN2/NLGN3/NLGN4X/NLGN4Y/NRXN1/NRXN2/NRXN3	11
BP	GO:0018958	phenol-containing compound metabolic process	29/1782	95/17653	2.96E-08	1.38E-06	1.02E-06	ABAT/AGTR2/BCL2/COMT/DAO/DDC/DRD1/DRD2/DRD3/DRD4/EPAS1/GPR37/GRIN2A/HDC/HTR1A/MAOA/MAOB/MYO5A/NR4A2/PAH/PRKN/RTL4/SLC6A3/SNCAIP/TH/TPH2/TPO/TYR/ZEB2	29
BP	GO:0006475	internal protein amino acid acetylation	40/1782	158/17653	3.05E-08	1.41E-06	1.04E-06	MECP2/AUTS2/BRCA2/BRD1/CHD5/CLOCK/CREBBP/CTCF/ELP4/EP300/EP400/EPC2/FOXP3/HCFC1/KANSL1/KANSL2/KAT2B/KAT6A/KAT6B/KMT2A/MAPK3/MBD3/MUC1/NCOA1/NOS1/OGT/PER1/PHF20/RUVBL1/SETD5/SIN3A/SMAD4/SRCAP/TAF1/TAF1L/TGFB1/TRRAP/TWIST1/YEATS2/ZNF451	40
BP	GO:0022898	regulation of transmembrane transporter activity	53/1782	240/17653	3.12E-08	1.43E-06	1.05E-06	SHANK2/ACTN4/ADRB2/AHNAK/AKAP9/ANK2/ANK3/APP/ATP1B1/BCL2/CACNA1D/CACNB2/DAPK1/DLG1/DLG4/DMD/DRD2/DRD3/DRD4/EPHB2/FGF12/FMR1/GJA1/GRM5/HAP1/HECW2/HOMER1/HTR3A/KCNS1/MAPK8IP2/MEF2C/MYO5A/NLGN1/NLGN2/NLGN3/NOS1/NOS1AP/OPRL1/OPRM1/PDE4B/PDZK1/PLN/RELN/RYR2/SHANK1/SHANK3/SLC9A1/STK39/TRPC6/TWIST1/UTRN/WNK3/YWHAE	53
BP	GO:0035235	ionotropic glutamate receptor signaling pathway	14/1782	26/17653	3.25E-08	1.47E-06	1.08E-06	APP/ATP1A3/GRIA1/GRIA2/GRIA3/GRID1/GRID2/GRIK2/GRIK3/GRIK4/GRIK5/GRIN1/GRIN2A/GRIN2B	14
BP	GO:0048169	regulation of long-term neuronal synaptic plasticity	14/1782	26/17653	3.25E-08	1.47E-06	1.08E-06	APP/CAMK2B/DLG4/DRD2/EPHB2/GRIK2/GRIN1/GRM5/HRAS/KCNJ10/KIT/NF1/SHANK3/SYNGAP1	14
BP	GO:0051899	membrane depolarization	30/1782	101/17653	3.45E-08	1.54E-06	1.13E-06	ADIPOQ/ADORA2A/ANK2/ANK3/BCL2/CACNA1A/CACNA1B/CACNA1C/CACNA1D/CACNA1E/CACNA1F/CACNA1G/CACNA1H/CACNA1I/CACNB2/CHRNA4/FGF12/GJA1/KCNJ2/KMT2A/P2RX4/SCN10A/SCN1A/SCN2A/SCN3A/SCN4A/SCN5A/SCN7A/SCN8A/SCN9A	30
BP	GO:0015800	acidic amino acid transport	22/1782	60/17653	3.46E-08	1.54E-06	1.13E-06	SLC25A12/ABAT/ADORA2A/AVPR1A/GRM7/KCNJ10/NF1/NTRK2/PER2/PPFIA1/PSEN1/RIMS1/SLC1A1/SLC1A2/SLC1A3/SLC6A1/SNAP25/STX1A/STXBP1/SYT1/TSPOAP1/UNC13B	22
BP	GO:0015844	monoamine transport	25/1782	75/17653	3.77E-08	1.66E-06	1.22E-06	MECP2/ABAT/ADORA2A/AGTR2/CHRNA4/CNR1/DRD1/DRD2/DRD3/DRD4/HTR1A/HTR1B/HTR2A/KCNB1/MAOB/NISCH/NOS1/OXT/OXTR/PRKN/SLC29A4/SLC6A3/SLC6A4/STX1A/SYT1	25
BP	GO:0060997	dendritic spine morphogenesis	20/1782	51/17653	3.87E-08	1.69E-06	1.25E-06	SHANK2/BAIAP2/CAMK2B/CAPRIN1/CTNND2/DLG4/DNM1L/DOCK10/DVL1/EPHA4/EPHB2/HDAC6/NLGN1/NLGN3/PAFAH1B1/RELN/SHANK1/SHANK3/SIPA1L1/WNT7A	20
BP	GO:0014075	response to amine	17/1782	38/17653	3.94E-08	1.71E-06	1.26E-06	ADORA2A/CNR2/DRD1/DRD2/DRD3/DRD4/GRIN1/GRIN2A/HDAC1/HDAC9/NR4A2/OXT/OXTR/PPP1R1B/RANBP2/SOD1/TH	17
BP	GO:1904062	regulation of cation transmembrane transport	62/1782	302/17653	3.99E-08	1.72E-06	1.27E-06	SHANK2/ACTN4/ADRB2/AHNAK/AKAP9/ANK2/ANK3/APP/ATP1B1/ATP2B4/CACNA1C/CACNA1D/CACNB2/CHD7/CORO1A/DAPK1/DLG1/DLG4/DMD/DPP10/DPP6/DRD1/DRD2/DRD3/DRD4/EPHB2/FGF12/FLNA/FMR1/HAP1/HECW2/HOMER1/KCNJ2/KCNS1/MAPK8IP2/MEF2C/MYO5A/NLGN1/NLGN2/NLGN3/NOS1/NOS1AP/OPRL1/OPRM1/PDE4B/PDZK1/PIK3CG/PLN/RELN/RYR2/SCN5A/SHANK1/SHANK3/SLC30A5/SLC9A1/SNTA1/STK39/TGFB1/TWIST1/UTRN/WNK3/YWHAE	62
BP	GO:0032409	regulation of transporter activity	55/1782	255/17653	4.06E-08	1.74E-06	1.28E-06	SHANK2/ACTN4/ADRB2/AHNAK/AKAP9/ANK2/ANK3/APP/ATP1B1/BCL2/CACNA1D/CACNB2/DAPK1/DLG1/DLG4/DMD/DRD2/DRD3/DRD4/EPHB2/FGF12/FMR1/GJA1/GRM5/HAP1/HECW2/HOMER1/HTR3A/KCNS1/KMT2A/MAPK8IP2/MEF2C/MYO5A/NLGN1/NLGN2/NLGN3/NOS1/NOS1AP/OPRL1/OPRM1/PDE4B/PDZK1/PLN/PON1/RELN/RYR2/SHANK1/SHANK3/SLC9A1/STK39/TRPC6/TWIST1/UTRN/WNK3/YWHAE	55
BP	GO:0001654	eye development	68/1782	344/17653	4.27E-08	1.81E-06	1.34E-06	ABCB5/ACHE/ADAMTS18/AHI1/ALDH1A3/ATP2B4/BBS4/BCL2/C12orf57/CACNA1C/CDKN1B/CELF4/CEP290/CHD7/COL4A1/CTNNB1/DLG1/DLL1/DLX1/DLX2/DSCAM/EGF/EPHB2/FBN1/FBN2/FOXP2/GJA1/GPD2/GRM6/HCN1/HDAC1/HMGN1/IHH/IMPDH2/KDM5B/MDM1/MEGF11/MEIS2/MFRP/NDP/NF1/NIPBL/NPHP1/NTRK2/NTRK3/PAX6/PSEN1/PTPRM/RORB/RRM1/SDK1/SLC39A5/SLITRK6/SMARCA4/SOS1/TGFB1/TH/TMEM231/TOPORS/TRPM1/TSPAN12/TWIST1/WNT2/WNT7A/WNT7B/XRN2/YY1/ZEB2	68
BP	GO:0008016	regulation of heart contraction	53/1782	243/17653	4.83E-08	2.04E-06	1.50E-06	ACE2/ADA/ADORA3/AGTR2/AKAP9/ANK2/ASPH/ATP1A3/ATP1B1/ATP2B2/ATP2B3/ATP2B4/AVPR1A/CACNA1B/CACNA1C/CACNA1D/CACNA1F/CACNA1G/CACNA1H/CACNA2D3/CACNA2D4/CACNB2/CTNNA3/DLG1/DMD/DMPK/DRD2/EPAS1/FLNA/GJA1/HDAC4/ITPR1/KCND2/KCNJ12/KCNJ2/MDM2/NOS1/NOS1AP/OXT/P2RX4/PDE4B/PIK3CG/PLN/RYR2/RYR3/SCN10A/SCN5A/SLC1A1/SLC9A1/SNTA1/TH/THRA/YWHAE	53
BP	GO:0050795	regulation of behavior	23/1782	66/17653	5.13E-08	2.15E-06	1.58E-06	ADA/ADORA2A/AHI1/CNR1/CNTNAP4/DLG4/DRD2/DRD3/GJA1/HOXA1/HTR1A/HTR1B/HTR2A/MBD5/MC4R/MEF2C/MTOR/NLGN1/NRXN1/OPRL1/PER3/RELN/ZFHX3	23
BP	GO:0035264	multicellular organism growth	37/1782	143/17653	5.40E-08	2.25E-06	1.65E-06	ADARB1/ADRB2/ANKRD11/APBA2/APP/AR/ATRX/BBS4/BCL2/CHD7/DHCR7/DRD2/DRD3/FGFR2/GIGYF2/GNAS/GPD2/IHH/KDM6A/MBD5/MTOR/NIPBL/PIK3CA/POU3F2/PTCH1/PTPN11/RAI1/SLC12A5/SLC1A2/SLC4A10/SLC6A3/SLITRK6/SOD1/SOS1/TBL1XR1/UNC79/VIL1	37
BP	GO:0001662	behavioral fear response	16/1782	35/17653	6.81E-08	2.79E-06	2.06E-06	MECP2/ALS2/BCL2/BRINP1/DEAF1/DPP4/DRD1/DRD4/EIF4E/GABRA5/GJA1/GRIK2/HTR1A/MAPK8IP2/MEF2C/USP46	16
BP	GO:0002209	behavioral defense response	16/1782	35/17653	6.81E-08	2.79E-06	2.06E-06	MECP2/ALS2/BCL2/BRINP1/DEAF1/DPP4/DRD1/DRD4/EIF4E/GABRA5/GJA1/GRIK2/HTR1A/MAPK8IP2/MEF2C/USP46	16
BP	GO:0008542	visual learning	19/1782	48/17653	7.08E-08	2.87E-06	2.11E-06	MECP2/APP/ATP1A3/BRAF/DEAF1/DRD1/DRD2/DRD3/GRIN1/GRIN2A/KIT/KMT2A/MEIS2/MTOR/NF1/NLGN3/PIAS1/PPP1R1B/SYNGAP1	19
BP	GO:0043434	response to peptide hormone	79/1782	427/17653	7.12E-08	2.87E-06	2.11E-06	ADCY3/ADCY5/ADCY9/ADIPOQ/AGTR2/AKT1/ANXA1/APC/AREG/ARID1B/ATP6V0A2/BAIAP2/BRAF/CAMK2A/CAPN10/CDKN1B/CRHR2/CRY1/CYFIP1/CYP11A1/CYP11B1/DAG1/EGR2/EIF4EBP2/FABP3/FBN1/FER/GJA1/GNAI1/GNRHR/GRB10/GSTP1/HDAC9/IGF1R/INPP5K/IRS1/KANK1/KAT2B/LEP/LPIN1/MAPK1/MAPK3/MBD5/MC4R/MDM2/MEN1/MTOR/MYO5A/NEFL/NR4A2/OGT/OXT/OXTR/PDK4/PFKFB1/PHIP/PIK3CA/PIK3R2/PLN/PRKCB/PRKDC/PTGS2/PTPN11/SESN2/SLC2A1/SLC9A1/SMARCC1/S…	79
BP	GO:0048545	response to steroid hormone	74/1782	391/17653	7.15E-08	2.87E-06	2.11E-06	ABCA2/ADIPOQ/AGL/AGTR2/AKAP13/ANXA1/AR/AREG/ARNTL/ATP1A3/AVPR1A/BCL2/BCL2L11/CD38/CLOCK/CRY1/CTNNB1/DAB2/EIF4E/EP300/ESR1/ESR2/ESRRB/FOXP1/GABRB1/GRIP1/GSTP1/HDAC1/HDAC6/HNRNPU/HTR1B/IL6/KMT2D/MAOB/MDM2/MED12/MED13/NCOA1/NEFL/NPC1/NR0B1/NR1D1/NR2F1/NR3C2/NR4A2/NTRK3/OXT/OXTR/PER1/PFKFB1/PHB/PIAS1/PTGS2/REST/RHOXF1/RORA/RORB/SLIT3/SMARCA4/SMYD3/SPP1/SRD5A2/SSTR3/TAF1/TGFB1/TH/THBS1/THRA/TNF/TPH2/U…	74
BP	GO:0099068	postsynapse assembly	11/1782	17/17653	7.49E-08	2.99E-06	2.20E-06	SHANK2/NLGN1/NLGN2/NLGN3/NLGN4X/NLGN4Y/NRXN1/NRXN2/SHANK1/SHANK3/WNT7A	11
BP	GO:1902275	regulation of chromatin organization	40/1782	163/17653	7.68E-08	3.04E-06	2.24E-06	MECP2/RTF1/AKAP8/AKAP8L/ATRX/AUTS2/BCOR/CTCF/CTNNB1/FMR1/FOXP3/HNRNPU/JARID2/KDM1A/KMT2A/KMT2E/MAPK3/MKI67/MTHFR/MUC1/MYB/NIPBL/NOS1/NSD1/OGT/PAX5/PHF2/PHF8/PRKD1/SETD5/SETDB1/SIN3A/SMAD4/TET1/TGFB1/TLK2/TWIST1/UBR5/ZNF335/ZNF451	40
BP	GO:0003012	muscle system process	82/1782	450/17653	7.99E-08	3.14E-06	2.32E-06	ABAT/ACE2/ADA/ADRB2/AGTR2/AKAP13/ALDOA/ANK2/ASPH/ATP1A3/ATP1B1/ATP2B4/C12orf57/CACNA1C/CACNA1D/CACNA1G/CACNA1H/CACNB2/CAMK2B/CHRM3/CHRND/COL4A3BP/CTNNA3/DLG1/DMD/DMPK/DOCK4/DRD1/DRD2/EZH2/FGF12/FLNA/GATM/GJA1/GSN/GTF2I/GTF2IRD1/HDAC4/HOMER1/HTR2A/HTR7/JARID2/KCNJ12/KCNJ2/KCNMA1/KIT/LEP/MAP2K3/MAP2K6/MEF2C/MIR17HG/MTOR/MYH14/MYH4/MYOF/NEB/NOS1/NOS1AP/OBSL1/OXT/OXTR/P2RX4/PDE4B/PIK3CA/PIK3CG/PLN/PR…	82
BP	GO:0043270	positive regulation of ion transport	52/1782	240/17653	8.08E-08	3.16E-06	2.32E-06	ABAT/ABCA7/ACTN4/ADORA2A/ADRB2/AKAP9/AKT1/ANK2/ANK3/ATP1B1/ATP8A1/AVPR1A/CACNA1D/CACNB2/CAMK2A/CASK/CNKSR3/DLG1/DMD/DRD1/DRD2/DRD4/EPHB2/FGF12/FLNA/GRIN1/GRM6/HAP1/HOMER1/HTR3A/KCNJ2/LEP/MAP2K6/MIF/NLGN3/NOS1/NOS1AP/OXT/P2RX4/P2RX5/PDZK1/RELN/RYR2/SCN5A/SHANK3/SLC6A1/SLC6A4/SLC9A1/STK39/STXBP1/TRPC6/WNK3	52
BP	GO:0060291	long-term synaptic potentiation	24/1782	73/17653	9.48E-08	3.68E-06	2.71E-06	MECP2/SHANK2/APP/BRAF/CHRNA7/CX3CR1/DRD1/DRD2/EPHA4/EPHB2/GRIN2A/GRIN2B/LILRB2/MAPK1/NF1/NLGN1/NLGN3/NTRK2/RELN/SHANK1/SHANK3/SLC24A2/SNAP25/TSHZ3	24
BP	GO:0015711	organic anion transport	83/1782	460/17653	1.04E-07	4.00E-06	2.95E-06	SLC25A12/ABAT/ABCA1/ABCA12/ABCA7/ACACB/ACE/ACE2/ADORA2A/AGTR2/AKT1/ANXA1/APOC3/ATP10A/ATP10D/ATP11B/ATP8A1/AVP/AVPR1A/CA6/CPT1B/CPT2/DRD2/DRD3/DRD4/FABP3/GJA1/GRM7/KCNJ10/LEP/LRP2/MAP2K6/MIF/NCOA1/NCOR1/NF1/NOS2/NPC2/NTRK2/OXT/P2RX4/PCTP/PER2/PPFIA1/PSEN1/RIMS1/SCP2/SLC16A3/SLC16A7/SLC17A3/SLC1A1/SLC1A2/SLC1A3/SLC22A14/SLC22A15/SLC22A23/SLC22A25/SLC22A9/SLC23A2/SLC25A24/SLC26A5/SLC27A4/SLC2A1/SLC…	83
BP	GO:0060292	long term synaptic depression	14/1782	28/17653	1.11E-07	4.21E-06	3.10E-06	SHANK2/CBLN1/CD38/DRD1/FMR1/GRIA1/GRID2/GRID2IP/KCNB1/LILRB2/SHANK3/SLC24A2/SORCS3/STXBP1	14
BP	GO:0035418	protein localization to synapse	16/1782	36/17653	1.11E-07	4.21E-06	3.10E-06	BAIAP2/CLSTN3/DLG4/DVL1/GRIN1/GRIN2A/KIF5C/NLGN1/NLGN2/NRXN1/NRXN2/RELN/SCRIB/SHANK1/SNAP25/WNT7A	16
BP	GO:0015837	amine transport	26/1782	84/17653	1.11E-07	4.21E-06	3.10E-06	ABAT/ADORA2A/AGTR2/AVPR1A/CHRNA4/CNR1/DDC/DRD1/DRD2/DRD3/DRD4/GRM7/HTR1B/HTR2A/KCNB1/LEP/OXT/OXTR/PER2/PRKN/SLC6A1/STK39/STX1A/STXBP1/SYT1/TH	26
BP	GO:0048639	positive regulation of developmental growth	42/1782	178/17653	1.20E-07	4.49E-06	3.31E-06	ACACB/AKT1/ARX/BBS4/BCL2/BDNF/CDKL5/CHD7/CYFIP1/DLL1/DRD2/DSCAM/ERBB4/FGFR2/FN1/ITSN2/LEP/MACF1/MAP1B/MEF2C/MIR17HG/MTOR/NGF/NIPBL/NRG1/NTF4/NTRK3/PAFAH1B1/PLCB1/POU3F2/PRKDC/PRKN/RIMS1/RUFY3/SEMA5A/SLC6A3/SYT1/SYT17/SYT3/UNC13A/VIL1/WNT2	42
BP	GO:0006814	sodium ion transport	49/1782	223/17653	1.20E-07	4.49E-06	3.31E-06	ACTN4/ADRB2/AKT1/ANK3/ATP1A3/ATP1B1/ATP2B4/CACNA1G/CACNA1H/CACNA1I/CNKSR3/DLG1/DMD/DMPK/DRD2/DRD3/DRD4/FGF12/HCN1/HECW2/MFSD4B/NOS1/P2RX4/PER1/SCN10A/SCN1A/SCN2A/SCN3A/SCN4A/SCN5A/SCN7A/SCN8A/SCN9A/SIK1/SLC12A2/SLC17A3/SLC23A2/SLC24A2/SLC38A10/SLC4A10/SLC6A8/SLC9A1/SLC9A6/SLC9A9/SNTA1/STK39/TGFB1/UTRN/WNK3	49
BP	GO:0050796	regulation of insulin secretion	41/1782	172/17653	1.26E-07	4.65E-06	3.43E-06	ABAT/ADCY5/ARNTL/BRSK2/CACNA1A/CACNA1C/CACNA1D/CACNA1E/CAPN10/CD38/CLOCK/CNR1/DPP4/DRD2/GJA1/HDAC1/ICA1/IFNG/IRS1/ITPR1/KCNB1/KCNS3/LEP/NLGN2/NOS2/NR1D1/NRXN1/PER2/PRKCA/PRKN/PTPN11/RAPGEF4/REST/RFX3/SLC2A1/SNAP25/STX1A/STXBP5L/TCF7L2/TNF/UCN3	41
BP	GO:0072347	response to anesthetic	24/1782	74/17653	1.27E-07	4.68E-06	3.45E-06	ABAT/ADA/ATG7/CNR1/DNMT3A/DRD1/DRD2/DRD3/DRD4/EFTUD2/GRIN1/HOMER1/HTR1B/HTR2A/HTR3A/MDM2/MTOR/OPRM1/OXT/OXTR/PPP1R1B/SDK1/SLC6A1/SLC6A3	24
BP	GO:1900006	positive regulation of dendrite development	23/1782	69/17653	1.31E-07	4.81E-06	3.54E-06	SHANK2/BAIAP2/CAMK2B/CAPRIN1/CDKL5/CUL7/CUX1/CYFIP1/DNM1L/EPHA4/EZH2/FMR1/IL1RAPL1/MTOR/NLGN1/NRG1/OBSL1/PAFAH1B1/PSEN1/RELN/SHANK1/SHANK3/VLDLR	23
BP	GO:0050773	regulation of dendrite development	35/1782	136/17653	1.42E-07	5.15E-06	3.79E-06	SHANK2/BAIAP2/BCL11A/CAMK2B/CAMSAP2/CAPRIN1/CDKL5/CUL7/CUX1/CYFIP1/DNM1L/EPHA4/EZH2/FMR1/GRIN1/HECW2/IL1RAPL1/MEF2C/MTOR/NLGN1/NLGN3/NRG1/OBSL1/PAFAH1B1/PQBP1/PREX1/PSEN1/RELN/SDC2/SDK1/SHANK1/SHANK3/SIPA1L1/TRPC6/VLDLR	35
BP	GO:0002028	regulation of sodium ion transport	26/1782	85/17653	1.45E-07	5.25E-06	3.86E-06	ACTN4/ADRB2/AKT1/ANK3/ATP1B1/ATP2B4/CNKSR3/DLG1/DMD/DMPK/DRD2/DRD3/DRD4/FGF12/HECW2/NOS1/P2RX4/PER1/SCN5A/SIK1/SLC9A1/SNTA1/STK39/TGFB1/UTRN/WNK3	26
BP	GO:0090596	sensory organ morphogenesis	53/1782	251/17653	1.47E-07	5.30E-06	3.90E-06	AHI1/ALDH1A3/BBS4/BCL2/C12orf57/CEP290/CHD7/COL11A1/CTNNB1/CYP26B1/DLL1/DLX6/DSCAM/DVL1/EGF/EPHB2/FBN1/FBN2/FGFR2/GJB6/GLI2/HCN1/HDAC1/HMGN1/HOXA1/IHH/KCNQ4/MAPK1/MAPK3/MEGF11/MFRP/NF1/NIPBL/NTRK2/OTX1/PAX6/PTK7/PTPRM/RORB/SCRIB/SDK1/SIX2/SLITRK6/SOD1/TBX1/TH/TOPORS/TRPM1/TSPAN12/TWIST1/WNT1/WNT2/YY1	53
BP	GO:0007187	G-protein coupled receptor signaling pathway, coupled to cyclic nucleotide second messenger	51/1782	238/17653	1.55E-07	5.54E-06	4.08E-06	ABCA1/ADCY3/ADCY5/ADCY9/ADGRF1/ADORA2A/ADRB2/AGTR2/AKAP13/ANXA1/ATP2B4/AVPR2/CACNA1D/CHRM3/CNR1/CNR2/CRHR2/DRD1/DRD2/DRD3/DRD4/FLNA/GABBR1/GNA14/GNAI1/GNAS/GPR149/GPR37/GRIK3/GRM1/GRM4/GRM5/GRM6/GRM7/GRM8/HTR1A/HTR1B/HTR2A/HTR5A/HTR7/MC4R/NOS1/OPRL1/OPRM1/PLN/PRKCA/PTGER3/RIT2/SSTR3/UCN3/VIP	51
BP	GO:0007188	adenylate cyclase-modulating G-protein coupled receptor signaling pathway	45/1782	199/17653	1.63E-07	5.78E-06	4.25E-06	ABCA1/ADCY3/ADCY5/ADCY9/ADGRF1/ADORA2A/ADRB2/AKAP13/ATP2B4/AVPR2/CACNA1D/CHRM3/CNR1/CRHR2/DRD1/DRD2/DRD3/DRD4/FLNA/GABBR1/GNA14/GNAI1/GNAS/GPR37/GRIK3/GRM1/GRM4/GRM5/GRM6/GRM7/GRM8/HTR1A/HTR1B/HTR5A/HTR7/MC4R/NOS1/OPRL1/OPRM1/PLN/PRKCA/PTGER3/RIT2/UCN3/VIP	45
BP	GO:0010959	regulation of metal ion transport	69/1782	363/17653	1.66E-07	5.83E-06	4.29E-06	ACTN4/ADORA2A/ADRB2/AHNAK/AKAP9/AKT1/ANK2/ANK3/ATP1B1/ATP2B4/BCL2/CACNA1B/CACNA1C/CACNA1D/CACNB2/CAMK2A/CAMK2B/CASK/CHD7/CNKSR3/CORO1A/CTNNB1/DLG1/DMD/DMPK/DPP10/DPP6/DRD1/DRD2/DRD3/DRD4/EGF/FGF12/FLNA/FMR1/GJA1/GRIN1/GRM6/HAP1/HECW2/HOMER1/HTR2A/IL16/INPP5K/KCNJ2/KCNS1/LILRB2/MYO5A/NOS1/NOS1AP/OPRL1/P2RX4/P2RX5/PDE4B/PER1/PIK3CG/PLN/PTGS2/RYR2/SCN5A/SIK1/SLC9A1/SNTA1/STK39/TGFB1/TRPC6/UTRN/WNK3/…	69
BP	GO:0021761	limbic system development	29/1782	102/17653	1.66E-07	5.83E-06	4.29E-06	ALDH1A3/ATP2B4/BBS4/CNTNAP2/DLX1/DLX2/DRD1/DRD2/EZH2/FGFR2/GSK3B/HAP1/HTR5A/KDM6B/KIRREL3/NEFL/NF1/NR0B1/PAFAH1B1/PLXNA3/POU3F2/RELN/SRD5A2/TBR1/TSC1/UBA6/XRN2/YWHAE/ZEB2	29
BP	GO:0009791	post-embryonic development	27/1782	91/17653	1.69E-07	5.89E-06	4.34E-06	MECP2/ALDH5A1/ASH1L/ATRX/BCL2/BCL2L11/C12orf57/CYP1A2/DHCR7/DSCAM/FBN1/FGFR2/FOXP2/GABRG2/GIGYF2/GNAS/HMGN1/ITPR1/KDM5B/KMT2A/MTOR/NR4A2/PSEN1/PYGO1/SCN9A/SLC4A10/SMAD2	27
BP	GO:0007214	gamma-aminobutyric acid signaling pathway	13/1782	25/17653	1.75E-07	6.08E-06	4.48E-06	GABBR1/GABBR2/GABRA1/GABRA2/GABRA3/GABRA4/GABRA5/GABRB1/GABRB3/GABRG2/GABRG3/GABRR1/SLC12A2	13
BP	GO:0042596	fear response	16/1782	37/17653	1.78E-07	6.12E-06	4.50E-06	MECP2/ALS2/BCL2/BRINP1/DEAF1/DPP4/DRD1/DRD4/EIF4E/GABRA5/GJA1/GRIK2/HTR1A/MAPK8IP2/MEF2C/USP46	16
BP	GO:0043279	response to alkaloid	30/1782	108/17653	1.80E-07	6.17E-06	4.54E-06	ABAT/ADA/ADORA2A/ATG7/CNR1/DDC/DNMT3A/DRD1/DRD2/DRD3/DRD4/EFTUD2/GRIN1/HDAC1/HOMER1/HTR1B/HTR2A/HTR3A/MDM2/MTOR/OPRM1/OXT/OXTR/PPP1R1B/RYR2/RYR3/SDK1/SLC6A1/SLC6A3/TH	30
BP	GO:0070588	calcium ion transmembrane transport	61/1782	308/17653	1.96E-07	6.65E-06	4.90E-06	AHNAK/ANK2/ATP13A4/ATP13A5/ATP1B1/ATP2B2/ATP2B3/ATP2B4/CACNA1A/CACNA1B/CACNA1C/CACNA1D/CACNA1E/CACNA1F/CACNA1G/CACNA1H/CACNA1I/CACNA2D3/CACNA2D4/CACNB2/CHD7/CHRNA7/CORO1A/CUL5/DENND5A/DMD/DRD1/DRD2/DRD4/FMR1/GRIN1/GRIN2A/GRIN2B/HAP1/HTR2A/IL1RAPL1/ITPR1/MCUB/MYO5A/NCS1/NOS1/NOS1AP/OPRL1/OPRM1/P2RX4/PDE4B/PHB/PIK3CG/PLN/PSEN1/PTPRC/RYR2/RYR3/SLC24A2/SLC9A1/TGFB1/TRPC6/TRPM1/TRPM7/TRPV4/YWHAE	61
BP	GO:0007216	G-protein coupled glutamate receptor signaling pathway	10/1782	15/17653	2.00E-07	6.65E-06	4.90E-06	DAGLA/GRIK3/GRM1/GRM4/GRM5/GRM6/GRM7/GRM8/HOMER1/TRPM1	10
BP	GO:0060080	inhibitory postsynaptic potential	10/1782	15/17653	2.00E-07	6.65E-06	4.90E-06	ABAT/ADORA2A/CHRNA4/DRD4/GABRB3/GRIK2/NLGN2/NLGN3/RIMS1/UNC13B	10
BP	GO:0097106	postsynaptic density organization	10/1782	15/17653	2.00E-07	6.65E-06	4.90E-06	SHANK2/LILRB2/LRRC4/NLGN1/NLGN2/NRXN1/NRXN2/RELN/SHANK1/SHANK3	10
BP	GO:0099084	postsynaptic specialization organization	10/1782	15/17653	2.00E-07	6.65E-06	4.90E-06	SHANK2/LILRB2/LRRC4/NLGN1/NLGN2/NRXN1/NRXN2/RELN/SHANK1/SHANK3	10
BP	GO:0043523	regulation of neuron apoptotic process	44/1782	194/17653	2.04E-07	6.73E-06	4.96E-06	EN2/MECP2/ADORA2A/AGAP2/AMBRA1/BCL2/BCL2L11/BDNF/BRAF/CHL1/CORO1A/CTNNB1/DLX1/GABRA5/GABRB3/GPX1/GRID2/GRIK2/GRIK5/GRIN1/GRM4/HDAC1/HDAC4/HRAS/KCNB1/LRP1/MEF2C/MYB/NEFL/NF1/NGF/NR4A2/NTF3/NTF4/NTRK1/NTRK2/PIK3CA/PRKN/PSEN1/SOD1/SRPK2/STXBP1/SYNGAP1/TERT	44
BP	GO:0032412	regulation of ion transmembrane transporter activity	50/1782	234/17653	2.25E-07	7.39E-06	5.44E-06	SHANK2/ACTN4/ADRB2/AHNAK/AKAP9/ANK2/ANK3/APP/ATP1B1/CACNA1D/CACNB2/DAPK1/DLG1/DLG4/DMD/DRD2/DRD3/DRD4/EPHB2/FGF12/FMR1/GRM5/HAP1/HECW2/HOMER1/HTR3A/KCNS1/MAPK8IP2/MEF2C/MYO5A/NLGN1/NLGN2/NLGN3/NOS1/NOS1AP/OPRL1/OPRM1/PDE4B/PDZK1/PLN/RELN/RYR2/SHANK1/SHANK3/SLC9A1/STK39/TRPC6/UTRN/WNK3/YWHAE	50
BP	GO:0006936	muscle contraction	67/1782	352/17653	2.37E-07	7.75E-06	5.70E-06	ABAT/ACE2/ADA/ADRB2/ALDOA/ANK2/ASPH/ATP1A3/ATP1B1/C12orf57/CACNA1C/CACNA1D/CACNA1G/CACNA1H/CACNB2/CHRM3/CHRND/COL4A3BP/CTNNA3/DLG1/DMD/DMPK/DOCK4/DRD1/DRD2/FGF12/FLNA/GJA1/HDAC4/HOMER1/HTR2A/HTR7/KCNJ12/KCNJ2/KCNMA1/KIT/MAP2K3/MAP2K6/MTOR/MYH14/MYH4/MYOF/NEB/NOS1/NOS1AP/OBSL1/OXT/OXTR/P2RX4/PDE4B/PIK3CA/PIK3CG/PLN/PTGER3/PTGS2/RYR2/SCN10A/SCN1A/SCN4A/SCN5A/SCN7A/SLC6A8/SLC9A1/SNTA1/SOD1/TTN/UTRN	67
BP	GO:0042136	neurotransmitter biosynthetic process	28/1782	98/17653	2.41E-07	7.80E-06	5.75E-06	ABAT/ACHE/AGTR2/AGXT2/AKT1/ASS1/ATP2B4/DAGLA/DDC/DPYD/GAD1/HDC/IFNG/MTOR/NOS1/NOS1AP/NOS2/P2RX4/PAH/PTGS2/RORA/SLC1A3/SLC6A3/SLC6A4/TH/TNF/TPH2/UPB1	28
BP	GO:0042752	regulation of circadian rhythm	28/1782	98/17653	2.41E-07	7.80E-06	5.75E-06	ADA/ADORA2A/ARNTL/ARNTL2/CCAR2/CRY1/CSNK1D/DRD2/DRD3/DRD4/EZH2/MAGED1/MAGEL2/MAPK10/NLGN1/NR1D1/OPRL1/PER1/PER2/PER3/PRKDC/RORA/RORB/SIK1/SIN3A/TIMELESS/UBE3A/ZFHX3	28
BP	GO:1901653	cellular response to peptide	67/1782	353/17653	2.64E-07	8.50E-06	6.26E-06	ADCY3/ADCY5/ADCY9/ADIPOQ/ADRB2/AGTR2/AKT1/APC/APP/ARID1B/ATP1A3/ATP6V0A2/BAIAP2/CACNA1A/CAMK2A/CAPN10/CRHR2/CYFIP1/CYP11A1/CYP11B1/DDX11/EIF4EBP2/EPHA4/FBN1/FER/GNRHR/GRB10/GRM5/GSK3B/GSTP1/HDAC9/IGF1R/INPP5K/IRS1/KANK1/KAT2B/LEP/LPIN1/LRP1/MAPK1/MAPK3/MBD5/MDM2/MEN1/MYO5A/NR4A2/OGT/PDK4/PHIP/PIK3CA/PIK3R2/PRKCB/PRKDC/PSEN1/PTPN11/RIPK2/SLC9A1/SMARCC1/SOS1/STAT1/SYAP1/TGFB1/TIMELESS/TSC1/TSC2/WNT…	67
BP	GO:0043010	camera-type eye development	59/1782	297/17653	2.77E-07	8.87E-06	6.53E-06	ACHE/AHI1/ALDH1A3/ATP2B4/C12orf57/CACNA1C/CDKN1B/CELF4/CHD7/COL4A1/CTNNB1/DLG1/DLL1/DLX1/DLX2/DSCAM/EGF/EPHB2/FBN1/FBN2/FOXP2/GJA1/GPD2/GRM6/HCN1/HDAC1/HMGN1/IHH/IMPDH2/KDM5B/MDM1/MEGF11/MFRP/NDP/NF1/NPHP1/NTRK2/NTRK3/PAX6/PSEN1/PTPRM/RORB/RRM1/SDK1/SLITRK6/SMARCA4/SOS1/TGFB1/TH/TMEM231/TOPORS/TSPAN12/TWIST1/WNT2/WNT7A/WNT7B/XRN2/YY1/ZEB2	59
BP	GO:0051952	regulation of amine transport	24/1782	77/17653	2.94E-07	9.35E-06	6.89E-06	ABAT/ADORA2A/AGTR2/AVPR1A/CHRNA4/CNR1/DRD1/DRD2/DRD3/DRD4/GRM7/HTR1B/HTR2A/KCNB1/LEP/OXT/OXTR/PER2/PRKN/SLC6A1/STK39/STX1A/STXBP1/SYT1	24
BP	GO:0006473	protein acetylation	43/1782	190/17653	2.97E-07	9.40E-06	6.92E-06	MECP2/ARNTL/AUTS2/BRCA2/BRD1/CHD5/CLOCK/CREBBP/CTCF/ELP4/EP300/EP400/EPC2/FOXP3/HCFC1/HDAC1/KANSL1/KANSL2/KAT2B/KAT6A/KAT6B/KMT2A/MAPK3/MBD3/MUC1/NAA15/NCOA1/NOS1/OGT/PER1/PHF20/RUVBL1/SETD5/SIN3A/SMAD4/SRCAP/TAF1/TAF1L/TGFB1/TRRAP/TWIST1/YEATS2/ZNF451	43
BP	GO:0045665	negative regulation of neuron differentiation	45/1782	203/17653	2.99E-07	9.40E-06	6.92E-06	APP/ASPM/BCL11A/CBFA2T2/CNTN4/DAB1/DENND5A/DIXDC1/DLL1/DLX1/DLX2/EIF4E/EPHA4/EPHB2/GAK/GSK3B/KANK1/LRP1/MCF2/MDM2/MIB1/NLGN1/NLGN3/NOTCH3/NR2F1/PAFAH1B1/PAX6/PBX1/PLXNA3/PSEN1/REST/RGMA/RIT2/RTN4RL1/RUFY3/SEMA4G/SEMA5A/SLC6A4/SPP1/SYNGAP1/TBX6/TRPC6/TRPV4/TSC1/ZNF536	45
BP	GO:0042133	neurotransmitter metabolic process	35/1782	140/17653	3.03E-07	9.50E-06	6.99E-06	ABAT/ACHE/AGTR2/AGXT2/AKT1/ALDH5A1/AMT/ASS1/ATP2B4/COMT/DAGLA/DDC/DPYD/GAD1/GRIN2A/HDC/HTR1A/IFNG/MAOA/MAOB/MTOR/NOS1/NOS1AP/NOS2/P2RX4/PAH/PTGS2/RORA/SLC1A3/SLC6A3/SLC6A4/TH/TNF/TPH2/UPB1	35
BP	GO:0048168	regulation of neuronal synaptic plasticity	19/1782	52/17653	3.15E-07	9.81E-06	7.22E-06	APP/CAMK2A/CAMK2B/DLG4/DRD2/EGR2/EPHB2/GRIK2/GRIN1/GRM5/HRAS/KCNJ10/KIT/KMT2A/NF1/SHANK3/SYNGAP1/UNC13A/UNC13B	19
BP	GO:0051965	positive regulation of synapse assembly	22/1782	67/17653	3.30E-07	1.02E-05	7.53E-06	MECP2/BDNF/CBLN1/CLSTN2/CLSTN3/EPHB2/GRID2/IL1RAPL1/LINGO2/NLGN1/NLGN2/NLGN3/NRXN1/NTRK1/NTRK2/NTRK3/OXT/OXTR/SLITRK5/SLITRK6/TPBG/WNT7A	22
BP	GO:0048871	multicellular organismal homeostasis	64/1782	335/17653	3.83E-07	1.18E-05	8.68E-06	ABAT/ABCA12/ACACB/ADCY3/ADCY5/ADCY9/ADGRV1/ADRB2/ANKRD11/AQP4/AVP/AVPR2/AZGP1/BBS1/BBS4/BCL2/CD38/CIB2/CNGB1/CNR1/CORO1A/CTNNB1/CYP26B1/DRD1/DRD2/EPAS1/ESRRB/GCNT2/GIGYF2/GNAS/GPX1/HOMER1/HTR2A/IHH/IL20RB/IL6/INPP5K/ITGB3/KMT2A/KRT16/MC4R/MET/MUC4/NF1/NR1D1/P2RX4/PCDH15/PDK4/PIK3CA/PRCP/PRKCA/PTGER3/PTGS2/PTPN11/RAB11FIP2/RAC1/SFTPD/SOD1/SPP1/STK39/TNF/TRPV4/USH2A/VSIG1	64
BP	GO:0006941	striated muscle contraction	40/1782	173/17653	4.21E-07	1.29E-05	9.50E-06	ACE2/ALDOA/ANK2/ATP1A3/ATP1B1/C12orf57/CACNA1C/CACNA1D/CACNA1G/CACNB2/CHRND/CTNNA3/DLG1/DMD/DMPK/FGF12/FLNA/GJA1/HDAC4/HOMER1/KCNJ2/MAP2K3/MAP2K6/MTOR/MYH14/NOS1/NOS1AP/OBSL1/P2RX4/PDE4B/PIK3CA/PIK3CG/PLN/RYR2/SCN10A/SCN1A/SCN5A/SLC9A1/SNTA1/TTN	40
BP	GO:0031056	regulation of histone modification	34/1782	136/17653	4.46E-07	1.36E-05	1.00E-05	MECP2/RTF1/AKAP8/AKAP8L/ATRX/AUTS2/BCOR/CTCF/CTNNB1/FMR1/FOXP3/JARID2/KDM1A/KMT2A/KMT2E/MAPK3/MTHFR/MUC1/MYB/NIPBL/NOS1/NSD1/OGT/PAX5/PRKD1/SETD5/SIN3A/SMAD4/TET1/TGFB1/TWIST1/UBR5/ZNF335/ZNF451	34
BP	GO:0051402	neuron apoptotic process	47/1782	219/17653	4.49E-07	1.36E-05	1.00E-05	EN2/MECP2/ADARB1/ADORA2A/AGAP2/AMBRA1/APP/BCL2/BCL2L11/BDNF/BRAF/CHL1/CORO1A/CTNNB1/DLX1/GABRA5/GABRB3/GPX1/GRID2/GRIK2/GRIK5/GRIN1/GRM4/HDAC1/HDAC4/HRAS/KCNB1/LRP1/MEF2C/MYB/NEFL/NF1/NGF/NR4A2/NTF3/NTF4/NTRK1/NTRK2/PIK3CA/PRKN/PSEN1/SCN2A/SOD1/SRPK2/STXBP1/SYNGAP1/TERT	47
BP	GO:1904861	excitatory synapse assembly	9/1782	13/17653	5.23E-07	1.58E-05	1.16E-05	SHANK2/GRID2/NLGN1/NLGN2/NRXN1/NRXN2/SHANK1/SHANK3/WNT7A	9
BP	GO:0021954	central nervous system neuron development	22/1782	69/17653	5.88E-07	1.76E-05	1.30E-05	ADARB1/ARX/C12orf57/CDH11/DRD1/DRD2/EPHA4/EPHB2/FGFR2/GABRB1/GLI2/LEP/MAP2/NR4A2/NTRK2/PAFAH1B1/PLXNA3/PLXNA4/ROBO1/ROBO2/SLC4A10/ZEB2	22
BP	GO:0051937	catecholamine transport	21/1782	64/17653	6.17E-07	1.84E-05	1.36E-05	MECP2/ABAT/ADORA2A/AGTR2/CHRNA4/CNR1/DRD1/DRD2/DRD3/DRD4/HTR1B/HTR2A/KCNB1/NISCH/OXT/OXTR/PRKN/SLC6A3/SLC6A4/STX1A/SYT1	21
BP	GO:1905952	regulation of lipid localization	34/1782	138/17653	6.43E-07	1.91E-05	1.41E-05	ABCA1/ABCA12/ABCA2/ABCA7/ACACB/ADIPOQ/AGTR2/AKT1/APOC3/ATP8A1/C3/CRY1/EGF/IL6/ITGB3/KDM5B/LEP/LPL/LRP1/MAP2K6/MIF/MSR1/MYB/NCOR1/OXT/P2RX4/PON1/PRKN/PTCH1/PTPN11/SCP2/SPP1/THBS1/TNF	34
BP	GO:0060048	cardiac muscle contraction	33/1782	132/17653	6.55E-07	1.94E-05	1.42E-05	ACE2/ANK2/ATP1A3/ATP1B1/CACNA1C/CACNA1D/CACNA1G/CACNB2/CTNNA3/DLG1/DMD/FGF12/FLNA/GJA1/HDAC4/KCNJ2/MAP2K3/MAP2K6/MTOR/NOS1/NOS1AP/P2RX4/PDE4B/PIK3CA/PIK3CG/PLN/RYR2/SCN10A/SCN1A/SCN5A/SLC9A1/SNTA1/TTN	33
BP	GO:0035690	cellular response to drug	64/1782	340/17653	6.59E-07	1.94E-05	1.43E-05	ADCY3/ADCY5/ADIPOQ/AGTR2/ANXA1/AOC1/ATG7/ATRX/BAIAP2/BCL11A/BRAF/CHRM3/CHRNA4/CHRNA7/CIB2/CTNNB1/DDC/DDX11/DNMT3A/DRD1/EFTUD2/EIF4E/EZH2/FMR1/GLRA2/GNAI1/GPR37/HDAC6/HTR1B/IL6/KDM6B/KMT2A/MAPK1/MAPK13/MAPK3/MDM2/MEF2C/MET/MMP3/MTR/MYB/NCOA1/NOS2/NTRK1/OPRM1/P2RX4/PDE4A/PDE4B/PLCB1/PRKN/PTGS2/REST/RIPK2/RYR2/RYR3/SIN3A/SMYD3/SOD1/TAF1/TGFB1/TH/TIMELESS/TNF/TRPC6	64
BP	GO:0046677	response to antibiotic	62/1782	326/17653	6.81E-07	1.99E-05	1.47E-05	ABAT/ADA/ADCY3/ADCY5/ADH6/ADH7/ADIPOQ/ANXA1/AOC1/AREG/BCL2/CBL/CDKN1B/CNR1/DDX11/DNMT3A/DRD2/DRD4/EHMT1/EPS8/EZH2/FGFR2/GLRA2/GNAI1/GPR37/GPX1/GRIN1/GRIN2A/GRIN2B/GSN/GSTP1/HDAC6/HID1/HTR1B/HTR3A/IL6/KDM1A/KDM5B/KDM6B/LEP/MAOB/MAPK13/MDM2/MEF2C/MET/MYB/NEFL/NTRK3/OPRM1/PPP1R15B/SETDB1/SLC1A3/SLC26A5/SLC6A3/SLC9A1/SOD1/STAT1/TH/TIMELESS/TRPC6/UNC79/USP46	62
BP	GO:0022037	metencephalon development	28/1782	103/17653	7.42E-07	2.16E-05	1.59E-05	MECP2/RERE/ABAT/AGTR2/BCL2/CBLN1/DAB1/DLL1/EZH2/FOXP2/GLI2/GRID2/GRIN1/HAP1/HOXB1/MYO16/NLGN4X/OPHN1/OTX1/PTBP2/PTPN11/RORA/SCN5A/SCRIB/SEZ6L/SSTR3/WNT1/WNT7A	28
BP	GO:0090276	regulation of peptide hormone secretion	44/1782	203/17653	7.77E-07	2.25E-05	1.66E-05	ABAT/ADCY5/ARNTL/BRSK2/CACNA1A/CACNA1C/CACNA1D/CACNA1E/CAPN10/CD38/CHD7/CLOCK/CNR1/DPP4/DRD2/FGA/GJA1/HDAC1/ICA1/IFNG/IRS1/ITPR1/KCNB1/KCNS3/LEP/NLGN2/NOS2/NR1D1/NRXN1/PASK/PER2/PRKCA/PRKN/PTPN11/RAPGEF4/REST/RFX3/SLC2A1/SNAP25/STX1A/STXBP5L/TCF7L2/TNF/UCN3	44
BP	GO:0099504	synaptic vesicle cycle	33/1782	133/17653	7.88E-07	2.27E-05	1.67E-05	BRAF/CADPS2/CANX/CYFIP1/DDC/DNM1L/DOC2A/FMR1/GAK/GRIK5/NLGN1/NLGN2/NLGN3/NLGN4X/NLGN4Y/OPHN1/PSEN1/RIMS1/RIMS3/SCRIB/SNAP25/STX1A/STXBP1/SYN1/SYNJ1/SYT1/SYT17/SYT3/TH/TRIM9/UNC13A/UNC13B/WNT7A	33
BP	GO:0051568	histone H3-K4 methylation	18/1782	50/17653	8.30E-07	2.37E-05	1.75E-05	RTF1/ASH1L/AUTS2/BCOR/CTNNB1/DYDC1/DYDC2/KDM6A/KMT2A/KMT2C/KMT2D/KMT2E/MYB/OGT/SETD1B/SMAD4/TET2/ZNF335	18
BP	GO:0050772	positive regulation of axonogenesis	24/1782	81/17653	8.31E-07	2.37E-05	1.75E-05	BDNF/BRAF/CDKL5/CYFIP1/DSCAM/FN1/MACF1/MAP1B/NEFL/NGF/NRG1/NTF4/NTRK2/NTRK3/PAFAH1B1/PLXNA2/PLXNA3/PLXNA4/PLXNB1/ROBO1/ROBO2/RUFY3/SEMA5A/ZEB2	24
BP	GO:0001504	neurotransmitter uptake	14/1782	32/17653	8.83E-07	2.51E-05	1.85E-05	DRD1/DRD2/DRD3/DRD4/KCNJ10/NOS1/PER2/PRKN/SLC1A1/SLC1A2/SLC1A3/SLC6A3/SLC6A4/SNAP25	14
BP	GO:0045165	cell fate commitment	52/1782	259/17653	9.93E-07	2.81E-05	2.07E-05	RTF1/APC/APC2/AR/ARX/BCL2/BRAF/CHD5/CTNNB1/CYP26B1/DLL1/DLX1/DLX2/EPAS1/ERBB4/FGFR2/FOXN1/FOXP3/GAP43/GLI2/HNF1B/IHH/IL6/KDM6B/MEF2C/MYT1L/NOTCH3/NRG1/NTF4/NTRK3/PAX6/PITX1/POU3F2/POU6F2/PRKDC/PSEN1/PTCH1/RORA/SATB2/SIX2/SMAD2/SMAD4/SOX5/TBR1/TBX1/TBX6/TCF3/TCF7L2/WNT1/WNT2/WNT7A/WNT7B	52
BP	GO:0086001	cardiac muscle cell action potential	22/1782	71/17653	1.02E-06	2.86E-05	2.11E-05	AKAP9/ANK2/ANK3/ATP1B1/CACNA1C/CACNA1D/CACNA1G/CACNB2/CTNNA3/DLG1/DMD/FGF12/FLNA/GJA1/KCNJ2/NOS1AP/RYR2/SCN10A/SCN1A/SCN5A/SNTA1/YWHAE	22
BP	GO:0035725	sodium ion transmembrane transport	35/1782	147/17653	1.05E-06	2.95E-05	2.17E-05	ACTN4/ANK3/ATP1A3/ATP1B1/ATP2B4/CACNA1G/CACNA1H/CACNA1I/DLG1/DMD/DRD3/DRD4/FGF12/HCN1/HECW2/NOS1/SCN10A/SCN1A/SCN2A/SCN3A/SCN4A/SCN5A/SCN7A/SCN8A/SCN9A/SLC12A2/SLC17A3/SLC24A2/SLC9A1/SLC9A6/SLC9A9/SNTA1/STK39/UTRN/WNK3	35
BP	GO:0070997	neuron death	60/1782	316/17653	1.08E-06	3.02E-05	2.22E-05	EN2/MECP2/ADARB1/ADORA2A/AGAP2/AKT1/AMBRA1/APP/ATG7/BCL2/BCL2L11/BDNF/BRAF/CBL/CHL1/CHRNA7/CORO1A/CTNNB1/DLX1/ELK1/GABRA5/GABRB3/GPX1/GRID2/GRIK2/GRIK5/GRIN1/GRIN2B/GRM4/GSK3B/HDAC1/HDAC4/HRAS/KCNB1/LRP1/MEF2C/MTOR/MYB/NEFL/NF1/NGF/NR4A2/NTF3/NTF4/NTRK1/NTRK2/PIK3CA/PRKN/PSEN1/SCN2A/SLC25A27/SLC9A1/SOD1/SRPK2/STXBP1/SYNGAP1/TERT/TLDC1/TSC1/WNT1	60
BP	GO:0050708	regulation of protein secretion	75/1782	426/17653	1.13E-06	3.11E-05	2.29E-05	ABAT/ACHE/ADCY5/ADORA2A/AGTR2/ANXA1/ARNTL/BRSK2/CACNA1A/CACNA1C/CACNA1D/CACNA1E/CADM1/CAPN10/CD38/CLOCK/CNR1/DHX9/DNM1L/DPP4/DRD2/DRD3/DRD4/FGA/FN1/FOXP1/FOXP3/GJA1/HDAC1/ICA1/IFIH1/IFNG/IL17A/IL17RA/IL1R2/IL1RL1/IL6/IRS1/ITPR1/KCNB1/KCNS3/LEP/LLGL1/LPL/MAPK3/MIF/MYH10/NLGN2/NLRP2/NOS2/NR1D1/NRXN1/OPRM1/PER2/PRKCA/PRKN/PTPN11/RAB11FIP5/RAPGEF4/REST/RFX3/RIPK2/SLC2A1/SNAP25/STX1A/STXBP5/STXBP5L/TC…	75
BP	GO:0061351	neural precursor cell proliferation	33/1782	135/17653	1.13E-06	3.11E-05	2.29E-05	RERE/ARX/ASPM/CTNNB1/CX3CR1/DAGLA/DISC1/DIXDC1/DRD2/EGF/EML1/FABP7/FGFR2/FLNA/KIF1A/LRP2/NDE1/NF1/PAFAH1B1/PAX6/POU3F2/PTBP2/RORA/RRM1/SLC39A5/SLC6A4/SOX5/TGFB1/WNT1/WNT2/WNT7A/ZEB2/ZNF335	33
BP	GO:1901214	regulation of neuron death	55/1782	281/17653	1.13E-06	3.11E-05	2.29E-05	EN2/MECP2/ADORA2A/AGAP2/AKT1/AMBRA1/ATG7/BCL2/BCL2L11/BDNF/BRAF/CBL/CHL1/CHRNA7/CORO1A/CTNNB1/DLX1/ELK1/GABRA5/GABRB3/GPX1/GRID2/GRIK2/GRIK5/GRIN1/GRIN2B/GRM4/GSK3B/HDAC1/HDAC4/HRAS/KCNB1/LRP1/MEF2C/MTOR/MYB/NEFL/NF1/NGF/NR4A2/NTF3/NTF4/NTRK1/NTRK2/PIK3CA/PRKN/PSEN1/SOD1/SRPK2/STXBP1/SYNGAP1/TERT/TLDC1/TSC1/WNT1	55
BP	GO:0051963	regulation of synapse assembly	25/1782	88/17653	1.18E-06	3.23E-05	2.37E-05	MECP2/BDNF/CBLN1/CLSTN2/CLSTN3/EPHB2/GRID2/GRIN1/IL1RAPL1/LINGO2/MEF2C/NLGN1/NLGN2/NLGN3/NRXN1/NTRK1/NTRK2/NTRK3/OXT/OXTR/ROBO2/SLITRK5/SLITRK6/TPBG/WNT7A	25
BP	GO:0007422	peripheral nervous system development	23/1782	77/17653	1.20E-06	3.26E-05	2.40E-05	ADAM22/AHNAK2/AKT1/ARHGEF10/BDNF/DAG1/DICER1/EGR2/FA2H/MED12/NF1/NFASC/NGF/NRG1/NTF3/NTF4/NTRK2/PARD3/PLXNA4/POU3F2/SCN8A/SH3TC2/SOD1	23
BP	GO:0051056	regulation of small GTPase mediated signal transduction	63/1782	339/17653	1.27E-06	3.43E-05	2.52E-05	A2M/ABCA1/AGAP1/AGAP2/AKAP13/ALS2/APOC3/ARHGAP11B/ARHGAP15/ARHGAP24/ARHGAP30/ARHGAP32/ARHGAP33/ARHGAP45/ARHGAP5/ARHGEF10/ARHGEF16/ARHGEF3/ARHGEF4/ARHGEF6/ARHGEF9/AUTS2/CGNL1/CUL3/EPHB2/EPS8/FGD1/FGD3/GIT2/HRAS/IQSEC2/ITSN2/KANK1/KCTD13/MADD/MCF2/MET/MYO9B/NF1/NGF/NRG1/NTRK1/OCRL/OGT/OPHN1/PIK3R2/PLEKHG3/PREX1/PSD3/RAC1/RELN/RIT2/ROBO1/SGSM3/SIPA1L1/SOS1/SPATA13/SPRY3/SRGAP3/SYNGAP1/TRIO/TSC2/VAV3	63
BP	GO:0050954	sensory perception of mechanical stimulus	37/1782	161/17653	1.32E-06	3.55E-05	2.62E-05	ADGRV1/ATP2B2/CACNA1D/CDKN1B/CHD7/CNTN5/COL11A1/GABRA5/GABRB3/GJB6/GPX1/GRM7/HOXA1/HTR2A/KCNQ4/KIT/LRP2/MYH14/MYO1A/NAV2/NDP/NIPBL/NTRK1/OTOA/OTOGL/PCDH15/SCN1A/SLC1A3/SLC26A5/SLITRK6/SOD1/SRRM4/TBL1X/TBX1/TECTA/TH/USH2A	37
BP	GO:0034776	response to histamine	8/1782	11/17653	1.33E-06	3.56E-05	2.62E-05	AOC1/DRD2/DRD3/DRD4/GABRA1/GABRB1/GABRB3/GABRG2	8
BP	GO:0048568	embryonic organ development	75/1782	428/17653	1.36E-06	3.63E-05	2.67E-05	EN2/ADA/AHI1/AKT1/ALDH1A3/ALX1/BBS4/BIRC6/C2CD3/CDX2/CEP290/CHD7/COL11A1/CTNNB1/DLG1/DLL1/DLX2/DLX6/DVL1/EPAS1/EPHB2/FBN1/FBN2/FGFR2/GJA1/GJB6/GLI2/GNAS/HNF1B/HOXA1/HOXB1/IHH/KCNQ4/KDM6A/KIT/KMT2A/MAPK1/MAPK3/MBD3/MED12/MEF2C/MIB1/MTHFD1/NCOA1/NIPBL/OTX1/PAX5/PAX6/PBX1/PLCD1/PSEN1/PTCH1/PTK7/RPL10/RYR2/SATB2/SCRIB/SETD2/SETDB2/SIX2/SLITRK6/SMAD2/SOD1/TBC1D23/TBX1/TGFB1/TH/TNF/TPO/TRA2B/TWIST1/VAS…	75
BP	GO:0014047	glutamate secretion	16/1782	42/17653	1.41E-06	3.72E-05	2.74E-05	ADORA2A/AVPR1A/GRM7/NF1/NTRK2/PPFIA1/RIMS1/SLC1A1/SLC1A2/SLC1A3/SNAP25/STX1A/STXBP1/SYT1/TSPOAP1/UNC13B	16
BP	GO:1900449	regulation of glutamate receptor signaling pathway	16/1782	42/17653	1.41E-06	3.72E-05	2.74E-05	SHANK2/ADRB2/APP/DAPK1/DLG4/EPHB2/MAPK8IP2/MEF2C/NLGN1/NLGN2/NLGN3/OPRM1/RELN/SHANK1/SHANK3/UNC13A	16
BP	GO:0015850	organic hydroxy compound transport	47/1782	228/17653	1.50E-06	3.96E-05	2.92E-05	MECP2/ABAT/ABCA1/ABCA12/ABCA2/ABCA7/ADIPOQ/ADORA2A/AGTR2/APOC3/CHRNA4/CNR1/DRD1/DRD2/DRD3/DRD4/EGF/HTR1A/HTR1B/HTR2A/KCNB1/KDM5B/LEP/LRP1/MAOB/MSR1/MYB/NCOA1/NISCH/NOS1/NPC1/NPC2/OXT/OXTR/PON1/PRKN/PTCH1/PTPN11/SCP2/SLC16A3/SLC16A7/SLC6A3/SLC6A4/SLCO1B3/SPP1/STX1A/SYT1	47
BP	GO:1901215	negative regulation of neuron death	41/1782	188/17653	1.55E-06	4.04E-05	2.97E-05	EN2/MECP2/ADORA2A/AGAP2/AKT1/AMBRA1/ATG7/BCL2/BDNF/BRAF/CBL/CHL1/CORO1A/CTNNB1/DLX1/GABRA5/GABRB3/GRIK2/GRIN1/GSK3B/HDAC1/HRAS/LRP1/MEF2C/NEFL/NGF/NR4A2/NTF3/NTF4/NTRK1/NTRK2/PIK3CA/PRKN/PSEN1/SOD1/STXBP1/SYNGAP1/TERT/TLDC1/TSC1/WNT1	41
BP	GO:0009416	response to light stimulus	58/1782	305/17653	1.55E-06	4.04E-05	2.97E-05	MECP2/AKT1/APP/ATP1A3/BCL2/BRAF/BRCA2/CACNA1F/CACNA2D4/CCAR2/CLOCK/CNGB1/CREBBP/CRY1/DEAF1/DRD1/DRD2/DRD3/ELK1/EP300/FMR1/GPX1/GRIN1/GRIN2A/GRM6/HMGN1/HOXA1/KDM1A/KIT/KMT2A/MAPK10/MAPK13/MDM2/MEIS2/MEN1/MTOR/NF1/NLGN3/NPHP1/PER1/PER2/PER3/PIAS1/PPP1R1B/PTGS2/PTPRK/SIK1/SLC1A2/SLC1A3/SLC4A10/SYNGAP1/TAF1/TH/TROVE2/TRPM1/TYR/XPC/YY1	58
BP	GO:0014044	Schwann cell development	13/1782	29/17653	1.55E-06	4.04E-05	2.97E-05	ADAM22/AHNAK2/AKT1/ARHGEF10/DAG1/DICER1/FA2H/MED12/NF1/PARD3/POU3F2/SH3TC2/SOD1	13
BP	GO:0035640	exploration behavior	12/1782	25/17653	1.60E-06	4.14E-05	3.05E-05	ABAT/AGTR2/BRINP1/CHL1/CHRNA4/DLG4/DPP4/GAD1/HTR1A/KMT2A/NLGN2/SLC4A10	12
BP	GO:0042552	myelination	29/1782	113/17653	1.73E-06	4.45E-05	3.28E-05	ADAM22/AHNAK2/AKT1/ANK2/ARHGEF10/CTNNB1/DAG1/DICER1/DLG1/EGR2/EPB41L3/FA2H/KCNJ10/MAL/MTMR2/MTOR/MYO5A/NF1/NFASC/NRG1/PARD3/PLP1/POU3F2/SCN2A/SCN8A/SH3TC2/SOD1/TGFB1/TSC1	29
BP	GO:0043524	negative regulation of neuron apoptotic process	33/1782	138/17653	1.91E-06	4.91E-05	3.61E-05	EN2/MECP2/ADORA2A/AGAP2/AMBRA1/BCL2/BDNF/BRAF/CHL1/CORO1A/DLX1/GABRA5/GABRB3/GRIK2/GRIN1/HDAC1/HRAS/LRP1/MEF2C/NEFL/NGF/NR4A2/NTF3/NTF4/NTRK1/NTRK2/PIK3CA/PRKN/PSEN1/SOD1/STXBP1/SYNGAP1/TERT	33
BP	GO:0032535	regulation of cellular component size	65/1782	358/17653	1.99E-06	5.07E-05	3.73E-05	ABI2/ACTR3C/AKT1/ALS2/BAIAP2/BBS4/BDNF/C15orf62/CAPG/CCL26/CDKL5/CLCN6/CORO1A/CYFIP1/DLG1/DSCAM/EPHA4/EPS8/FER/FMN1/FN1/GSN/IQGAP2/IQGAP3/KANK1/KCNMA1/KDM1A/MACF1/MAGEL2/MAP1B/MSN/MTOR/NCKAP1/NEB/NEFL/NGF/NRCAM/NRG1/NTF4/NTRK3/PAFAH1B1/PLXNA2/PLXNA3/PLXNA4/PREX1/RAC1/RB1CC1/RUFY3/SEMA4G/SEMA5A/SHANK3/SLC12A2/SLC12A5/SLC26A5/SPP1/SPTAN1/SPTB/SPTBN5/TENM1/TRPV4/TSC1/VAV3/VIL1/WNT7A/WNT7B	65
BP	GO:0018209	peptidyl-serine modification	60/1782	322/17653	2.06E-06	5.23E-05	3.85E-05	DYRK1A/AKAP9/AKT1/APP/ATP2B4/AVP/BCL2/BRAF/BRSK2/CAMK2A/CAMK2B/CAMK4/CD44/CNKSR3/CSNK1D/DMD/DMPK/DRD1/GALNT13/GALNT14/GALNT18/GALNT9/GALNTL5/GSK3B/HDAC6/IFNG/IL6/INPP5K/MAP2K2/MAPK1/MAPK12/MAPK13/MAPK3/MAST1/MIF/MTOR/NSD1/NTF3/NTRK2/NTRK3/PDK3/PIK3CA/PPP1R1B/PRKCA/PRKCB/PRKD1/PRKDC/PTGS2/RIPK2/RPS6KA3/SMYD3/STK39/TAF1/TENM1/TGFB1/TLK2/TNF/TNKS/TOP1/VRK3	60
BP	GO:0008361	regulation of cell size	37/1782	164/17653	2.11E-06	5.34E-05	3.93E-05	AKT1/BDNF/CDKL5/CLCN6/CYFIP1/DSCAM/EPHA4/FN1/IQGAP3/KCNMA1/KDM1A/MACF1/MAP1B/MSN/MTOR/NGF/NRCAM/NRG1/NTF4/NTRK3/PAFAH1B1/PLXNA2/PLXNA3/PLXNA4/RAC1/RB1CC1/RUFY3/SEMA4G/SEMA5A/SHANK3/SLC12A2/SLC12A5/SLC26A5/SPP1/TRPV4/TSC1/VAV3	37
BP	GO:0007605	sensory perception of sound	34/1782	145/17653	2.16E-06	5.45E-05	4.01E-05	ADGRV1/ATP2B2/CACNA1D/CDKN1B/CHD7/CNTN5/COL11A1/GABRA5/GABRB3/GJB6/GPX1/GRM7/HOXA1/KCNQ4/KIT/LRP2/MYH14/MYO1A/NAV2/NDP/NIPBL/OTOA/OTOGL/PCDH15/SLC1A3/SLC26A5/SLITRK6/SOD1/SRRM4/TBL1X/TBX1/TECTA/TH/USH2A	34
BP	GO:0098810	neurotransmitter reuptake	10/1782	18/17653	2.19E-06	5.47E-05	4.03E-05	DRD1/DRD2/DRD3/DRD4/KCNJ10/NOS1/PER2/PRKN/SLC6A3/SLC6A4	10
BP	GO:2000310	regulation of NMDA receptor activity	10/1782	18/17653	2.19E-06	5.47E-05	4.03E-05	APP/DAPK1/DLG4/EPHB2/MAPK8IP2/MEF2C/NLGN1/NLGN3/OPRM1/RELN	10
BP	GO:0099003	vesicle-mediated transport in synapse	33/1782	139/17653	2.27E-06	5.64E-05	4.16E-05	AP3B2/BRAF/CADPS2/CANX/CTNNB1/DNM1L/DOC2A/FMR1/GAK/GRIK5/KIF5C/NLGN1/NLGN2/NLGN3/NLGN4X/NLGN4Y/OPHN1/PRKN/PSEN1/RIMS1/RIMS3/SCRIB/SNAP25/STX1A/STXBP1/SYN1/SYNJ1/SYT1/SYT17/SYT3/TRIM9/UNC13A/UNC13B	33
BP	GO:0048588	developmental cell growth	44/1782	211/17653	2.33E-06	5.78E-05	4.25E-05	AGTR2/APP/AUTS2/BCL11A/BDNF/CDKL5/CTNNB1/CYFIP1/DSCAM/DVL1/EPHA4/FN1/HDAC6/ITSN2/KMT2D/MACF1/MAP1B/MTOR/NGF/NLGN3/NRCAM/NRG1/NRP2/NTF4/NTRK3/PAFAH1B1/PLXNA2/PLXNA3/PLXNA4/PLXNB1/PRKN/RIMS1/RUFY3/SEMA4G/SEMA5A/SLC9A6/SLIT3/SPP1/SYT1/SYT17/SYT3/UNC13A/USP9X/ZEB2	44
BP	GO:0097305	response to alcohol	41/1782	191/17653	2.37E-06	5.83E-05	4.29E-05	ABAT/ABCA1/ABCA2/ADH6/ADH7/ADIPOQ/AKAP8/AKT1/CBL/CNR1/CTNNB1/DAG1/DNMT3A/DRD2/DRD4/DYNAP/EPS8/FGFR2/GLRA2/GRIN1/GRIN2A/GRIN2B/GSN/GSTP1/HTR1B/HTR3A/LEP/MAOB/MLC1/NTRK3/OPRM1/OXT/PTCH1/SETDB1/SLC6A3/SMAD2/SOD1/TGFB1/TH/UNC79/USP46	41
BP	GO:0015849	organic acid transport	58/1782	309/17653	2.38E-06	5.83E-05	4.29E-05	SLC25A12/ABAT/ACACB/ACE/ACE2/ADORA2A/AGTR2/AKT1/ANXA1/AVPR1A/CPT1B/CPT2/DRD2/DRD3/DRD4/FABP3/GRM7/KCNJ10/LEP/LRP2/MAP2K6/MIF/NCOA1/NCOR1/NF1/NOS2/NTRK2/OXT/P2RX4/PER2/PPFIA1/PSEN1/RIMS1/SLC16A3/SLC16A7/SLC1A1/SLC1A2/SLC1A3/SLC22A9/SLC23A2/SLC26A5/SLC27A4/SLC38A10/SLC6A1/SLC6A13/SLC6A8/SLC7A3/SLC7A5/SLC7A7/SLCO1B3/SNAP25/STK39/STX1A/STXBP1/SYT1/THBS1/TSPOAP1/UNC13B	58
BP	GO:0046942	carboxylic acid transport	58/1782	309/17653	2.38E-06	5.83E-05	4.29E-05	SLC25A12/ABAT/ACACB/ACE/ACE2/ADORA2A/AGTR2/AKT1/ANXA1/AVPR1A/CPT1B/CPT2/DRD2/DRD3/DRD4/FABP3/GRM7/KCNJ10/LEP/LRP2/MAP2K6/MIF/NCOA1/NCOR1/NF1/NOS2/NTRK2/OXT/P2RX4/PER2/PPFIA1/PSEN1/RIMS1/SLC16A3/SLC16A7/SLC1A1/SLC1A2/SLC1A3/SLC22A9/SLC23A2/SLC26A5/SLC27A4/SLC38A10/SLC6A1/SLC6A13/SLC6A8/SLC7A3/SLC7A5/SLC7A7/SLCO1B3/SNAP25/STK39/STX1A/STXBP1/SYT1/THBS1/TSPOAP1/UNC13B	58
BP	GO:0009314	response to radiation	76/1782	442/17653	2.42E-06	5.89E-05	4.33E-05	MECP2/AKT1/ANXA1/APP/ATP1A3/BCL2/BRAF/BRCA2/CACNA1F/CACNA2D4/CBL/CCAR2/CLOCK/CNGB1/CREBBP/CRY1/DEAF1/DNMT3A/DRD1/DRD2/DRD3/ELK1/EP300/FMR1/GPX1/GRIN1/GRIN2A/GRM6/HMGN1/HOXA1/HRAS/IKBIP/KDM1A/KIT/KMT2A/MAPK10/MAPK13/MBD4/MDM2/MEIS2/MEN1/MTOR/NF1/NIPBL/NLGN3/NPHP1/NTRK1/OPRM1/PER1/PER2/PER3/PIAS1/PNKP/PPM1D/PPP1R1B/PRKDC/PTGS2/PTPRK/RRM1/SIK1/SLC1A2/SLC1A3/SLC4A10/SMC1A/SYNGAP1/TAF1/TGFB1/TH/TLK2/T…	76
BP	GO:0018105	peptidyl-serine phosphorylation	55/1782	288/17653	2.50E-06	6.07E-05	4.47E-05	DYRK1A/AKAP9/AKT1/APP/ATP2B4/AVP/BCL2/BRAF/BRSK2/CAMK2A/CAMK2B/CAMK4/CD44/CNKSR3/CSNK1D/DMD/DMPK/DRD1/GSK3B/HDAC6/IFNG/IL6/INPP5K/MAP2K2/MAPK1/MAPK12/MAPK13/MAPK3/MAST1/MIF/MTOR/NSD1/NTF3/NTRK2/NTRK3/PDK3/PIK3CA/PPP1R1B/PRKCA/PRKCB/PRKD1/PRKDC/PTGS2/RIPK2/RPS6KA3/SMYD3/STK39/TAF1/TENM1/TGFB1/TLK2/TNF/TNKS/TOP1/VRK3	55
BP	GO:0007272	ensheathment of neurons	29/1782	115/17653	2.54E-06	6.08E-05	4.48E-05	ADAM22/AHNAK2/AKT1/ANK2/ARHGEF10/CTNNB1/DAG1/DICER1/DLG1/EGR2/EPB41L3/FA2H/KCNJ10/MAL/MTMR2/MTOR/MYO5A/NF1/NFASC/NRG1/PARD3/PLP1/POU3F2/SCN2A/SCN8A/SH3TC2/SOD1/TGFB1/TSC1	29
BP	GO:0008366	axon ensheathment	29/1782	115/17653	2.54E-06	6.08E-05	4.48E-05	ADAM22/AHNAK2/AKT1/ANK2/ARHGEF10/CTNNB1/DAG1/DICER1/DLG1/EGR2/EPB41L3/FA2H/KCNJ10/MAL/MTMR2/MTOR/MYO5A/NF1/NFASC/NRG1/PARD3/PLP1/POU3F2/SCN2A/SCN8A/SH3TC2/SOD1/TGFB1/TSC1	29
BP	GO:0032368	regulation of lipid transport	28/1782	109/17653	2.54E-06	6.08E-05	4.48E-05	ABCA1/ABCA12/ABCA2/ABCA7/ADIPOQ/AGTR2/AKT1/APOC3/ATP8A1/CRY1/EGF/ITGB3/KDM5B/LEP/LRP1/MAP2K6/MIF/MYB/NCOR1/OXT/P2RX4/PON1/PRKN/PTCH1/PTPN11/SCP2/SPP1/THBS1	28
BP	GO:0022011	myelination in peripheral nervous system	12/1782	26/17653	2.70E-06	6.41E-05	4.72E-05	ADAM22/AHNAK2/AKT1/ARHGEF10/DAG1/DICER1/FA2H/NF1/PARD3/POU3F2/SH3TC2/SOD1	12
BP	GO:0032292	peripheral nervous system axon ensheathment	12/1782	26/17653	2.70E-06	6.41E-05	4.72E-05	ADAM22/AHNAK2/AKT1/ARHGEF10/DAG1/DICER1/FA2H/NF1/PARD3/POU3F2/SH3TC2/SOD1	12
BP	GO:0006476	protein deacetylation	26/1782	98/17653	3.00E-06	7.10E-05	5.23E-05	DYRK1A/AKAP8/AKAP8L/CCAR2/CHD3/CHD4/EP300/FOXP3/HDAC1/HDAC3/HDAC4/HDAC6/HDAC9/IFNG/KDM1A/MBD3/NIPBL/PER1/PER2/PHB/PRKD1/REST/SIN3A/TBL1X/TBL1XR1/TGFB1	26
BP	GO:0017156	calcium ion regulated exocytosis	29/1782	116/17653	3.06E-06	7.21E-05	5.31E-05	BRAF/CACNA1G/CACNA1H/CACNA1I/CADPS2/DNM1L/DOC2A/FMR1/GRIK5/KCNB1/NLGN1/PSEN1/RAPGEF4/REST/RIMS1/RIMS3/SCRIB/SNAP25/STX1A/STXBP1/STXBP3/SYN1/SYNJ1/SYT1/SYT17/SYT3/TRIM9/UNC13A/UNC13B	29
BP	GO:0006479	protein methylation	39/1782	180/17653	3.26E-06	7.62E-05	5.61E-05	MECP2/RTF1/ASH1L/ATRX/AUTS2/BCOR/CHD5/CTCF/CTNNB1/DYDC1/DYDC2/EHMT1/ETFB/EZH2/JARID2/KDM6A/KMT2A/KMT2C/KMT2D/KMT2E/KMT5B/MECOM/MEN1/MTHFR/MYB/NSD1/NSD2/OGT/PAX5/SETD1B/SETD2/SETDB1/SETDB2/SMAD4/SMYD3/TET1/TET2/VCP/ZNF335	39
BP	GO:0008213	protein alkylation	39/1782	180/17653	3.26E-06	7.62E-05	5.61E-05	MECP2/RTF1/ASH1L/ATRX/AUTS2/BCOR/CHD5/CTCF/CTNNB1/DYDC1/DYDC2/EHMT1/ETFB/EZH2/JARID2/KDM6A/KMT2A/KMT2C/KMT2D/KMT2E/KMT5B/MECOM/MEN1/MTHFR/MYB/NSD1/NSD2/OGT/PAX5/SETD1B/SETD2/SETDB1/SETDB2/SMAD4/SMYD3/TET1/TET2/VCP/ZNF335	39
BP	GO:0009410	response to xenobiotic stimulus	53/1782	277/17653	3.57E-06	8.32E-05	6.12E-05	ABAT/ACY1/ADA/ADORA2A/AGTR2/AHRR/AOC1/ARNT2/ATG7/CNR1/CNR2/CYP1A2/CYP26B1/CYP2C18/CYP2C19/DNMT3A/DRD1/DRD2/DRD3/DRD4/EFTUD2/EIF4E/GPX1/GRIN1/GRIN2A/GSTM1/GSTP1/HDAC1/HDAC9/HOMER1/HTR1B/HTR2A/HTR3A/MDM2/MTOR/NR4A2/OPRM1/OXT/OXTR/PPP1R1B/RANBP2/RORA/RYR2/RYR3/SDK1/SLC6A1/SLC6A3/SLITRK5/SMYD3/SOD1/SRD5A2/TGFB1/TH	53
BP	GO:0017158	regulation of calcium ion-dependent exocytosis	22/1782	76/17653	3.62E-06	8.40E-05	6.18E-05	BRAF/CACNA1G/CACNA1H/CACNA1I/DNM1L/DOC2A/FMR1/GRIK5/KCNB1/NLGN1/REST/RIMS1/RIMS3/STX1A/STXBP1/STXBP3/SYN1/SYT1/SYT17/SYT3/TRIM9/UNC13B	22
BP	GO:0002791	regulation of peptide secretion	77/1782	455/17653	3.83E-06	8.86E-05	6.52E-05	ABAT/ACHE/ADCY5/ADORA2A/AGTR2/ANXA1/ARNTL/BRSK2/CACNA1A/CACNA1C/CACNA1D/CACNA1E/CADM1/CAPN10/CD38/CHD7/CLOCK/CNR1/DHX9/DNM1L/DPP4/DRD2/DRD3/DRD4/FGA/FN1/FOXP1/FOXP3/GJA1/HDAC1/ICA1/IFIH1/IFNG/IL17A/IL17RA/IL1R2/IL1RL1/IL6/IRS1/ITPR1/KCNB1/KCNS3/LEP/LLGL1/LPL/MAPK3/MIF/MYH10/NLGN2/NLRP2/NOS2/NR1D1/NRXN1/OPRM1/PASK/PER2/PRKCA/PRKN/PTPN11/RAB11FIP5/RAPGEF4/REST/RFX3/RIPK2/SLC2A1/SNAP25/STX1A/STXBP5/…	77
BP	GO:0046928	regulation of neurotransmitter secretion	18/1782	55/17653	4.05E-06	9.31E-05	6.86E-05	ADORA2A/BRAF/CAMK2A/DNM1L/FMR1/GRIK5/MEF2C/NF1/NLGN1/PRKN/RIMS1/RIMS3/SNCAIP/STX1A/STXBP1/SYN1/UNC13A/UNC13B	18
BP	GO:0032890	regulation of organic acid transport	17/1782	50/17653	4.14E-06	9.50E-05	6.99E-05	ABAT/ADORA2A/AGTR2/AKT1/AVPR1A/GRM7/LEP/MAP2K6/MIF/NCOR1/OXT/P2RX4/PER2/SLC6A1/STK39/STXBP1/THBS1	17
BP	GO:0042053	regulation of dopamine metabolic process	10/1782	19/17653	4.20E-06	9.56E-05	7.04E-05	ABAT/COMT/DRD1/DRD4/GPR37/HTR1A/MAOB/NR4A2/PRKN/SLC6A3	10
BP	GO:0042069	regulation of catecholamine metabolic process	10/1782	19/17653	4.20E-06	9.56E-05	7.04E-05	ABAT/COMT/DRD1/DRD4/GPR37/HTR1A/MAOB/NR4A2/PRKN/SLC6A3	10
BP	GO:0051668	localization within membrane	29/1782	118/17653	4.41E-06	1.00E-04	7.36E-05	ANKS1B/ATP1B1/CDH13/DLG1/DLG2/DLG3/DLG4/DVL1/FLNA/GPHN/GRIK2/GRIK5/GSN/ITGA4/ITGB7/KIF5C/MAL/NLGN1/NRXN1/NRXN2/NUP133/RAC1/RELN/SCRIB/SEC23A/SHANK3/SNAP25/SYNGAP1/TGFB1	29
BP	GO:0007618	mating	14/1782	36/17653	4.82E-06	0.000108703	8.00E-05	ABAT/ADA/APP/AVPR1A/CNR1/DRD1/GRIN1/MAPK8IP2/OXT/OXTR/PPP1R1B/SLC6A4/TH/THRA	14
BP	GO:0060562	epithelial tube morphogenesis	58/1782	316/17653	4.93E-06	0.000110711	8.15E-05	AGTR2/AHI1/ALX1/AR/AREG/B4GALT1/BBS4/BCL2/C2CD3/CEP290/COL4A1/CTNNB1/DAG1/DEAF1/DLG1/DLL1/DVL1/DVL3/EGF/EPHA4/ESR1/FAT4/FGFR2/FMN1/FOXP1/GJA1/GLI2/HNF1B/IHH/KDM5B/KDM6A/LRP2/MAGED1/MED12/MEF2C/MET/MIB1/MTHFD1/PBX1/PRICKLE1/PSEN1/PTCH1/PTK7/RYR2/SCRIB/SETD2/SETDB2/SIX2/SMAD4/TGFB1/TIMELESS/TNF/TSC1/TSC2/TWIST1/WNT1/WNT2/ZEB2	58
BP	GO:0044070	regulation of anion transport	23/1782	83/17653	4.97E-06	0.00011126	8.19E-05	ABAT/ABCA7/ADORA2A/AGTR2/AKT1/ATP8A1/AVPR1A/GRM5/GRM7/LEP/MAP2K6/MIF/MTOR/NCOR1/OXT/P2RX4/PDZK1/PER2/ROS1/SLC6A1/STK39/STXBP1/THBS1	23
BP	GO:0007193	adenylate cyclase-inhibiting G-protein coupled receptor signaling pathway	24/1782	89/17653	5.24E-06	0.00011693	8.61E-05	ADCY3/ADCY5/ADCY9/CHRM3/DRD2/DRD3/DRD4/FLNA/GABBR1/GNAI1/GPR37/GRIK3/GRM1/GRM4/GRM5/GRM6/GRM7/GRM8/HTR1A/HTR1B/HTR5A/HTR7/OPRL1/OPRM1	24
BP	GO:0060999	positive regulation of dendritic spine development	15/1782	41/17653	5.40E-06	0.000119832	8.82E-05	SHANK2/BAIAP2/CAMK2B/CAPRIN1/CDKL5/DNM1L/FMR1/MTOR/NLGN1/NRG1/PAFAH1B1/PSEN1/RELN/SHANK1/SHANK3	15
BP	GO:0019233	sensory perception of pain	25/1782	95/17653	5.41E-06	0.000119832	8.82E-05	MECP2/CHRNA4/CNR1/CNR2/COMT/DLG2/GRIN1/GRIN2A/GRM1/HTR2A/KCND2/MAPK1/MAPK3/MTOR/NLGN2/NTRK1/OPRL1/OPRM1/OXT/P2RX4/PTGS2/SCN10A/SCN1A/SCN9A/SLC9A1	25
BP	GO:0060627	regulation of vesicle-mediated transport	81/1782	490/17653	5.45E-06	0.000120095	8.84E-05	ABCA7/ACTN4/ADIPOQ/AHI1/ANXA1/APOC3/BIN1/BMP2K/BRAF/C3/C4B/CACNA1G/CACNA1H/CACNA1I/CADPS2/CBL/CD151/CD300LF/CDH13/CLASP1/CLASP2/CORO1A/DAB2/DLG4/DLL1/DNAJC13/DNM1L/DOC2A/DRD2/EGF/EHD2/FER/FGA/FMR1/GRIK5/HAP1/IFNG/IL1RAPL1/KCNB1/LLGL1/LRP1/MAP2K2/MAPK1/MAPK3/MIB1/MSN/MTMR2/NCS1/NLGN1/NTF3/OPHN1/PRKD1/PRKN/RAC1/RAPGEF4/REST/RIMS1/RIMS3/RIT2/RUBCN/SERPINE1/SFTPD/SGSM3/STAM/STX1A/STXBP1/STXBP3/STXBP5…	81
BP	GO:0050432	catecholamine secretion	17/1782	51/17653	5.63E-06	0.000123761	9.11E-05	MECP2/ABAT/ADORA2A/AGTR2/CHRNA4/CNR1/DRD2/DRD3/HTR1B/HTR2A/KCNB1/NISCH/OXT/OXTR/PRKN/STX1A/SYT1	17
BP	GO:0051648	vesicle localization	50/1782	261/17653	6.44E-06	0.000140847	0.000103695	ACTN4/AP3B2/AREG/BBS4/BRAF/CADPS2/CLASP1/CLASP2/COL7A1/CSNK1D/CTNNB1/CUL3/DNM1L/DOC2A/DYNC1H1/EXOC4/FMR1/GRIA1/GRIK5/HAP1/ITGA4/KIF5C/MYO1A/MYO5A/NDE1/NLGN1/NLGN2/NLGN3/PAFAH1B1/PIK3CG/PRKN/PSEN1/RIMS1/RIMS3/SCRIB/SEC23A/SNAP25/STX1A/STXBP1/SYN1/SYNJ1/SYT1/SYT17/SYT3/TPGS1/TRAPPC6B/TRAPPC9/TRIM9/UNC13A/UNC13B	50
BP	GO:1905269	positive regulation of chromatin organization	24/1782	90/17653	6.47E-06	0.000141109	0.000103888	MECP2/RTF1/AKAP8/AKAP8L/AUTS2/CTNNB1/FMR1/FOXP3/JARID2/KDM1A/KMT2A/KMT2E/MAPK3/MUC1/MYB/NIPBL/NOS1/OGT/PRKD1/SETDB1/SIN3A/SMAD4/TET1/TGFB1	24
BP	GO:1990138	neuron projection extension	34/1782	152/17653	6.56E-06	0.000142588	0.000104977	AUTS2/BCL11A/CDKL5/CTNNB1/CYFIP1/DSCAM/DVL1/EPHA4/FN1/ITSN2/MACF1/MAP1B/NLGN3/NRCAM/NRG1/NRP2/NTRK3/PAFAH1B1/PLXNA2/PLXNA3/PLXNA4/PLXNB1/PRKN/RIMS1/RUFY3/SEMA4G/SEMA5A/SLC9A6/SLIT3/SYT1/SYT17/SYT3/UNC13A/USP9X	34
BP	GO:1902803	regulation of synaptic vesicle transport	12/1782	28/17653	7.01E-06	0.000151068	0.000111221	BRAF/DNM1L/FMR1/GRIK5/NLGN1/PRKN/RIMS1/RIMS3/STX1A/STXBP1/SYN1/UNC13B	12
BP	GO:0014037	Schwann cell differentiation	14/1782	37/17653	7.03E-06	0.000151068	0.000111221	ADAM22/AHNAK2/AKT1/ARHGEF10/DAG1/DICER1/EGR2/FA2H/MED12/NF1/PARD3/POU3F2/SH3TC2/SOD1	14
BP	GO:0038179	neurotrophin signaling pathway	14/1782	37/17653	7.03E-06	0.000151068	0.000111221	AGTR2/BDNF/CORO1A/CYFIP1/HAP1/NGF/NTF3/NTF4/NTRK1/NTRK2/NTRK3/PTPN11/SLC9A6/SOS1	14
BP	GO:0017157	regulation of exocytosis	39/1782	186/17653	7.47E-06	0.000159902	0.000117724	ANXA1/BRAF/CACNA1G/CACNA1H/CACNA1I/CADPS2/CLASP1/CLASP2/DNM1L/DOC2A/FER/FGA/FMR1/GRIK5/HAP1/IFNG/IL1RAPL1/KCNB1/LLGL1/NCS1/NLGN1/PRKN/RAPGEF4/REST/RIMS1/RIMS3/STAM/STX1A/STXBP1/STXBP3/STXBP5/STXBP5L/STYK1/SYN1/SYT1/SYT17/SYT3/TRIM9/UNC13B	39
BP	GO:0060998	regulation of dendritic spine development	20/1782	68/17653	7.61E-06	0.000162205	0.00011942	SHANK2/BAIAP2/CAMK2B/CAPRIN1/CDKL5/DNM1L/EPHA4/FMR1/MEF2C/MTOR/NLGN1/NLGN3/NRG1/PAFAH1B1/PSEN1/RELN/SDK1/SHANK1/SHANK3/SIPA1L1	20
BP	GO:0034330	cell junction organization	51/1782	270/17653	7.90E-06	0.000167821	0.000123555	ACE/ACE2/ACTN4/ANK2/APC/BCL2/CADM1/CADM2/CD151/CDH10/CDH11/CDH13/CDH18/CDH22/CDH5/CDH8/CDH9/CLASP1/CLASP2/COL16A1/CTNNB1/CTNND1/DLG1/EPB41L3/FBLIM1/FLNA/FMN1/FN1/GJA1/ITGA5/ITGB3/LAMB3/MACF1/NFASC/NLGN2/NLGN4X/NPHP1/OPHN1/PARD3/PATJ/PRKCA/PTPRK/RAC1/SDK1/SLC9A1/SLK/TGFB1/THBS1/TNF/TRPV4/TSC1	51
BP	GO:0006813	potassium ion transport	47/1782	242/17653	8.26E-06	0.000174904	0.000128769	AKAP9/ANK2/ANK3/ATP1A3/ATP1B1/CACNA1D/CDKN1B/CNGB1/CNGB3/DLG1/DPP10/DPP6/DRD1/DRD2/FLNA/HCN1/HTR2A/KCNB1/KCND2/KCNH1/KCNJ10/KCNJ12/KCNJ15/KCNJ2/KCNK7/KCNMA1/KCNQ2/KCNQ3/KCNQ4/KCNS1/KCNS3/KCNT1/KCNT2/KCNV1/NOS1/NOS1AP/REST/SLC12A2/SLC12A5/SLC1A3/SLC24A2/SLC9A1/SLC9A6/SLC9A9/STK39/TSC1/YWHAE	47
BP	GO:0086003	cardiac muscle cell contraction	19/1782	63/17653	8.54E-06	0.000178995	0.000131781	ANK2/CACNA1C/CACNA1D/CACNA1G/CACNB2/CTNNA3/DLG1/FGF12/FLNA/GJA1/KCNJ2/NOS1AP/PDE4B/PLN/RYR2/SCN1A/SCN5A/SLC9A1/SNTA1	19
BP	GO:0017014	protein nitrosylation	8/1782	13/17653	8.58E-06	0.000178995	0.000131781	ACE/ADH5/ATP2B4/DMD/NOS1/NOS1AP/NOS2/SNTA1	8
BP	GO:0018119	peptidyl-cysteine S-nitrosylation	8/1782	13/17653	8.58E-06	0.000178995	0.000131781	ACE/ADH5/ATP2B4/DMD/NOS1/NOS1AP/NOS2/SNTA1	8
BP	GO:0031223	auditory behavior	8/1782	13/17653	8.58E-06	0.000178995	0.000131781	CNTNAP2/DRD2/FOXP2/NRXN1/NRXN2/SHANK3/SLC1A3/SLITRK6	8
BP	GO:0043583	ear development	42/1782	208/17653	9.13E-06	0.000189148	0.000139256	AHI1/ALDH1A3/BCL2/BCL2L11/CDKN1B/CEP290/CHD7/COL11A1/DLL1/DLX6/DVL1/EPHB2/ESRRB/FAT4/FGFR2/GABRA5/GABRB3/GJB6/GLI2/HOXA1/KCNQ4/MAPK1/MAPK3/NIPBL/NTRK3/OTX1/PAFAH1B1/PCDH15/PLPPR4/PTK7/PTPN11/SCRIB/SIX2/SLC25A27/SLC26A5/SLITRK6/SOD1/TBX1/TGFB1/TWIST1/USH2A/WNT1	42
BP	GO:0051048	negative regulation of secretion	42/1782	208/17653	9.13E-06	0.000189148	0.000139256	ABAT/ADA/ADIPOQ/AGTR2/ANXA1/AVPR2/BRAF/CNR1/COMT/CRY1/DRD2/DRD3/DRD4/EGF/FMR1/FN1/FOXP3/GRM7/HDAC1/HTR1B/IL1R2/IL1RAPL1/IRS1/KCNB1/LEP/MAOB/NF1/NRG1/OPRM1/OXT/OXTR/PRKN/PTGER3/PTPN11/RAB11FIP5/REST/STK39/STXBP3/STXBP5L/TNF/TRIM9/WNK3	42
BP	GO:0098900	regulation of action potential	17/1782	53/17653	1.01E-05	0.000209068	0.000153922	AKAP9/ANK2/ANK3/CACNA1C/CNR1/CNR2/CTNNA3/DLG1/FGF12/FLNA/FMR1/KCNB1/KCNJ2/NOS1AP/RYR2/SCN5A/SLC9A1	17
BP	GO:0046578	regulation of Ras protein signal transduction	47/1782	244/17653	1.04E-05	0.00021326	0.000157008	ABCA1/AGAP1/AGAP2/AKAP13/ALS2/APOC3/ARHGEF10/ARHGEF16/ARHGEF3/ARHGEF4/ARHGEF6/ARHGEF9/AUTS2/CUL3/EPHB2/EPS8/FGD1/FGD3/GIT2/HRAS/IQSEC2/ITSN2/KANK1/KCTD13/MADD/MCF2/MET/MYO9B/NF1/NGF/NRG1/NTRK1/OGT/OPHN1/PLEKHG3/PREX1/PSD3/RAC1/RIT2/ROBO1/SGSM3/SOS1/SPATA13/SPRY3/SYNGAP1/TRIO/VAV3	47
BP	GO:0034329	cell junction assembly	44/1782	223/17653	1.05E-05	0.000213982	0.000157539	ACE/ACE2/ACTN4/ANK2/APC/BCL2/CD151/CDH10/CDH11/CDH13/CDH18/CDH22/CDH5/CDH8/CDH9/CLASP1/CLASP2/COL16A1/CTNNB1/DLG1/EPB41L3/FBLIM1/FLNA/FMN1/FN1/GJA1/ITGA5/ITGB3/LAMB3/MACF1/NFASC/NPHP1/OPHN1/PARD3/PATJ/PRKCA/PTPRK/RAC1/SLC9A1/SLK/THBS1/TNF/TRPV4/TSC1	44
BP	GO:0051924	regulation of calcium ion transport	45/1782	230/17653	1.05E-05	0.000213982	0.000157539	ADORA2A/AHNAK/ANK2/ATP1B1/BCL2/CACNA1B/CACNA1C/CACNA1D/CACNB2/CAMK2A/CAMK2B/CASK/CHD7/CORO1A/CTNNB1/DMD/DRD1/DRD2/DRD4/EGF/FMR1/GJA1/GRIN1/GRM6/HAP1/HOMER1/IL16/INPP5K/LILRB2/MYO5A/NOS1/NOS1AP/OPRL1/P2RX4/P2RX5/PDE4B/PIK3CG/PLN/PTGS2/RYR2/SLC9A1/TGFB1/TRPC6/WNK3/YWHAE	45
BP	GO:0051590	positive regulation of neurotransmitter transport	12/1782	29/17653	1.09E-05	0.00022103	0.000162728	ADORA2A/DNM1L/DRD2/DRD4/NLGN1/PRKN/SLC6A1/SLC6A4/STX1A/STXBP1/UNC13A/UNC13B	12
BP	GO:0010639	negative regulation of organelle organization	62/1782	354/17653	1.11E-05	0.000225713	0.000166176	DYRK1A/MECP2/AKT1/APC/APC2/ATG7/ATRX/AVP/BBS4/BCOR/BUB1/CAMSAP2/CAPG/CLASP1/CLASP2/CORO1A/DNM1L/EPS8/FOXP3/GPX1/GSN/HDAC6/HNRNPU/INPP5K/JARID2/KANK1/KAT2B/LILRB2/MAP4/MDM1/MET/MID1/NAV3/PAX5/PHF2/PHF8/PINX1/POT1/PPFIA1/PRKN/PSMD10/RAD21/SHANK1/SHANK3/SIN3A/SMAD4/SMG6/SPTAN1/SPTB/SPTBN5/TBC1D30/TBC1D7/TERF2/TET1/TNKS/TRIM9/TSC2/TWIST1/UBR5/USP30/VIL1/ZNF451	62
BP	GO:0048562	embryonic organ morphogenesis	53/1782	288/17653	1.15E-05	0.000232303	0.000171028	AHI1/ALDH1A3/ALX1/BBS4/C2CD3/CEP290/CHD7/COL11A1/CTNNB1/DLG1/DLL1/DLX2/DLX6/DVL1/EPHB2/FBN1/FBN2/FGFR2/GJA1/GJB6/GLI2/GNAS/HNF1B/HOXA1/HOXB1/IHH/KCNQ4/KDM6A/MAPK1/MAPK3/MED12/MEF2C/MIB1/MTHFD1/NIPBL/OTX1/PAX5/PAX6/PSEN1/PTK7/RYR2/SATB2/SCRIB/SETD2/SETDB2/SIX2/SLITRK6/SMAD2/SOD1/TBX1/TH/TWIST1/WNT1	53
BP	GO:0006835	dicarboxylic acid transport	23/1782	87/17653	1.17E-05	0.000235724	0.000173546	SLC25A12/ABAT/ADORA2A/AVPR1A/GRM7/KCNJ10/LRP2/NF1/NTRK2/PER2/PPFIA1/PSEN1/RIMS1/SLC1A1/SLC1A2/SLC1A3/SLC26A5/SNAP25/STX1A/STXBP1/SYT1/TSPOAP1/UNC13B	23
BP	GO:0061337	cardiac conduction	32/1782	143/17653	1.20E-05	0.000241184	0.000177566	ACE2/AKAP9/ANK2/ASPH/ATP1A3/ATP1B1/ATP2B2/ATP2B3/ATP2B4/CACNA1C/CACNA1D/CACNA1F/CACNA1G/CACNA2D3/CACNA2D4/CACNB2/CTNNA3/DMPK/FLNA/GJA1/ITPR1/KCND2/KCNJ12/KCNJ2/NOS1/PLN/RYR2/RYR3/SCN10A/SCN5A/SLC9A1/YWHAE	32
BP	GO:0007625	grooming behavior	9/1782	17/17653	1.22E-05	0.00024418	0.000179772	AVPR1A/CNTNAP4/DLG4/DRD1/DRD2/MC4R/NRXN1/OXT/SLITRK5	9
BP	GO:0031060	regulation of histone methylation	18/1782	59/17653	1.23E-05	0.00024464	0.000180111	MECP2/RTF1/ATRX/AUTS2/BCOR/CTCF/CTNNB1/JARID2/KMT2A/KMT2E/MTHFR/MYB/NSD1/OGT/PAX5/SMAD4/TET1/ZNF335	18
BP	GO:2000300	regulation of synaptic vesicle exocytosis	11/1782	25/17653	1.25E-05	0.000248912	0.000183256	BRAF/DNM1L/FMR1/GRIK5/NLGN1/RIMS1/RIMS3/STX1A/STXBP1/SYN1/UNC13B	11
BP	GO:0045927	positive regulation of growth	49/1782	260/17653	1.26E-05	0.000248996	0.000183317	ACACB/AKT1/ARX/AVPR1A/BBS4/BCL2/BDNF/CD38/CDKL5/CHD7/CYFIP1/DDX3X/DLL1/DRD2/DSCAM/EIF4G2/ERBB4/FGFR2/FN1/ITSN2/LEP/MACF1/MAP1B/MEF2C/MIR17HG/MTOR/NGF/NIPBL/NRG1/NTF4/NTRK3/PAFAH1B1/PLCB1/POU3F2/PRKDC/PRKN/PSMD10/RIMS1/RPS6KA3/RUFY3/SEMA5A/SLC6A3/SLC9A1/SYT1/SYT17/SYT3/UNC13A/VIL1/WNT2	49
BP	GO:0033044	regulation of chromosome organization	56/1782	311/17653	1.28E-05	0.000252304	0.000185753	MECP2/RTF1/AKAP8/AKAP8L/APC/ATRX/AUTS2/BCOR/BUB1/CCT4/CTCF/CTNNB1/CUL3/DDX11/FMR1/FOXP3/HECW2/HNRNPU/JARID2/KDM1A/KMT2A/KMT2E/MAPK1/MAPK3/MCPH1/MKI67/MTHFR/MUC1/MYB/NIPBL/NOS1/NSD1/OGT/PAX5/PHF2/PHF8/PINX1/PNKP/POT1/PRKD1/RAD21/SETD5/SETDB1/SIN3A/SMAD4/SMG6/TERF2/TET1/TGFB1/TLK2/TNKS/TWIST1/UBR5/USP7/ZNF335/ZNF451	56
BP	GO:0006865	amino acid transport	31/1782	137/17653	1.29E-05	0.000253906	0.000186933	SLC25A12/ABAT/ACE2/ADORA2A/AVPR1A/GRM7/KCNJ10/LEP/NF1/NTRK2/PER2/PPFIA1/PSEN1/RIMS1/SLC1A1/SLC1A2/SLC1A3/SLC38A10/SLC6A1/SLC6A13/SLC6A8/SLC7A3/SLC7A5/SLC7A7/SNAP25/STK39/STX1A/STXBP1/SYT1/TSPOAP1/UNC13B	31
BP	GO:0042310	vasoconstriction	21/1782	76/17653	1.33E-05	0.000260615	0.000191872	ACE/ACE2/AKT1/AVP/AVPR1A/AVPR1B/AVPR2/CD38/CHRM3/DOCK4/FGA/GJA1/HTR1A/HTR1B/HTR2A/HTR7/LEP/OXTR/PER2/PTGS2/SLC6A4	21
BP	GO:0035296	regulation of tube diameter	30/1782	131/17653	1.38E-05	0.000268677	0.000197808	ACE/ACE2/ADORA2A/ADRB2/AGTR2/AKT1/AVP/AVPR1A/AVPR1B/AVPR2/CD38/CHRM3/DOCK4/DRD1/FGA/GJA1/GPX1/HTR1A/HTR1B/HTR2A/HTR7/LEP/NOS1/NOS2/OXTR/PER2/PLOD3/PTGS2/SLC6A4/SOD1	30
BP	GO:0097746	regulation of blood vessel diameter	30/1782	131/17653	1.38E-05	0.000268677	0.000197808	ACE/ACE2/ADORA2A/ADRB2/AGTR2/AKT1/AVP/AVPR1A/AVPR1B/AVPR2/CD38/CHRM3/DOCK4/DRD1/FGA/GJA1/GPX1/HTR1A/HTR1B/HTR2A/HTR7/LEP/NOS1/NOS2/OXTR/PER2/PLOD3/PTGS2/SLC6A4/SOD1	30
BP	GO:0048592	eye morphogenesis	32/1782	144/17653	1.40E-05	0.000271179	0.00019965	AHI1/ALDH1A3/BBS4/BCL2/C12orf57/CEP290/CTNNB1/DLL1/DSCAM/EGF/EPHB2/FBN1/FBN2/HCN1/HMGN1/IHH/MEGF11/MFRP/NF1/NIPBL/NTRK2/PAX6/PTPRM/RORB/SDK1/TH/TOPORS/TRPM1/TSPAN12/TWIST1/WNT2/YY1	32
BP	GO:0021782	glial cell development	24/1782	94/17653	1.45E-05	0.000279722	0.000205939	ADAM22/ADORA2A/AHNAK2/AKT1/APP/ARHGEF10/DAG1/DICER1/DLL1/DRD1/FA2H/GSN/GSTP1/KCNJ10/LRP1/MED12/NF1/PARD3/PLP1/POU3F2/PSEN1/SH3TC2/SOD1/TGFB1	24
BP	GO:0019932	second-messenger-mediated signaling	60/1782	342/17653	1.45E-05	0.000280217	0.000206303	ABCA1/ADA/ADCY3/ADCY5/ADCY9/ADGRF1/ADORA2A/ADRB2/AGTR2/AKAP13/ANK2/ATP1B1/ATP2B4/AVPR1A/BCAP31/BST1/CACNA1C/CDH13/CXCR3/DMD/DMPK/DRD1/DRD2/DRD3/EIF4EBP2/GNAI1/GNAS/GRIN1/GRIN2A/GRIN2B/GRM5/HAP1/HDAC4/HTR5A/ITPR1/KSR2/LAT/MC4R/MYO5A/NFAT5/NOS1/NOS1AP/NOS2/NRG1/OPRL1/OPRM1/P2RX4/P2RX5/PDE4A/PLN/PRKCA/PTGER3/RAPGEF4/RASD1/RIT2/RYR2/SLC9A1/THBS1/UCN3/VIP	60
BP	GO:0060041	retina development in camera-type eye	31/1782	138/17653	1.51E-05	0.000289429	0.000213086	ACHE/AHI1/ATP2B4/CELF4/CHD7/COL4A1/DLL1/DLX1/DLX2/DSCAM/EGF/GRM6/HCN1/IHH/IMPDH2/MDM1/MEGF11/MFRP/NDP/NPHP1/NTRK2/PAX6/PSEN1/PTPRM/RORB/RRM1/SDK1/SMARCA4/TOPORS/TSPAN12/XRN2	31
BP	GO:1902903	regulation of supramolecular fiber organization	59/1782	336/17653	1.66E-05	0.000318138	0.000234222	DYRK1A/MECP2/ABI2/ACTR3C/AKAP13/AKAP9/APC/APC2/APP/ARHGEF10/BAIAP2/BBS4/BRAF/C15orf62/CAMSAP2/CAPG/CCL26/CDKN1B/CHRNA7/CLASP1/CLASP2/CORO1A/CYFIP1/DLG1/EPS8/FER/FMN1/GPX1/GSN/HDAC6/INPP5K/IQGAP2/KANK1/MAGEL2/MAP1B/MAP2/MEF2C/MET/MID1/MTOR/NAV3/NCKAP1/PPFIA1/PREX1/PRKN/PSEN1/RAC1/SEMA5A/SHANK1/SHANK3/SLC9A1/SMAD4/SPTAN1/SPTB/SPTBN5/TENM1/TRPV4/TSC1/VIL1	59
BP	GO:0031058	positive regulation of histone modification	22/1782	83/17653	1.72E-05	0.000327485	0.000241104	MECP2/RTF1/AKAP8/AKAP8L/AUTS2/CTNNB1/FMR1/FOXP3/JARID2/KDM1A/KMT2A/KMT2E/MAPK3/MUC1/MYB/NIPBL/NOS1/OGT/PRKD1/SMAD4/TET1/TGFB1	22
BP	GO:0048814	regulation of dendrite morphogenesis	22/1782	83/17653	1.72E-05	0.000327485	0.000241104	BAIAP2/CAMK2B/CAPRIN1/CDKL5/CUL7/CUX1/DNM1L/EPHA4/FMR1/GRIN1/HECW2/IL1RAPL1/NLGN1/NLGN3/OBSL1/PAFAH1B1/PQBP1/RELN/SDC2/SHANK3/SIPA1L1/TRPC6	22
BP	GO:0098656	anion transmembrane transport	49/1782	263/17653	1.73E-05	0.000327767	0.000241311	SLC25A12/ABCA1/ACACB/AKT1/CLCN6/CLCNKB/CPT1B/CPT2/GABRA1/GABRA2/GABRA3/GABRA4/GABRA5/GABRB1/GABRB3/GABRD/GABRG2/GABRG3/GABRQ/GABRR1/GLRA2/GLRA4/GRM5/KCNJ10/LRP2/MTOR/PCYOX1/PER2/PSEN1/SLC12A2/SLC12A5/SLC16A3/SLC16A7/SLC1A1/SLC1A2/SLC1A3/SLC22A9/SLC23A2/SLC26A5/SLC35A3/SLC35B1/SLC38A10/SLC4A10/SLC6A8/SLC7A3/SLC7A5/SLC7A7/STK39/THBS1	49
BP	GO:2001252	positive regulation of chromosome organization	34/1782	159/17653	1.82E-05	0.000342501	0.000252159	MECP2/RTF1/AKAP8/AKAP8L/ATRX/AUTS2/CCT4/CTNNB1/CUL3/DDX11/FMR1/FOXP3/HNRNPU/JARID2/KDM1A/KMT2A/KMT2E/MAPK1/MAPK3/MUC1/MYB/NIPBL/NOS1/OGT/PNKP/POT1/PRKD1/RAD21/SETDB1/SIN3A/SMAD4/TET1/TGFB1/TNKS	34
BP	GO:2001257	regulation of cation channel activity	34/1782	159/17653	1.82E-05	0.000342501	0.000252159	SHANK2/ADRB2/AHNAK/ANK2/ANK3/APP/CACNB2/DAPK1/DLG1/DLG4/DMD/DRD2/DRD4/EPHB2/FGF12/FMR1/HAP1/HOMER1/KCNS1/MAPK8IP2/MEF2C/MYO5A/NLGN1/NLGN2/NLGN3/NOS1/NOS1AP/OPRL1/OPRM1/PDE4B/PLN/RELN/SHANK1/SHANK3	34
BP	GO:0046710	GDP metabolic process	8/1782	14/17653	1.82E-05	0.000342501	0.000252159	CARD11/CASK/DLG1/DLG2/DLG3/DLG4/SCRIB/TJP2	8
BP	GO:0035023	regulation of Rho protein signal transduction	30/1782	133/17653	1.89E-05	0.000353402	0.000260184	ABCA1/AKAP13/ALS2/APOC3/ARHGEF10/ARHGEF16/ARHGEF3/ARHGEF4/ARHGEF6/ARHGEF9/CUL3/EPS8/FGD1/FGD3/ITSN2/KANK1/KCTD13/MCF2/MET/MYO9B/OPHN1/PLEKHG3/PREX1/RAC1/RIT2/ROBO1/SOS1/SPATA13/TRIO/VAV3	30
BP	GO:0035601	protein deacylation	26/1782	108/17653	2.00E-05	0.000374116	0.000275434	DYRK1A/AKAP8/AKAP8L/CCAR2/CHD3/CHD4/EP300/FOXP3/HDAC1/HDAC3/HDAC4/HDAC6/HDAC9/IFNG/KDM1A/MBD3/NIPBL/PER1/PER2/PHB/PRKD1/REST/SIN3A/TBL1X/TBL1XR1/TGFB1	26
BP	GO:0055117	regulation of cardiac muscle contraction	21/1782	78/17653	2.05E-05	0.000381828	0.000281112	ACE2/AKAP9/ANK2/ATP1B1/CACNA1C/CTNNA3/DLG1/DMD/FLNA/HDAC4/KCNJ2/NOS1/NOS1AP/P2RX4/PDE4B/PIK3CG/PLN/RYR2/SCN10A/SCN5A/SLC9A1	21
BP	GO:0030048	actin filament-based movement	30/1782	134/17653	2.20E-05	0.000408087	0.000300445	ACTN4/ANK2/CACNA1C/CACNA1D/CACNA1G/CACNB2/CTNNA3/DLG1/DMD/FGF12/FLNA/GJA1/KCNJ2/MYH10/MYH14/MYH4/MYH9/MYO5A/MYO9B/NEB/NOS1AP/PDE4B/PLN/RYR2/SCN1A/SCN5A/SLC9A1/SNTA1/TTN/VIL1	30
BP	GO:0021895	cerebral cortex neuron differentiation	10/1782	22/17653	2.21E-05	0.000409104	0.000301193	ARX/CHD5/DLX1/DLX2/DRD1/DRD2/OPHN1/PAFAH1B1/PSEN1/ZNF335	10
BP	GO:0098732	macromolecule deacylation	26/1782	109/17653	2.38E-05	0.000439124	0.000323295	DYRK1A/AKAP8/AKAP8L/CCAR2/CHD3/CHD4/EP300/FOXP3/HDAC1/HDAC3/HDAC4/HDAC6/HDAC9/IFNG/KDM1A/MBD3/NIPBL/PER1/PER2/PHB/PRKD1/REST/SIN3A/TBL1X/TBL1XR1/TGFB1	26
BP	GO:0097104	postsynaptic membrane assembly	7/1782	11/17653	2.41E-05	0.000442081	0.000325472	NLGN1/NLGN2/NLGN3/NLGN4X/NLGN4Y/NRXN1/NRXN2	7
BP	GO:1990403	embryonic brain development	7/1782	11/17653	2.41E-05	0.000442081	0.000325472	EN2/CTNNB1/MED12/RPL10/TBC1D23/TRA2B/WNT1	7
BP	GO:0070509	calcium ion import	20/1782	73/17653	2.43E-05	0.000443276	0.000326352	ATP2B4/CACNA1A/CACNA1B/CACNA1C/CACNA1D/CACNA1E/CACNA1F/CACNA1G/CACNA1H/CACNA1I/CACNB2/CASK/CTNNB1/EGF/GRM6/HOMER1/MCUB/PLN/TRPV4/WNK3	20
BP	GO:0010765	positive regulation of sodium ion transport	12/1782	31/17653	2.44E-05	0.000443276	0.000326352	ACTN4/AKT1/ANK3/ATP1B1/CNKSR3/DMD/DRD4/FGF12/NOS1/SCN5A/SLC9A1/WNK3	12
BP	GO:0002027	regulation of heart rate	24/1782	97/17653	2.54E-05	0.000461582	0.000339829	ADA/AGTR2/AKAP9/ANK2/AVPR1A/CACNA1C/CACNA1D/CACNA1G/CACNB2/CTNNA3/DMD/DRD2/EPAS1/KCNJ2/MDM2/NOS1AP/OXT/PLN/RYR2/SCN10A/SCN5A/SLC1A1/SNTA1/YWHAE	24
BP	GO:0016575	histone deacetylation	22/1782	85/17653	2.58E-05	0.000466701	0.000343598	AKAP8/AKAP8L/CHD3/CHD4/FOXP3/HDAC1/HDAC3/HDAC4/HDAC6/HDAC9/KDM1A/MBD3/NIPBL/PER1/PER2/PHB/PRKD1/REST/SIN3A/TBL1X/TBL1XR1/TGFB1	22
BP	GO:0001941	postsynaptic membrane organization	13/1782	36/17653	2.69E-05	0.000484377	0.000356612	DLG4/DVL1/GPHN/LRRC4/NLGN1/NLGN2/NLGN3/NLGN4X/NLGN4Y/NRXN1/NRXN2/RELN/SHANK3	13
BP	GO:0071375	cellular response to peptide hormone stimulus	55/1782	312/17653	2.83E-05	0.000508857	0.000374635	ADCY3/ADCY5/ADCY9/ADIPOQ/AGTR2/AKT1/APC/ARID1B/ATP6V0A2/BAIAP2/CAMK2A/CAPN10/CRHR2/CYFIP1/CYP11A1/CYP11B1/EIF4EBP2/FBN1/FER/GNRHR/GRB10/GSTP1/HDAC9/IGF1R/INPP5K/IRS1/KANK1/KAT2B/LEP/LPIN1/MAPK1/MAPK3/MBD5/MDM2/MEN1/MYO5A/NR4A2/OGT/PDK4/PHIP/PIK3CA/PIK3R2/PRKCB/PRKDC/PTPN11/SLC9A1/SMARCC1/SOS1/STAT1/SYAP1/TGFB1/TSC1/TSC2/WNT1/YWHAG	55
BP	GO:0007163	establishment or maintenance of cell polarity	40/1782	204/17653	3.01E-05	0.000539126	0.000396919	AMOTL1/BRSK2/CDC42BPB/CDH5/CDX2/CLASP1/CLASP2/CYP26B1/DLG1/DLG2/DLG3/DLG4/DOCK8/DST/ERBIN/FAT1/GSN/KANK1/LIN7B/LLGL1/MAP1B/MAP2/MAP4/MARK1/MCPH1/MSN/MYH9/NDE1/OPHN1/PAFAH1B1/PARD3/PARD3B/PAX6/PTK7/RAB11FIP2/RUFY3/SCRIB/SLC9A1/WNT7A/WNT7B	40
BP	GO:1904645	response to amyloid-beta	11/1782	27/17653	3.03E-05	0.000540629	0.000398026	ADRB2/APP/ATP1A3/CACNA1A/CHRNA7/EPHA4/GRM5/GSK3B/IGF1R/LRP1/PSEN1	11
BP	GO:0032868	response to insulin	47/1782	254/17653	3.05E-05	0.000541711	0.000398822	ADIPOQ/AKT1/APC/ATP6V0A2/BAIAP2/CAPN10/CRY1/CYFIP1/EGR2/EIF4EBP2/FABP3/FER/GRB10/GSTP1/HDAC9/IGF1R/INPP5K/IRS1/KANK1/KAT2B/LEP/LPIN1/MC4R/MTOR/MYO5A/OGT/PDK4/PFKFB1/PHIP/PIK3CA/PIK3R2/PLN/PRKCB/PRKDC/PTPN11/SESN2/SLC2A1/SLC9A1/SMARCC1/SOS1/STAT1/STXBP3/SYAP1/TRPV4/TSC1/TSC2/YWHAG	47
BP	GO:0032411	positive regulation of transporter activity	24/1782	98/17653	3.05E-05	0.000541711	0.000398822	ACTN4/ADRB2/AKAP9/ANK2/ANK3/ATP1B1/CACNB2/DMD/DRD4/EPHB2/HAP1/HTR3A/KMT2A/NLGN3/NOS1AP/PDZK1/PON1/RELN/RYR2/SHANK3/SLC9A1/STK39/TRPC6/WNK3	24
BP	GO:0006942	regulation of striated muscle contraction	23/1782	92/17653	3.12E-05	0.000551854	0.00040629	ACE2/AKAP9/ANK2/ATP1B1/C12orf57/CACNA1C/CTNNA3/DLG1/DMD/DMPK/FLNA/HDAC4/KCNJ2/NOS1/NOS1AP/P2RX4/PDE4B/PIK3CG/PLN/RYR2/SCN10A/SCN5A/SLC9A1	23
BP	GO:0008360	regulation of cell shape	34/1782	163/17653	3.13E-05	0.000552865	0.000407035	ALDOA/ANXA1/ARHGAP15/ATP10A/BAIAP2/BRWD1/C15orf62/CORO1A/CSNK1D/CYFIP1/DAG1/DLG1/EPB41L3/EPS8/ERMN/FBLIM1/FGD1/FGD3/FN1/GAS2/KIT/MSN/MYH10/MYH14/MYH9/PHIP/PLXNA2/PLXNA3/PLXNA4/PLXNB1/SH3KBP1/SLC26A5/VIL1/VRK3	34
BP	GO:0030111	regulation of Wnt signaling pathway	59/1782	344/17653	3.39E-05	0.000595852	0.000438683	APC/APC2/APP/ARNTL/ASPM/CCAR2/CHD8/CSNK1D/CTNND1/CTNND2/CUL3/DAB2/DDX3X/DISC1/DIXDC1/DVL1/DVL3/EDA/ESR1/FGFR2/FOXP3/GRB10/GSK3B/HDAC1/HNF1B/KANK1/LRP1/LZTS2/MACF1/MCC/MED12/PRICKLE1/PRKN/PSEN1/PSMD10/PSMD12/PSME4/RBMS3/RNF213/RUVBL1/SMARCA4/SOX7/SPERT/TBL1X/TBL1XR1/TBX18/TCF7L1/TCF7L2/TERT/TNKS/TNN/TSC2/UBR5/VCP/WNT1/WNT2/WNT7A/WWOX/ZEB2	59
BP	GO:0051051	negative regulation of transport	74/1782	460/17653	3.52E-05	0.000612991	0.000451301	ABAT/ADA/ADIPOQ/AGTR2/AKT1/ANK3/ANXA1/APOC3/AVPR2/BCL2/BRAF/CD300LF/CNR1/COMT/CORO1A/CRY1/CYFIP1/DLG4/DRD2/DRD3/DRD4/EGF/EPHB2/FGF12/FMR1/FN1/FOXP3/GRB10/GRM7/HDAC1/HECW2/HTR1B/HTR2A/IL1R2/IL1RAPL1/INPP5K/IRS1/ITGB3/KCNB1/LEP/LILRB2/MAOB/MAP1B/MTMR2/MTOR/NF1/NOS1/NRG1/OPRL1/OPRM1/OXT/OXTR/PLN/PRKCB/PRKD1/PRKN/PTGER3/PTGS2/PTPN11/RAB11FIP5/RAC1/REST/RUBCN/SLC26A5/STK39/STXBP3/STXBP5L/TGFB1/THBS1/T…	74
BP	GO:0009895	negative regulation of catabolic process	49/1782	270/17653	3.52E-05	0.000612991	0.000451301	ACACB/AGAP2/AKT1/APOC3/ATG7/ATP2B4/BCL2/CCAR2/CNR1/DHX9/EIF4G2/EPHA4/FHIT/FLNA/FMR1/GRIN2A/HDAC4/HNRNPU/LAPTM4B/LEP/LRPPRC/MET/MTMR2/MTMR9/MTOR/NELL1/NOS2/NPC1/NRG1/OGT/OPHN1/PFKFB1/PHB/PIK3CA/PIK3CG/PSEN1/RIC1/RUBCN/SMARCC1/TAF1/TLK2/TNF/TSC1/TSC2/USP30/USP7/VIP/WAC/WNT1	49
BP	GO:0042987	amyloid precursor protein catabolic process	12/1782	32/17653	3.54E-05	0.000612991	0.000451301	DYRK1A/ABCA7/APH1A/APP/BIN1/CHRNA7/EFNA3/EPHA4/HAP1/PSEN1/PSEN2/UNC13A	12
BP	GO:0007638	mechanosensory behavior	8/1782	15/17653	3.56E-05	0.000612991	0.000451301	CNTNAP2/DRD2/FOXP2/NRXN1/NRXN2/SHANK3/SLC1A3/SLITRK6	8
BP	GO:0021544	subpallium development	10/1782	23/17653	3.56E-05	0.000612991	0.000451301	ALDH1A3/BBS4/CNTNAP2/DLX1/DLX2/DRD1/DRD2/FOXP2/SHANK3/SLITRK5	10
BP	GO:0021952	central nervous system projection neuron axonogenesis	10/1782	23/17653	3.56E-05	0.000612991	0.000451301	ADARB1/C12orf57/CDH11/EPHA4/EPHB2/GLI2/NR4A2/PAFAH1B1/PLXNA4/ZEB2	10
BP	GO:0045956	positive regulation of calcium ion-dependent exocytosis	10/1782	23/17653	3.56E-05	0.000612991	0.000451301	CACNA1G/CACNA1H/CACNA1I/DNM1L/KCNB1/NLGN1/STX1A/STXBP1/SYT1/UNC13B	10
BP	GO:0099601	regulation of neurotransmitter receptor activity	15/1782	47/17653	3.57E-05	0.000612991	0.000451301	SHANK2/ADRB2/APP/DAPK1/DLG4/EPHB2/MAPK8IP2/MEF2C/NLGN1/NLGN2/NLGN3/OPRM1/RELN/SHANK1/SHANK3	15
BP	GO:0030522	intracellular receptor signaling pathway	51/1782	285/17653	3.63E-05	0.000621563	0.000457611	ACTN4/AR/ARNTL/BIRC3/CLOCK/CRY1/CTNNB1/CYP26B1/CYP27B1/DAB2/EP300/ERBIN/ESR1/ESR2/ESRRB/EZH2/FAM120B/FOXP1/GRIP1/HDAC1/HDAC6/IFIH1/KMT2D/LEP/MAP2K6/MED12/MED13/NCOA1/NLRX1/NR0B1/NR1D1/NR2F1/NR4A2/PDK3/PER1/PHB/PIAS1/PRCP/RHOXF1/RIPK2/RORA/RORB/SEC14L1/SMARCA4/TAF1/TBX1/THRA/TWIST1/UBE3A/UBR5/ZNF536	51
BP	GO:0043271	negative regulation of ion transport	31/1782	144/17653	3.65E-05	0.000622345	0.000458187	ABAT/AGTR2/AKT1/ANK3/BCL2/CNR1/DRD2/DRD3/DRD4/EPHB2/FGF12/FMR1/GRM7/HECW2/HTR1B/HTR2A/INPP5K/LEP/LILRB2/MAOB/MTOR/NOS1/OPRL1/PLN/PTGS2/SLC26A5/STK39/TGFB1/THBS1/TWIST1/YWHAE	31
BP	GO:0021766	hippocampus development	20/1782	75/17653	3.73E-05	0.000634417	0.000467075	ATP2B4/BBS4/DLX1/DLX2/DRD1/EZH2/GSK3B/HTR5A/KDM6B/KIRREL3/NEFL/PAFAH1B1/PLXNA3/RELN/SRD5A2/TSC1/UBA6/XRN2/YWHAE/ZEB2	20
BP	GO:0045471	response to ethanol	29/1782	131/17653	3.74E-05	0.000634417	0.000467075	ABAT/ADH6/ADH7/ADIPOQ/CBL/CNR1/DNMT3A/DRD2/DRD4/EPS8/FGFR2/GLRA2/GRIN1/GRIN2A/GRIN2B/GSN/GSTP1/HTR1B/HTR3A/LEP/MAOB/NTRK3/OPRM1/SETDB1/SLC6A3/SOD1/TH/UNC79/USP46	29
BP	GO:1902476	chloride transmembrane transport	22/1782	87/17653	3.81E-05	0.000644658	0.000474615	CLCN6/CLCNKB/GABRA1/GABRA2/GABRA3/GABRA4/GABRA5/GABRB1/GABRB3/GABRD/GABRG2/GABRG3/GABRQ/GABRR1/GLRA2/GLRA4/PCYOX1/SLC12A2/SLC12A5/SLC1A1/SLC1A3/SLC26A5	22
BP	GO:0007617	mating behavior	9/1782	19/17653	3.84E-05	0.000648595	0.000477514	APP/AVPR1A/DRD1/GRIN1/MAPK8IP2/OXT/PPP1R1B/TH/THRA	9
BP	GO:0090257	regulation of muscle system process	45/1782	242/17653	3.93E-05	0.000661931	0.000487332	ABAT/ACE2/ADA/ADRB2/AKAP13/AKAP9/ANK2/ATP1B1/ATP2B4/C12orf57/CACNA1C/CAMK2B/CHRM3/CTNNA3/DAG1/DLG1/DMD/DMPK/DOCK4/FLNA/GTF2I/GTF2IRD1/HDAC4/JARID2/KCNJ2/KIT/MIR17HG/MTOR/NOS1/NOS1AP/OXT/OXTR/P2RX4/PDE4B/PIK3CG/PLN/PRKCA/PTGS2/RYR2/SCN10A/SCN5A/SLC9A1/SMAD4/SOD1/UTRN	45
BP	GO:0032355	response to estradiol	28/1782	125/17653	4.04E-05	0.000677312	0.000498656	ANXA1/AREG/ARNT2/CD38/CDKN1B/CTNNB1/CYP1A2/DNMT3A/ESR1/EZH2/GSTP1/HTR5A/IHH/LEP/MBD3/MBD4/OPRL1/OXT/OXTR/PTCH1/PTGS2/SLC6A1/SLC6A4/SSTR3/STXBP1/TGFB1/TH/WNT7A	28
BP	GO:0086002	cardiac muscle cell action potential involved in contraction	16/1782	53/17653	4.27E-05	0.000715083	0.000526464	ANK2/CACNA1C/CACNA1D/CACNA1G/CACNB2/CTNNA3/DLG1/FGF12/FLNA/GJA1/KCNJ2/NOS1AP/RYR2/SCN1A/SCN5A/SNTA1	16
BP	GO:0007389	pattern specification process	69/1782	424/17653	4.42E-05	0.000736847	0.000542487	AHI1/ALX1/APC/APC2/AR/ASPH/BBS4/BCOR/C2CD3/CDX2/CELSR2/CTNNB1/CYP26B1/DLL1/DLX1/DLX2/DNAH11/DNAH5/EGF/EGR2/EP300/ERBB4/FEZF1/FGFR2/GJA1/GLI2/HNF1B/HOXB1/IHH/KDM6A/KMT2A/LMX1B/LRP2/MED12/MEF2C/MIB1/MID1/NTF4/OFD1/OTX1/OTX2/PAX6/PBX1/PCDH8/PLXNA2/PRKDC/PSEN1/PTCH1/RELN/RFX3/RFX8/SATB2/SETDB2/SIX2/SMAD2/SMAD4/SYNGAP1/TBR1/TBX1/TBX18/TBX6/TRA2B/WNT1/WNT2/WNT7A/WNT7B/YY1/ZBTB16/ZEB2	69
BP	GO:0061180	mammary gland epithelium development	19/1782	70/17653	4.44E-05	0.000738285	0.000543546	AKT1/AR/AREG/BRCA2/DEAF1/ERBB4/ESR1/FGFR2/GLI2/GPX1/IQGAP3/KDM5B/MAPK1/PTCH1/ROBO1/SCRIB/TGFB1/WNT2/WNT7B	19
BP	GO:0021549	cerebellum development	23/1782	94/17653	4.50E-05	0.000746315	0.000549457	MECP2/RERE/ABAT/AGTR2/CBLN1/DAB1/DLL1/EZH2/FOXP2/GLI2/GRID2/HAP1/MYO16/NLGN4X/OPHN1/PTBP2/PTPN11/RORA/SCN5A/SEZ6L/SSTR3/WNT1/WNT7A	23
BP	GO:0050880	regulation of blood vessel size	30/1782	139/17653	4.60E-05	0.000756621	0.000557045	ACE/ACE2/ADORA2A/ADRB2/AGTR2/AKT1/AVP/AVPR1A/AVPR1B/AVPR2/CD38/CHRM3/DOCK4/DRD1/FGA/GJA1/GPX1/HTR1A/HTR1B/HTR2A/HTR7/LEP/NOS1/NOS2/OXTR/PER2/PLOD3/PTGS2/SLC6A4/SOD1	30
BP	GO:0016079	synaptic vesicle exocytosis	22/1782	88/17653	4.60E-05	0.000756621	0.000557045	BRAF/CADPS2/DNM1L/DOC2A/FMR1/GRIK5/NLGN1/PSEN1/RIMS1/RIMS3/SCRIB/SNAP25/STX1A/STXBP1/SYN1/SYNJ1/SYT1/SYT17/SYT3/TRIM9/UNC13A/UNC13B	22
BP	GO:0032414	positive regulation of ion transmembrane transporter activity	22/1782	88/17653	4.60E-05	0.000756621	0.000557045	ACTN4/ADRB2/AKAP9/ANK2/ANK3/ATP1B1/CACNB2/DMD/DRD4/EPHB2/HAP1/HTR3A/NLGN3/NOS1AP/PDZK1/RELN/RYR2/SHANK3/SLC9A1/STK39/TRPC6/WNK3	22
BP	GO:0007528	neuromuscular junction development	15/1782	48/17653	4.71E-05	0.000770409	0.000567196	SHANK2/ALS2/ANK3/APP/CACNB2/COL4A1/COL4A5/DVL1/GPHN/NTRK2/SHANK1/SHANK3/UNC13A/UNC13B/UTRN	15
BP	GO:0050433	regulation of catecholamine secretion	15/1782	48/17653	4.71E-05	0.000770409	0.000567196	ABAT/ADORA2A/AGTR2/CHRNA4/CNR1/DRD2/DRD3/HTR1B/HTR2A/KCNB1/OXT/OXTR/PRKN/STX1A/SYT1	15
BP	GO:0034764	positive regulation of transmembrane transport	37/1782	187/17653	4.81E-05	0.000783991	0.000577196	ACTN4/ADIPOQ/ADRB2/AKAP9/AKT1/ANK2/ANK3/ATP1B1/BRAF/C3/CACNB2/CAPN10/CLTCL1/DMD/DRD1/DRD4/EPHB2/FLNA/HAP1/HTR3A/IRS1/KCNJ2/NLGN3/NOS1/NOS1AP/PDZK1/PIK3R2/PTPN11/RELN/RYR2/SHANK3/SLC1A2/SLC9A1/STK39/TERT/TRPC6/WNK3	37
BP	GO:1902305	regulation of sodium ion transmembrane transport	17/1782	59/17653	4.83E-05	0.000786077	0.000578731	ACTN4/ANK3/ATP1B1/ATP2B4/DLG1/DMD/DRD3/DRD4/FGF12/HECW2/NOS1/SCN5A/SLC9A1/SNTA1/STK39/UTRN/WNK3	17
BP	GO:0006821	chloride transport	25/1782	107/17653	4.91E-05	0.00079626	0.000586228	ANO5/CLCN6/CLCNKB/GABRA1/GABRA2/GABRA3/GABRA4/GABRA5/GABRB1/GABRB3/GABRD/GABRG2/GABRG3/GABRQ/GABRR1/GLRA2/GLRA4/GRM5/PCYOX1/SLC12A2/SLC12A5/SLC1A1/SLC1A3/SLC26A5/SLC4A10	25
BP	GO:0098693	regulation of synaptic vesicle cycle	14/1782	43/17653	5.04E-05	0.000815469	0.000600371	BRAF/CYFIP1/DNM1L/FMR1/GRIK5/NLGN1/NLGN2/NLGN3/RIMS1/RIMS3/STX1A/STXBP1/SYN1/UNC13B	14
BP	GO:1900271	regulation of long-term synaptic potentiation	12/1782	33/17653	5.06E-05	0.000815469	0.000600371	APP/CHRNA7/CX3CR1/DRD2/EPHA4/EPHB2/GRIN2A/LILRB2/NF1/NLGN3/RELN/SHANK3	12
BP	GO:1901615	organic hydroxy compound metabolic process	78/1782	497/17653	5.20E-05	0.000835515	0.000615129	MECP2/ABAT/ABCA1/ACACB/ADH1A/ADH1B/ADH1C/ADH4/ADH5/ADH6/ADH7/AGTR2/ALDH1A3/APP/BCL2/CACNA1H/CLN8/COMT/CYP11A1/CYP11B1/CYP26B1/CYP27B1/CYP4F3/DAO/DDC/DHCR7/DHFR/DRD1/DRD2/DRD3/DRD4/EPAS1/GPD2/GPR37/GRIN2A/HDC/HDLBP/HTR1A/IFNG/INPP1/INPP5K/ITPK1/KIT/LEP/LRP2/MAOA/MAOB/MTMR2/MYO5A/NPC1/NPC2/NR1D1/NR4A2/OCRL/PAH/PECR/PER2/PLCB1/PLCD1/PLCD4/PON1/PPIP5K2/PRKN/REST/RTL4/SCP2/SLC6A3/SNCAIP/SOD1/SRD5A2/SY…	78
BP	GO:0006069	ethanol oxidation	7/1782	12/17653	5.29E-05	0.000842101	0.000619977	ADH1A/ADH1B/ADH1C/ADH4/ADH5/ADH6/ADH7	7
BP	GO:0042416	dopamine biosynthetic process	7/1782	12/17653	5.29E-05	0.000842101	0.000619977	AGTR2/DAO/DDC/GPR37/NR4A2/SLC6A3/TH	7
BP	GO:1900452	regulation of long term synaptic depression	7/1782	12/17653	5.29E-05	0.000842101	0.000619977	CBLN1/FMR1/GRID2/KCNB1/LILRB2/SHANK3/SORCS3	7
BP	GO:0035150	regulation of tube size	30/1782	140/17653	5.29E-05	0.000842101	0.000619977	ACE/ACE2/ADORA2A/ADRB2/AGTR2/AKT1/AVP/AVPR1A/AVPR1B/AVPR2/CD38/CHRM3/DOCK4/DRD1/FGA/GJA1/GPX1/HTR1A/HTR1B/HTR2A/HTR7/LEP/NOS1/NOS2/OXTR/PER2/PLOD3/PTGS2/SLC6A4/SOD1	30
BP	GO:0009612	response to mechanical stimulus	40/1782	209/17653	5.33E-05	0.000844946	0.000622073	AKT1/ANO3/CLCN6/CNTNAP2/COL11A1/DAG1/DENND5A/DMD/DRD2/FOXP2/GJA1/GLI2/HDAC4/HTR2A/IHH/KCNJ2/KIT/MAPK3/MEIS2/NRXN1/NRXN2/NTRK1/PTCH1/PTGS2/PTPN11/RAC1/RYR2/SCN1A/SHANK3/SLC1A3/SLC26A5/SLC2A1/SLC9A1/SLITRK6/STAT1/TGFB1/THBS1/TRPV4/TTN/XPC	40
BP	GO:0097479	synaptic vesicle localization	28/1782	127/17653	5.45E-05	0.000863009	0.000635371	AP3B2/BRAF/CADPS2/CTNNB1/DNM1L/DOC2A/FMR1/GRIK5/KIF5C/NLGN1/NLGN2/NLGN3/PRKN/PSEN1/RIMS1/RIMS3/SCRIB/SNAP25/STX1A/STXBP1/SYN1/SYNJ1/SYT1/SYT17/SYT3/TRIM9/UNC13A/UNC13B	28
BP	GO:0043087	regulation of GTPase activity	76/1782	482/17653	5.51E-05	0.000870009	0.000640525	A2M/AGAP1/AGAP2/ALS2/APC2/ARHGAP11B/ARHGAP15/ARHGAP24/ARHGAP30/ARHGAP32/ARHGAP33/ARHGAP45/ARHGAP5/ARHGEF10/ARHGEF16/ARHGEF6/BBS4/C15orf62/CCL26/CDKL5/DEPDC5/DNM1L/DOCK1/DOCK10/DOCK4/DOCK8/DVL3/EPHA4/EZH2/FGD1/FGD3/GIT2/GPS1/GSK3B/HRAS/IQGAP2/IQGAP3/LLGL1/MTOR/MYO9B/NF1/NTF3/NTRK1/NTRK2/NTRK3/OCRL/OPHN1/PAFAH1B1/PIK3R2/PLCB1/PLXNA2/PLXNA3/PLXNA4/PLXNB1/PREX1/RANBP2/RGS7/RIC1/SBF1/SCRIB/SGSM3/SIPA1…	76
BP	GO:0010996	response to auditory stimulus	10/1782	24/17653	5.56E-05	0.000871783	0.00064183	CNTNAP2/DRD2/FOXP2/NRXN1/NRXN2/SHANK3/SLC1A3/SLC26A5/SLITRK6/XPC	10
BP	GO:2000311	regulation of AMPA receptor activity	10/1782	24/17653	5.56E-05	0.000871783	0.00064183	SHANK2/ADRB2/MAPK8IP2/MEF2C/NLGN1/NLGN2/NLGN3/RELN/SHANK1/SHANK3	10
BP	GO:0071383	cellular response to steroid hormone stimulus	47/1782	260/17653	5.58E-05	0.000872542	0.00064239	AGTR2/AKAP13/ANXA1/AR/ARNTL/ATP1A3/BCL2L11/CLOCK/CRY1/CTNNB1/DAB2/EIF4E/EP300/ESR1/ESR2/ESRRB/FOXP1/GRIP1/GSTP1/HDAC1/HDAC6/HNRNPU/KMT2D/MED12/MED13/NCOA1/NPC1/NR0B1/NR1D1/NR2F1/NR3C2/NR4A2/PER1/PHB/PIAS1/REST/RHOXF1/RORA/RORB/SMARCA4/SMYD3/SSTR3/TAF1/TGFB1/THRA/UBE3A/UBR5	47
BP	GO:0006869	lipid transport	58/1782	343/17653	5.94E-05	0.000923796	0.000680124	ABCA1/ABCA10/ABCA12/ABCA13/ABCA2/ABCA7/ACACB/ACE/ADIPOQ/AGTR2/AKT1/ANO3/ANXA1/APOC3/ATP10A/ATP10D/ATP11B/ATP8A1/CLN8/COL4A3BP/CPT1B/CPT2/CRY1/DRD2/DRD3/DRD4/EGF/FABP3/HDLBP/ITGB3/KDM5B/LEP/LPA/LRP1/MAP2K6/MIF/MSR1/MYB/NCOA1/NCOR1/NOS2/NPC1/NPC2/OXT/P2RX4/PCTP/PON1/PRKN/PTCH1/PTPN11/SCP2/SLC22A9/SLC27A4/SLCO1B3/SPP1/STARD6/THBS1/VLDLR	58
BP	GO:0071804	cellular potassium ion transport	40/1782	210/17653	5.95E-05	0.000923796	0.000680124	AKAP9/ANK2/ANK3/ATP1A3/ATP1B1/CACNA1D/CNGB1/CNGB3/DLG1/DPP10/DPP6/FLNA/HCN1/KCNB1/KCND2/KCNH1/KCNJ10/KCNJ12/KCNJ15/KCNJ2/KCNK7/KCNMA1/KCNQ2/KCNQ3/KCNQ4/KCNS1/KCNS3/KCNT1/KCNT2/KCNV1/NOS1AP/REST/SLC12A2/SLC12A5/SLC1A3/SLC9A1/SLC9A6/SLC9A9/STK39/YWHAE	40
BP	GO:0071805	potassium ion transmembrane transport	40/1782	210/17653	5.95E-05	0.000923796	0.000680124	AKAP9/ANK2/ANK3/ATP1A3/ATP1B1/CACNA1D/CNGB1/CNGB3/DLG1/DPP10/DPP6/FLNA/HCN1/KCNB1/KCND2/KCNH1/KCNJ10/KCNJ12/KCNJ15/KCNJ2/KCNK7/KCNMA1/KCNQ2/KCNQ3/KCNQ4/KCNS1/KCNS3/KCNT1/KCNT2/KCNV1/NOS1AP/REST/SLC12A2/SLC12A5/SLC1A3/SLC9A1/SLC9A6/SLC9A9/STK39/YWHAE	40
BP	GO:0019098	reproductive behavior	11/1782	29/17653	6.64E-05	0.001027981	0.000756828	APP/AVPR1A/BRINP1/DRD1/GRIN1/MAPK8IP2/OXT/OXTR/PPP1R1B/TH/THRA	11
BP	GO:0070507	regulation of microtubule cytoskeleton organization	34/1782	169/17653	6.76E-05	0.001044393	0.000768911	DYRK1A/MECP2/AKAP9/APC/APC2/CAMSAP2/CDKN1B/CHMP1A/CLASP1/CLASP2/CTNNB1/DIXDC1/DYNC1H1/GNAI1/GSK3B/HDAC6/HNRNPU/KAT2B/KIF11/MAP1B/MAP2/MCPH1/MDM1/MET/MID1/NAV3/PAFAH1B1/RAC1/RANBP2/SMC1A/SMC3/STAG1/TRPV4/XPO1	34
BP	GO:0097756	negative regulation of blood vessel diameter	21/1782	84/17653	6.79E-05	0.001044393	0.000768911	ACE/ACE2/AKT1/AVP/AVPR1A/AVPR1B/AVPR2/CD38/CHRM3/DOCK4/FGA/GJA1/HTR1A/HTR1B/HTR2A/HTR7/LEP/OXTR/PER2/PTGS2/SLC6A4	21
BP	GO:0032886	regulation of microtubule-based process	38/1782	197/17653	6.80E-05	0.001044393	0.000768911	DYRK1A/MECP2/AKAP9/APC/APC2/BBS4/CAMSAP2/CDKN1B/CHMP1A/CLASP1/CLASP2/CTNNB1/DIXDC1/DNAH11/DYNC1H1/GNAI1/GSK3B/HAP1/HDAC6/HNRNPU/KAT2B/KIF11/MACF1/MAP1B/MAP2/MCPH1/MDM1/MET/MID1/NAV3/PAFAH1B1/RAC1/RANBP2/SMC1A/SMC3/STAG1/TRPV4/XPO1	38
BP	GO:0048732	gland development	69/1782	430/17653	6.91E-05	0.00105941	0.000779967	ADA/AKT1/ALDH1A3/ANXA1/AR/AREG/ARHGAP5/ASH1L/B4GALT1/BCL2/BCL2L11/BRAF/BRCA2/CDKN1B/CTNNB1/CUL3/DAG1/DEAF1/DRD2/EDA/EGF/ERBB4/ESR1/EZH2/FA2H/FGFR2/FOXN1/GJA1/GLI2/GPX1/HNF1B/IHH/IQGAP3/JARID2/KDM5B/MAPK1/MAPK3/MET/MSN/NF1/NR0B1/NRG1/OXTR/PAX6/PBX1/PHF2/PIK3CA/PITX1/POU3F2/PRKDC/PSEN1/PTCH1/RB1CC1/ROBO1/SCRIB/SLC6A3/SMAD4/SMARCC1/SOD1/TBX1/TGFB1/THRA/TNF/TYR/UBE3A/UPF2/WNT1/WNT2/WNT7B	69
BP	GO:0043543	protein acylation	43/1782	233/17653	6.94E-05	0.0010598	0.000780254	MECP2/ARNTL/AUTS2/BRCA2/BRD1/CHD5/CLOCK/CREBBP/CTCF/ELP4/EP300/EP400/EPC2/FOXP3/HCFC1/HDAC1/KANSL1/KANSL2/KAT2B/KAT6A/KAT6B/KMT2A/MAPK3/MBD3/MUC1/NAA15/NCOA1/NOS1/OGT/PER1/PHF20/RUVBL1/SETD5/SIN3A/SMAD4/SRCAP/TAF1/TAF1L/TGFB1/TRRAP/TWIST1/YEATS2/ZNF451	43
BP	GO:0050775	positive regulation of dendrite morphogenesis	12/1782	34/17653	7.10E-05	0.001082167	0.000796721	BAIAP2/CAMK2B/CAPRIN1/CDKL5/CUL7/CUX1/DNM1L/EPHA4/IL1RAPL1/OBSL1/PAFAH1B1/RELN	12
BP	GO:0051261	protein depolymerization	24/1782	103/17653	7.22E-05	0.001097484	0.000807998	APC/APC2/ASPH/CAMSAP2/CAPG/CLASP1/CLASP2/EPS8/GAK/GSN/HDAC6/KIF2A/MAP1B/MICAL3/MID1/NAV3/NCKAP5L/SEMA5A/SPTAN1/SPTB/SPTBN5/SYNJ1/TRPV4/VIL1	24
BP	GO:0015749	monosaccharide transmembrane transport	26/1782	116/17653	7.41E-05	0.001124196	0.000827664	ADIPOQ/AKT1/BRAF/C3/CAPN10/CLTCL1/DRD1/GRB10/INPP5K/IRS1/LEP/MFSD4B/PIK3R2/PRKCB/PTPN11/RTN2/SESN2/SLC1A2/SLC23A2/SLC25A27/SLC26A5/SLC2A1/SLC45A1/TERT/TNF/TSC1	26
BP	GO:0010876	lipid localization	62/1782	377/17653	7.76E-05	0.001169843	0.000861271	ABCA1/ABCA10/ABCA12/ABCA13/ABCA2/ABCA7/ACACB/ACE/ADIPOQ/AGTR2/AKT1/ANO3/ANXA1/APOC3/ATP10A/ATP10D/ATP11B/ATP8A1/C3/CLN8/COL4A3BP/CPT1B/CPT2/CRY1/DRD2/DRD3/DRD4/EGF/FABP3/HDLBP/IL6/ITGB3/KDM5B/LEP/LPA/LPL/LRP1/MAP2K6/MIF/MSR1/MYB/NCOA1/NCOR1/NOS2/NPC1/NPC2/OXT/P2RX4/PCTP/PON1/PRKN/PTCH1/PTPN11/SCP2/SLC22A9/SLC27A4/SLCO1B3/SPP1/STARD6/THBS1/TNF/VLDLR	62
BP	GO:0032970	regulation of actin filament-based process	62/1782	377/17653	7.76E-05	0.001169843	0.000861271	ABI2/ACTR3C/AKAP13/AKAP9/ANK2/ARHGEF10/BAIAP2/BBS4/BRAF/BST1/C15orf62/CACNA1C/CAPG/CCL26/CLASP1/CLASP2/CORO1A/CTNNA3/CYFIP1/DIXDC1/DLG1/EPS8/FER/FLNA/FMN1/GSN/HRAS/INPP5K/IQGAP2/KANK1/KCNJ2/LRP1/MAGEL2/MEF2C/MET/MTOR/MYH9/NCKAP1/NEB/NOS1AP/NTF3/NTRK3/PDE4B/PLN/PPFIA1/PREX1/PRKN/RAC1/RYR2/SCN5A/SEMA5A/SHANK1/SHANK3/SLC9A1/SMAD4/SPTAN1/SPTB/SPTBN5/TENM1/TGFB1/TSC1/VIL1	62
BP	GO:0009991	response to extracellular stimulus	77/1782	495/17653	7.80E-05	0.001173924	0.000864275	ABCA1/ACACB/ADA/ADIPOQ/ADRB2/ADSL/AGL/AKT1/AMBRA1/AOC1/ATG7/AVPR1A/BAIAP2/BBS4/BCL11A/BCL2/CADPS2/CBL/CBS/CIB2/CNR1/COMT/CYP27B1/DEPDC5/DNM1L/DNMT3A/GRIN1/GSN/GSTP1/KCNB1/KPTN/LEP/MAPK1/MAPK3/MBD3/MC4R/MDM2/MTHFR/MTOR/MYBBP1A/NCOA1/NR4A2/NTRK1/OGT/OPRM1/OXT/P2RX4/P2RX5/PDK4/PFKFB1/PON1/PPM1D/PRKD1/PTGS2/RYR3/SESN2/SETDB1/SLC1A2/SLC27A4/SLC2A1/SLC39A5/SLC6A4/SOD1/SPP1/SRD5A2/SSTR3/STAT1/TAF1/TBC1D…	77
BP	GO:0030010	establishment of cell polarity	27/1782	123/17653	7.96E-05	0.001194445	0.000879383	AMOTL1/BRSK2/CDH5/CLASP1/CYP26B1/DOCK8/GSN/KANK1/LLGL1/MAP1B/MAP2/MAP4/MARK1/MCPH1/MSN/MYH9/NDE1/OPHN1/PAFAH1B1/PARD3/PARD3B/PAX6/PTK7/RAB11FIP2/RUFY3/SCRIB/WNT7A	27
BP	GO:0051650	establishment of vesicle localization	45/1782	249/17653	7.99E-05	0.001196381	0.000880809	ACTN4/AP3B2/AREG/BBS4/BRAF/CADPS2/CLASP1/CLASP2/COL7A1/CSNK1D/CTNNB1/CUL3/DNM1L/DOC2A/DYNC1H1/EXOC4/FMR1/GRIA1/GRIK5/HAP1/ITGA4/KIF5C/MYO5A/NDE1/NLGN1/PAFAH1B1/PRKN/PSEN1/RIMS1/RIMS3/SCRIB/SEC23A/SNAP25/STX1A/STXBP1/SYN1/SYNJ1/SYT1/SYT17/SYT3/TRAPPC6B/TRAPPC9/TRIM9/UNC13A/UNC13B	45
BP	GO:0040014	regulation of multicellular organism growth	18/1782	67/17653	8.10E-05	0.001208447	0.000889692	ADRB2/APP/BBS4/BCL2/CHD7/DRD2/DRD3/FGFR2/MBD5/NIPBL/PIK3CA/POU3F2/PTCH1/PTPN11/RAI1/SLC6A3/SOD1/VIL1	18
BP	GO:0043414	macromolecule methylation	51/1782	294/17653	8.34E-05	0.001242342	0.000914646	MECP2/RTF1/ASH1L/ATRX/AUTS2/BCOR/CHD5/CTCF/CTNNB1/DNMT3A/DYDC1/DYDC2/EHMT1/ETFB/EZH2/FTSJ1/GNAS/JARID2/KDM1B/KDM6A/KMT2A/KMT2C/KMT2D/KMT2E/KMT5B/MBD3/MECOM/MEN1/METTL14/METTL2B/MPHOSPH8/MTHFR/MYB/NSD1/NSD2/OGT/PAX5/PIK3CA/PIWIL4/PPM1D/SETD1B/SETD2/SETDB1/SETDB2/SMAD4/SMYD3/TET1/TET2/VCP/WDR4/ZNF335	51
BP	GO:1904646	cellular response to amyloid-beta	10/1782	25/17653	8.42E-05	0.001249265	0.000919743	ADRB2/APP/ATP1A3/CACNA1A/EPHA4/GRM5/GSK3B/IGF1R/LRP1/PSEN1	10
BP	GO:0021915	neural tube development	32/1782	157/17653	8.43E-05	0.001249265	0.000919743	ALX1/AMBRA1/BBS4/C2CD3/CECR2/DEAF1/DVL1/DVL3/GLI2/ITPK1/KDM6A/LRP2/MED12/MIB1/MTHFD1/NF1/NUP133/PAX6/PLOD3/PLXNA2/PRICKLE1/PSEN1/PTCH1/PTK7/SCRIB/SETD2/TGFB1/TSC1/TSC2/TWIST1/WNT1/ZEB2	32
BP	GO:0032259	methylation	59/1782	355/17653	8.48E-05	0.001252883	0.000922407	MECP2/RTF1/AMT/ASH1L/ASMT/ASMTL/ATRX/AUTS2/BCOR/CHD5/COMT/CTCF/CTNNB1/CYP1A2/DNMT3A/DYDC1/DYDC2/EHMT1/ETFB/EZH2/FAM86B2/FTSJ1/GNAS/JARID2/KDM1B/KDM6A/KMT2A/KMT2C/KMT2D/KMT2E/KMT5B/MBD3/MECOM/MEN1/METTL14/METTL2B/MPHOSPH8/MTHFR/MTR/MYB/NSD1/NSD2/NSUN7/OGT/PAX5/PIK3CA/PIWIL4/PPM1D/SETD1B/SETD2/SETDB1/SETDB2/SMAD4/SMYD3/TET1/TET2/VCP/WDR4/ZNF335	59
BP	GO:0031109	microtubule polymerization or depolymerization	24/1782	104/17653	8.50E-05	0.001252883	0.000922407	DYRK1A/MECP2/AKAP9/APC/APC2/CAMSAP2/CDKN1B/CLASP1/CLASP2/CSNK1D/HDAC6/KIF2A/MAP1B/MAP2/MAP7D3/MET/MID1/NAV3/NCKAP5L/NDE1/RAC1/TRPV4/TUBGCP4/TUBGCP5	24
BP	GO:0003018	vascular process in circulatory system	33/1782	164/17653	8.56E-05	0.001258891	0.00092683	ACE/ACE2/ADORA2A/ADRB2/AGTR2/AKT1/AVP/AVPR1A/AVPR1B/AVPR2/CD38/CHRM3/DOCK4/DRD1/FGA/FGFBP3/GJA1/GPX1/HTR1A/HTR1B/HTR2A/HTR7/LEP/NOS1/NOS2/OXTR/PER2/PLOD3/PTGS2/SLC6A4/SOD1/TGFB1/TRPV4	33
BP	GO:0031667	response to nutrient levels	73/1782	465/17653	8.84E-05	0.001291434	0.000950789	ABCA1/ACACB/ADA/ADIPOQ/ADRB2/ADSL/AGL/AKT1/AMBRA1/AOC1/ATG7/BAIAP2/BBS4/BCL11A/BCL2/CADPS2/CBL/CIB2/CNR1/COMT/CYP27B1/DEPDC5/DNM1L/DNMT3A/GRIN1/GSN/GSTP1/KCNB1/KPTN/LEP/MAPK1/MAPK3/MBD3/MC4R/MDM2/MTHFR/MTOR/MYBBP1A/NCOA1/NTRK1/OGT/OPRM1/OXT/P2RX4/P2RX5/PDK4/PFKFB1/PON1/PPM1D/PRKD1/PTGS2/RYR3/SESN2/SETDB1/SLC27A4/SLC2A1/SLC39A5/SLC6A4/SOD1/SPP1/SRD5A2/SSTR3/STAT1/TAF1/TBC1D5/TBL1XR1/TGFB1/TH/TPH2/…	73
BP	GO:0048538	thymus development	14/1782	45/17653	8.85E-05	0.001291434	0.000950789	BCL2/BCL2L11/BRAF/CTNNB1/FOXN1/JARID2/MAPK1/MAPK3/PBX1/PRKDC/PSEN1/SOD1/TBX1/TYR	14
BP	GO:0048701	embryonic cranial skeleton morphogenesis	14/1782	45/17653	8.85E-05	0.001291434	0.000950789	DLX2/FGFR2/GNAS/HOXA1/MED12/MEF2C/MTHFD1/NIPBL/PAX5/SETD2/SIX2/SMAD2/TBX1/TWIST1	14
BP	GO:0048675	axon extension	25/1782	111/17653	9.31E-05	0.001355083	0.000997649	AUTS2/CDKL5/CYFIP1/DSCAM/DVL1/EPHA4/FN1/MACF1/MAP1B/NLGN3/NRCAM/NRG1/NRP2/NTRK3/PAFAH1B1/PLXNA2/PLXNA3/PLXNA4/PLXNB1/RUFY3/SEMA4G/SEMA5A/SLC9A6/SLIT3/USP9X	25
BP	GO:0046189	phenol-containing compound biosynthetic process	13/1782	40/17653	9.52E-05	0.001381971	0.001017445	AGTR2/DAO/DDC/GPR37/HDC/MYO5A/NR4A2/PAH/SLC6A3/TH/TPH2/TYR/ZEB2	13
BP	GO:0006937	regulation of muscle contraction	33/1782	165/17653	9.68E-05	0.001402587	0.001032623	ABAT/ACE2/ADA/ADRB2/AKAP9/ANK2/ATP1B1/C12orf57/CACNA1C/CHRM3/CTNNA3/DLG1/DMD/DMPK/DOCK4/FLNA/HDAC4/KCNJ2/KIT/NOS1/NOS1AP/OXT/OXTR/P2RX4/PDE4B/PIK3CG/PLN/PTGS2/RYR2/SCN10A/SCN5A/SLC9A1/SOD1	33
BP	GO:0046329	negative regulation of JNK cascade	12/1782	35/17653	9.82E-05	0.001414934	0.001041713	AKT1/DUSP3/GSTP1/HDAC3/MECOM/MEN1/NCOR1/PAFAH1B1/PER1/PRKN/TAOK3/ZMYND11	12
BP	GO:0050435	amyloid-beta metabolic process	12/1782	35/17653	9.82E-05	0.001414934	0.001041713	DYRK1A/ABCA7/ACE/APH1A/APP/BIN1/CHRNA7/EPHA4/HAP1/PSEN1/PSEN2/UNC13A	12
BP	GO:0051047	positive regulation of secretion	63/1782	388/17653	9.95E-05	0.001430666	0.001053295	ABAT/ACHE/ADORA2A/AGTR2/AVPR1A/CACNA1G/CACNA1H/CACNA1I/CADM1/CADPS2/CAPN10/CD38/CLASP1/CLASP2/DHX9/DNM1L/DRD2/DRD3/FGA/GJA1/IFIH1/IFNG/IL17A/IL17RA/IL1RL1/IL6/KCNB1/LEP/LPL/MAP2K6/MAPK3/MIF/MYB/MYH10/NCS1/NLGN1/NLGN2/NLRP2/OPRL1/OXT/OXTR/P2RX4/PTPN11/RIPK2/SLC6A1/SLC6A4/SMAD4/SPP1/STAM/STX1A/STXBP1/STXBP5/STXBP5L/SYT1/TCF7L2/TGFB1/TNF/TRPV4/TTN/TWIST1/UCN3/UNC13A/UNC13B	63
BP	GO:0010977	negative regulation of neuron projection development	29/1782	138/17653	0.000101119	0.001436223	0.001057387	BCL11A/CBFA2T2/DAB1/DENND5A/EPHA4/EPHB2/GAK/KANK1/LRP1/MCF2/MDM2/NLGN1/NLGN3/NR2F1/PAFAH1B1/PLXNA3/PSEN1/RGMA/RIT2/RTN4RL1/RUFY3/SEMA4G/SEMA5A/SPP1/SYNGAP1/TBX6/TRPC6/TRPV4/TSC1	29
BP	GO:0009713	catechol-containing compound biosynthetic process	9/1782	21/17653	0.000101389	0.001436223	0.001057387	AGTR2/DAO/DDC/GPR37/HDC/NR4A2/PAH/SLC6A3/TH	9
BP	GO:0042423	catecholamine biosynthetic process	9/1782	21/17653	0.000101389	0.001436223	0.001057387	AGTR2/DAO/DDC/GPR37/HDC/NR4A2/PAH/SLC6A3/TH	9
BP	GO:0046037	GMP metabolic process	9/1782	21/17653	0.000101389	0.001436223	0.001057387	CARD11/CASK/DLG1/DLG2/DLG3/DLG4/IMPDH2/SCRIB/TJP2	9
BP	GO:0048148	behavioral response to cocaine	9/1782	21/17653	0.000101389	0.001436223	0.001057387	ABAT/DRD1/DRD2/DRD3/DRD4/HOMER1/HTR2A/PPP1R1B/SDK1	9
BP	GO:0099172	presynapse organization	9/1782	21/17653	0.000101389	0.001436223	0.001057387	CHD4/DVL1/IL1RAPL1/NLGN1/NLGN2/NLGN3/NLGN4X/NLGN4Y/WNT7A	9
BP	GO:0072507	divalent inorganic cation homeostasis	74/1782	475/17653	0.000101707	0.001437224	0.001058123	ADCY5/ANK2/ANK3/APP/ATP13A4/ATP13A5/ATP1B1/ATP2B2/ATP2B3/ATP2B4/AVPR1A/AVPR1B/BCAP31/BCL2/CACNA1A/CACNA1C/CD38/CHD7/CHRNA7/CIB2/CNGB1/CORO1A/CXCR3/CYP27B1/DLG4/DMD/DMPK/DRD1/DRD2/DRD3/DRD4/ESR1/GJA1/GRIA1/GRIK2/GRIN1/GRIN2A/GRIN2B/GRM1/GRM5/GTF2I/HAP1/HTR2A/ITPR1/MCUB/MYO5A/NOS1/OPRL1/OXT/OXTR/P2RX4/P2RX5/PIK3CG/PLN/PRKCB/PRKN/PSEN1/PTGER3/PTPRC/PVALB/RYR2/RYR3/SLC24A2/SLC25A27/SLC30A3/SLC30A5/SL…	74
BP	GO:0001956	positive regulation of neurotransmitter secretion	7/1782	13/17653	0.000104571	0.001456489	0.001072307	ADORA2A/DNM1L/NLGN1/STX1A/STXBP1/UNC13A/UNC13B	7
BP	GO:0051583	dopamine uptake involved in synaptic transmission	7/1782	13/17653	0.000104571	0.001456489	0.001072307	DRD1/DRD2/DRD3/DRD4/PRKN/SLC6A3/SLC6A4	7
BP	GO:0051934	catecholamine uptake involved in synaptic transmission	7/1782	13/17653	0.000104571	0.001456489	0.001072307	DRD1/DRD2/DRD3/DRD4/PRKN/SLC6A3/SLC6A4	7
BP	GO:0090493	catecholamine uptake	7/1782	13/17653	0.000104571	0.001456489	0.001072307	DRD1/DRD2/DRD3/DRD4/PRKN/SLC6A3/SLC6A4	7
BP	GO:0090494	dopamine uptake	7/1782	13/17653	0.000104571	0.001456489	0.001072307	DRD1/DRD2/DRD3/DRD4/PRKN/SLC6A3/SLC6A4	7
BP	GO:2000651	positive regulation of sodium ion transmembrane transporter activity	7/1782	13/17653	0.000104571	0.001456489	0.001072307	ACTN4/ANK3/ATP1B1/DMD/DRD4/SLC9A1/WNK3	7
BP	GO:0031330	negative regulation of cellular catabolic process	42/1782	230/17653	0.000107108	0.001488269	0.001095704	ACACB/AKT1/APOC3/ATG7/ATP2B4/BCL2/CCAR2/CNR1/DHX9/EIF4G2/EPHA4/FHIT/FMR1/HDAC4/HNRNPU/LAPTM4B/LEP/LRPPRC/MET/MTMR2/MTMR9/MTOR/NELL1/NPC1/OGT/OPHN1/PFKFB1/PIK3CA/PIK3CG/PSEN1/RIC1/RUBCN/SMARCC1/TAF1/TLK2/TSC1/TSC2/USP30/USP7/VIP/WAC/WNT1	42
BP	GO:0014902	myotube differentiation	25/1782	112/17653	0.000108537	0.001504533	0.001107679	AVPR1A/BCL2/BDNF/BEND2/CACNA1H/CYP26B1/DMPK/DNER/EHD2/GPX1/HDAC4/HDAC9/HOMER1/KCNH1/MEF2C/MTOR/MYEF2/MYH9/MYOF/NOS1/SIK1/SMYD3/TBX1/THRA/WNT1	25
BP	GO:0021756	striatum development	8/1782	17/17653	0.000111768	0.001545636	0.001137939	ALDH1A3/BBS4/CNTNAP2/DRD1/DRD2/FOXP2/SHANK3/SLITRK5	8
BP	GO:0045216	cell-cell junction organization	43/1782	238/17653	0.000114653	0.001581776	0.001164547	ACE/ACE2/ACTN4/ANK2/APC/BCL2/CADM1/CADM2/CDH10/CDH11/CDH13/CDH18/CDH22/CDH5/CDH8/CDH9/CLASP1/CLASP2/COL16A1/CTNNB1/CTNND1/DLG1/EPB41L3/FMN1/GJA1/MACF1/NFASC/NLGN2/NLGN4X/NPHP1/PARD3/PATJ/PRKCA/PTPRK/RAC1/SDK1/SLC9A1/SLK/TGFB1/THBS1/TNF/TRPV4/TSC1	43
BP	GO:0034219	carbohydrate transmembrane transport	26/1782	119/17653	0.000116144	0.001598558	0.001176902	ADIPOQ/AKT1/BRAF/C3/CAPN10/CLTCL1/DRD1/GRB10/INPP5K/IRS1/LEP/MFSD4B/PIK3R2/PRKCB/PTPN11/RTN2/SESN2/SLC1A2/SLC23A2/SLC25A27/SLC26A5/SLC2A1/SLC45A1/TERT/TNF/TSC1	26
BP	GO:0098661	inorganic anion transmembrane transport	24/1782	106/17653	0.000116844	0.001604396	0.0011812	CLCN6/CLCNKB/GABRA1/GABRA2/GABRA3/GABRA4/GABRA5/GABRB1/GABRB3/GABRD/GABRG2/GABRG3/GABRQ/GABRR1/GLRA2/GLRA4/GRM5/MTOR/PCYOX1/SLC12A2/SLC12A5/SLC1A1/SLC1A3/SLC26A5	24
BP	GO:0043967	histone H4 acetylation	17/1782	63/17653	0.000119372	0.00163525	0.001203916	AUTS2/BRCA2/CHD5/ELP4/EP300/EP400/HCFC1/KANSL1/KANSL2/KMT2A/MUC1/NCOA1/OGT/PER1/PHF20/RUVBL1/TRRAP	17
BP	GO:1905954	positive regulation of lipid localization	19/1782	75/17653	0.000122739	0.001677436	0.001234974	ABCA1/ABCA12/ABCA7/ACACB/ADIPOQ/ATP8A1/C3/LPL/LRP1/MAP2K6/MIF/MSR1/MYB/OXT/P2RX4/PON1/PTCH1/SCP2/SPP1	19
BP	GO:0031345	negative regulation of cell projection organization	33/1782	167/17653	0.000123339	0.001681689	0.001238106	BCL11A/CBFA2T2/DAB1/DENND5A/EPHA4/EPHB2/GAK/GRIN2B/KANK1/LRP1/MAP4/MCF2/MDM2/NLGN1/NLGN3/NR2F1/PAFAH1B1/PLXNA3/PSEN1/RGMA/RIT2/RTN4RL1/RUFY3/SEMA4G/SEMA5A/SPP1/SYNGAP1/TBC1D30/TBC1D7/TBX6/TRPC6/TRPV4/TSC1	33
BP	GO:0033138	positive regulation of peptidyl-serine phosphorylation	23/1782	100/17653	0.000124944	0.001699592	0.001251286	AKAP9/AKT1/APP/ATP2B4/AVP/BCL2/BRAF/CD44/HDAC6/IFNG/IL6/MIF/NTF3/NTRK2/NTRK3/PIK3CA/PRKD1/PTGS2/RIPK2/SMYD3/TENM1/TGFB1/TNF	23
BP	GO:0048488	synaptic vesicle endocytosis	13/1782	41/17653	0.000126599	0.001718085	0.001264901	CANX/DNM1L/GAK/NLGN1/NLGN2/NLGN3/NLGN4X/NLGN4Y/OPHN1/SCRIB/SYNJ1/SYT1/SYT17	13
BP	GO:0051235	maintenance of location	53/1782	314/17653	0.000127081	0.00172062	0.001266768	ABCA1/ACACB/AKAP9/AKT1/ANK2/ANK3/ASPM/BBS4/C3/CACNA1C/CHD7/CORO1A/CRY1/DAG1/DMD/DRD1/DRD2/EPB41L3/FBN1/FBN2/FLNA/FTH1/GRIK5/GSN/HAP1/HNRNPU/HTR2A/IL6/ITGB3/ITPR1/LEP/LPL/LTBP1/MSR1/MYO5A/NOS1/PAFAH1B1/PLN/POLR2M/PSMD10/PTPRC/RIT2/RYR2/RYR3/SHANK1/SLC30A3/SLC30A5/SLC30A6/SYNE1/TGFB1/THRA/TNF/TOPORS	53
BP	GO:0036465	synaptic vesicle recycling	15/1782	52/17653	0.000130976	0.001769241	0.001302564	CANX/CYFIP1/DNM1L/GAK/NLGN1/NLGN2/NLGN3/NLGN4X/NLGN4Y/OPHN1/SCRIB/SYNJ1/SYT1/SYT17/WNT7A	15
BP	GO:0048854	brain morphogenesis	12/1782	36/17653	0.000133841	0.001797842	0.001323621	SHANK2/BBS4/NF1/OTX1/PAFAH1B1/PSEN1/SHANK1/SHANK3/SLC4A10/SLC6A4/SOS1/ZNF335	12
BP	GO:0048489	synaptic vesicle transport	26/1782	120/17653	0.000134257	0.001797842	0.001323621	AP3B2/BRAF/CADPS2/CTNNB1/DNM1L/DOC2A/FMR1/GRIK5/KIF5C/NLGN1/PRKN/PSEN1/RIMS1/RIMS3/SCRIB/SNAP25/STX1A/STXBP1/SYN1/SYNJ1/SYT1/SYT17/SYT3/TRIM9/UNC13A/UNC13B	26
BP	GO:0097480	establishment of synaptic vesicle localization	26/1782	120/17653	0.000134257	0.001797842	0.001323621	AP3B2/BRAF/CADPS2/CTNNB1/DNM1L/DOC2A/FMR1/GRIK5/KIF5C/NLGN1/PRKN/PSEN1/RIMS1/RIMS3/SCRIB/SNAP25/STX1A/STXBP1/SYN1/SYNJ1/SYT1/SYT17/SYT3/TRIM9/UNC13A/UNC13B	26
BP	GO:0051954	positive regulation of amine transport	11/1782	31/17653	0.000134329	0.001797842	0.001323621	ABAT/ADORA2A/AVPR1A/DRD2/DRD4/KCNB1/OXT/OXTR/SLC6A1/STX1A/STXBP1	11
BP	GO:0048839	inner ear development	35/1782	182/17653	0.000137538	0.001836572	0.001352134	AHI1/ALDH1A3/CDKN1B/CEP290/CHD7/COL11A1/DLL1/DLX6/DVL1/EPHB2/ESRRB/FAT4/FGFR2/GABRA5/GABRB3/GJB6/GLI2/HOXA1/KCNQ4/NTRK3/OTX1/PAFAH1B1/PCDH15/PLPPR4/PTK7/PTPN11/SCRIB/SLC25A27/SLC26A5/SLITRK6/SOD1/TBX1/TGFB1/USH2A/WNT1	35
BP	GO:0046530	photoreceptor cell differentiation	16/1782	58/17653	0.000141483	0.00188493	0.001387737	AHI1/BBS4/CEP290/CNGB1/DLX1/DLX2/DSCAM/HCN1/IHH/MFRP/NTRK2/PAX6/RORB/TH/TOPORS/TRPM1	16
BP	GO:0001894	tissue homeostasis	39/1782	211/17653	0.000142618	0.001895713	0.001395675	ABCA12/ADGRV1/ADRB2/ANKRD11/AZGP1/BBS1/BBS4/BCL2/CD38/CIB2/CNGB1/CORO1A/CTNNB1/EPAS1/ESRRB/GCNT2/GIGYF2/GNAS/HOMER1/IHH/IL20RB/IL6/ITGB3/KMT2A/MC4R/MUC4/NF1/P2RX4/PCDH15/PDK4/PRKCA/PTPN11/RAC1/SFTPD/SOD1/SPP1/STK39/USH2A/VSIG1	39
BP	GO:0008645	hexose transmembrane transport	25/1782	114/17653	0.000146413	0.001941724	0.00142955	ADIPOQ/AKT1/BRAF/C3/CAPN10/CLTCL1/DRD1/GRB10/INPP5K/IRS1/LEP/MFSD4B/PIK3R2/PRKCB/PTPN11/RTN2/SESN2/SLC1A2/SLC25A27/SLC26A5/SLC2A1/SLC45A1/TERT/TNF/TSC1	25
BP	GO:0021872	forebrain generation of neurons	17/1782	64/17653	0.000147439	0.001950881	0.001436292	ARX/ASPM/DLX1/DLX2/DRD1/DRD2/ERBB4/FGFR2/METTL14/PAX6/PLXNA3/ROBO1/ROBO2/SATB2/SHANK3/SLC4A10/TBR1	17
BP	GO:0035094	response to nicotine	14/1782	47/17653	0.000149371	0.001971973	0.00145182	ABAT/BCL2/CHRNA2/CHRNA4/CHRNA7/CHRNB3/CHRND/CNR1/DRD2/MAPK1/NTRK1/SLC6A3/TH/TNF	14
BP	GO:0072503	cellular divalent inorganic cation homeostasis	71/1782	457/17653	0.000151743	0.001998752	0.001471536	ADCY5/ANK2/APP/ATP13A4/ATP13A5/ATP1B1/ATP2B2/ATP2B3/ATP2B4/AVPR1A/AVPR1B/BCAP31/BCL2/CACNA1A/CACNA1C/CD38/CHD7/CHRNA7/CIB2/CNGB1/CORO1A/CXCR3/DLG4/DMD/DMPK/DRD1/DRD2/DRD3/DRD4/ESR1/GJA1/GRIA1/GRIK2/GRIN1/GRIN2A/GRIN2B/GRM1/GRM5/GTF2I/HAP1/HTR2A/ITPR1/MCUB/MYO5A/NOS1/OPRL1/OXT/OXTR/P2RX4/P2RX5/PIK3CG/PLN/PRKCB/PSEN1/PTGER3/PTPRC/PVALB/RYR2/RYR3/SLC24A2/SLC25A27/SLC30A3/SLC30A5/SLC30A6/SLC39A5/TGFB…	71
BP	GO:0097105	presynaptic membrane assembly	6/1782	10/17653	0.000153895	0.002022527	0.00148904	IL1RAPL1/NLGN1/NLGN2/NLGN3/NLGN4X/NLGN4Y	6
BP	GO:1904659	glucose transmembrane transport	24/1782	108/17653	0.000158885	0.002083392	0.00153385	ADIPOQ/AKT1/BRAF/C3/CAPN10/CLTCL1/DRD1/GRB10/INPP5K/IRS1/LEP/MFSD4B/PIK3R2/PRKCB/PTPN11/RTN2/SESN2/SLC1A2/SLC25A27/SLC2A1/SLC45A1/TERT/TNF/TSC1	24
BP	GO:0051656	establishment of organelle localization	70/1782	450/17653	0.000162072	0.002120408	0.001561102	ACTN4/AP3B2/AREG/BBS4/BRAF/CADPS2/CBL/CHMP1A/CLASP1/CLASP2/COL7A1/COPG2/CSNK1D/CTNNB1/CUL3/DLG1/DNM1L/DOC2A/DYNC1H1/EXOC4/FER/FMR1/GRIA1/GRIK5/HAP1/HNRNPU/ITGA4/KIF1A/KIF5C/KIT/LAT/LLGL1/LRPPRC/MAP1B/MAP4/MCPH1/MLH1/MYH9/MYO5A/NDE1/NEFL/NLGN1/PAFAH1B1/PAX6/PIK3CG/PINX1/PRKN/PSEN1/RAD21L1/RIMS1/RIMS3/SCRIB/SEC23A/SNAP25/SPAST/STX1A/STXBP1/STYK1/SYN1/SYNJ1/SYT1/SYT17/SYT3/TERB2/TRAPPC6B/TRAPPC9/TRI…	70
BP	GO:0015908	fatty acid transport	21/1782	89/17653	0.000165234	0.002152114	0.001584445	ACACB/ACE/AGTR2/AKT1/ANXA1/CPT1B/CPT2/DRD2/DRD3/DRD4/FABP3/LEP/MAP2K6/MIF/NCOR1/NOS2/OXT/P2RX4/SLC22A9/SLC27A4/THBS1	21
BP	GO:0048709	oligodendrocyte differentiation	21/1782	89/17653	0.000165234	0.002152114	0.001584445	CTNNB1/DAG1/DLX1/DLX2/DRD3/DUSP15/FA2H/GSN/GSTP1/HDAC1/KCNJ10/MED12/MTOR/NF1/NLGN3/NRG1/NTRK2/PAX6/PLP1/RHEB/TGFB1	21
BP	GO:0021879	forebrain neuron differentiation	15/1782	53/17653	0.000165805	0.002154725	0.001586368	ARX/DLX1/DLX2/DRD1/DRD2/ERBB4/FGFR2/PAX6/PLXNA3/ROBO1/ROBO2/SATB2/SHANK3/SLC4A10/TBR1	15
BP	GO:0015872	dopamine transport	13/1782	42/17653	0.00016655	0.002159584	0.001589945	ABAT/CHRNA4/CNR1/DRD1/DRD2/DRD3/DRD4/HTR1B/HTR2A/PRKN/SLC6A3/SLC6A4/SYT1	13
BP	GO:0032386	regulation of intracellular transport	63/1782	395/17653	0.000167105	0.002161966	0.001591698	ABCA2/ADIPOQ/AGTR2/AKAP8L/ANK3/BCAP31/BRAF/BRSK2/CAPN10/CEP290/DAB2/DHX9/DNAJC13/DNM1L/DYNC1H1/EHD2/FER/FMR1/GRIK5/GSK3B/HAP1/IFNG/INPP5K/KCNB1/MAP1B/MAP2K2/MAPK1/MAPK3/MDM2/MLC1/MSN/MTMR2/NLGN1/NPEPPS/NRG1/PDZK1/PLN/PRKN/PSEN1/PTGS2/PTPN11/RBM27/RIMS1/RIMS3/RUFY3/RUVBL1/SAE1/SCP2/SETD2/SH3TC2/SLC17A9/STX1A/STXBP1/STYK1/SYN1/TCF7L2/TENM1/TGFB1/UBR5/UNC13B/XPO1/XPO5/YWHAE	63
BP	GO:0009743	response to carbohydrate	40/1782	220/17653	0.000169893	0.002193158	0.001614663	ADCY5/ADIPOQ/ATG7/BRSK2/CDKN1B/CLEC7A/COLEC12/GJA1/GJB6/GRIK5/GSTP1/HNF1B/IGF1R/KCNB1/LEP/LPL/MAP2K6/MAPK13/MEN1/NR1D1/NRXN1/OXT/PDK3/PIK3CA/PRKCB/PTGS2/RAB11FIP2/RAB11FIP5/SESN2/SIN3A/SLC6A1/SMAD2/SMARCA4/TCF7L2/TGFB1/TH/THBS1/TRA2B/UCN3/UNC13B	40
BP	GO:0035107	appendage morphogenesis	30/1782	149/17653	0.000173895	0.00223491	0.001645402	ALX1/ASPH/ATRX/BCL2L11/C2CD3/CACNA1C/CHD7/CREBBP/CTNNB1/CYP26B1/DLX6/FBN2/FGFR2/FMN1/GJA1/GLI2/GNAS/HDAC1/IHH/NIPBL/PBX1/PITX1/PLXNA2/PSEN1/PTCH1/SMAD4/TMEM231/TWIST1/WNT7A/ZBTB16	30
BP	GO:0035108	limb morphogenesis	30/1782	149/17653	0.000173895	0.00223491	0.001645402	ALX1/ASPH/ATRX/BCL2L11/C2CD3/CACNA1C/CHD7/CREBBP/CTNNB1/CYP26B1/DLX6/FBN2/FGFR2/FMN1/GJA1/GLI2/GNAS/HDAC1/IHH/NIPBL/PBX1/PITX1/PLXNA2/PSEN1/PTCH1/SMAD4/TMEM231/TWIST1/WNT7A/ZBTB16	30
BP	GO:0031114	regulation of microtubule depolymerization	10/1782	27/17653	0.00018001	0.00230841	0.001699515	APC/APC2/CAMSAP2/CLASP1/CLASP2/HDAC6/MAP1B/MID1/NAV3/TRPV4	10
BP	GO:0006874	cellular calcium ion homeostasis	66/1782	420/17653	0.000183396	0.002341649	0.001723986	ADCY5/ANK2/APP/ATP13A4/ATP13A5/ATP1B1/ATP2B2/ATP2B3/ATP2B4/AVPR1A/AVPR1B/BCAP31/BCL2/CACNA1A/CACNA1C/CD38/CHD7/CHRNA7/CIB2/CNGB1/CORO1A/CXCR3/DLG4/DMD/DMPK/DRD1/DRD2/DRD3/DRD4/ESR1/GJA1/GRIA1/GRIK2/GRIN1/GRIN2A/GRIN2B/GRM1/GRM5/GTF2I/HAP1/HTR2A/ITPR1/MCUB/MYO5A/NOS1/OPRL1/OXT/OXTR/P2RX4/P2RX5/PIK3CG/PLN/PRKCB/PSEN1/PTGER3/PTPRC/PVALB/RYR2/RYR3/SLC24A2/SLC25A27/TGFB1/TRPC6/TRPM1/TRPV4/YWHAE	66
BP	GO:1902307	positive regulation of sodium ion transmembrane transport	8/1782	18/17653	0.000183406	0.002341649	0.001723986	ACTN4/ANK3/ATP1B1/DMD/DRD4/NOS1/SLC9A1/WNK3	8
BP	GO:0097484	dendrite extension	11/1782	32/17653	0.00018614	0.002371354	0.001745856	AUTS2/BCL11A/CYFIP1/ITSN2/PRKN/RIMS1/SLC9A6/SYT1/SYT17/SYT3/UNC13A	11
BP	GO:0010875	positive regulation of cholesterol efflux	7/1782	14/17653	0.000190905	0.002418208	0.001780351	ABCA1/ABCA12/ABCA7/ADIPOQ/LRP1/PON1/PTCH1	7
BP	GO:0043518	negative regulation of DNA damage response, signal transduction by p53 class mediator	7/1782	14/17653	0.000190905	0.002418208	0.001780351	DYRK1A/CD44/KDM1A/MDM2/MIF/PSMD10/TWIST1	7
BP	GO:0021545	cranial nerve development	14/1782	48/17653	0.00019148	0.002418208	0.001780351	ADARB1/CHD7/CTNNB1/EGR2/EPHB2/HOXA1/HOXB1/NAV2/NTRK1/PLXNA3/PLXNA4/SLC1A3/SLITRK6/TBX1	14
BP	GO:0042982	amyloid precursor protein metabolic process	14/1782	48/17653	0.00019148	0.002418208	0.001780351	DYRK1A/ABCA7/ACHE/APH1A/APP/BIN1/CHRNA7/DLG1/EFNA3/EPHA4/HAP1/PSEN1/PSEN2/UNC13A	14
BP	GO:0051384	response to glucocorticoid	29/1782	143/17653	0.000194378	0.002449504	0.001803392	ADIPOQ/AGL/AGTR2/AKAP13/ANXA1/AREG/AVPR1A/BCL2/BCL2L11/EIF4E/GSTP1/HNRNPU/IL6/MAOB/NEFL/NTRK3/OXT/PFKFB1/PTGS2/REST/SLIT3/SMYD3/SSTR3/TGFB1/TH/TNF/TPH2/UCN3/WNT7B	29
BP	GO:0048706	embryonic skeletal system development	26/1782	123/17653	0.000204623	0.002573041	0.001894343	ALX1/COL11A1/CTNNB1/DEAF1/DLG1/DLX1/DLX2/EXT1/FGFR2/GNAS/HOXA1/HOXB1/IHH/KIAA1217/MED12/MEF2C/MTHFD1/NIPBL/PAX5/PBX1/SATB2/SETD2/SIX2/SMAD2/TBX1/TWIST1	26
BP	GO:0007405	neuroblast proliferation	15/1782	54/17653	0.000208385	0.002609065	0.001920865	ASPM/CTNNB1/CX3CR1/DAGLA/DISC1/DRD2/EML1/FGFR2/NDE1/NF1/PAFAH1B1/PAX6/SOX5/TGFB1/ZNF335	15
BP	GO:0022029	telencephalon cell migration	15/1782	54/17653	0.000208385	0.002609065	0.001920865	ARX/CTNNB1/CX3CR1/DAB1/DIXDC1/DRD1/DRD2/LAMB1/MBOAT7/NRG1/PAFAH1B1/POU3F2/PSEN1/RELN/ROBO1	15
BP	GO:0070252	actin-mediated cell contraction	24/1782	110/17653	0.000213828	0.002668508	0.001964629	ANK2/CACNA1C/CACNA1D/CACNA1G/CACNB2/CTNNA3/DLG1/DMD/FGF12/FLNA/GJA1/KCNJ2/MYH4/NEB/NOS1AP/PDE4B/PLN/RYR2/SCN1A/SCN5A/SLC9A1/SNTA1/TTN/VIL1	24
BP	GO:0010827	regulation of glucose transmembrane transport	19/1782	78/17653	0.000214049	0.002668508	0.001964629	ADIPOQ/AKT1/BRAF/C3/CAPN10/CLTCL1/GRB10/INPP5K/IRS1/LEP/PIK3R2/PRKCB/PTPN11/RTN2/SLC1A2/SLC25A27/SLC2A1/TERT/TNF	19
BP	GO:0051494	negative regulation of cytoskeleton organization	28/1782	137/17653	0.000216862	0.002697794	0.00198619	DYRK1A/APC/APC2/BBS4/CAMSAP2/CAPG/CLASP1/CLASP2/CORO1A/EPS8/GSN/HDAC6/INPP5K/KANK1/KAT2B/MDM1/MET/MID1/NAV3/PPFIA1/PRKN/SHANK1/SHANK3/SMAD4/SPTAN1/SPTB/SPTBN5/VIL1	28
BP	GO:0019229	regulation of vasoconstriction	16/1782	60/17653	0.000217952	0.002699823	0.001987684	ACE/ACE2/AKT1/AVPR1A/AVPR1B/AVPR2/CD38/CHRM3/DOCK4/FGA/GJA1/HTR2A/LEP/OXTR/PER2/PTGS2	16
BP	GO:0071242	cellular response to ammonium ion	16/1782	60/17653	0.000217952	0.002699823	0.001987684	AOC1/ATG7/CHRM3/CHRNA4/CHRNA7/DRD1/GABRA1/GABRB1/GABRB3/GABRG2/MAPK1/MAPK3/OPRM1/PLCB1/PRKN/SIN3A	16
BP	GO:0043405	regulation of MAP kinase activity	56/1782	344/17653	0.000220662	0.00272759	0.002008126	ADIPOQ/AKAP13/BRAF/CHRNA7/DRD4/DUSP22/DUSP3/DVL3/EGF/EPHA4/EPHB2/EZH2/FLT1/GADD45B/GPS1/GRM1/GRM4/GSTP1/HRAS/HTR2A/IGF1R/INPP5K/IQGAP3/KIT/MADD/MAGED1/MAP2K2/MAP2K3/MAP2K6/MAP3K15/MAPK1/MAPK10/MAPK3/MIF/NF1/NGF/NRG1/NTF3/NTRK1/NTRK3/PIK3CG/PSEN1/PTPN11/RIPK2/ROBO1/SOD1/SPRY3/STK39/TAOK3/TENM1/TGFB1/THBS1/TNF/TRAF7/WNT7B/ZEB2	56
BP	GO:0048015	phosphatidylinositol-mediated signaling	31/1782	158/17653	0.000222766	0.002747761	0.002022977	AKT1/C3orf58/CBL/ERBB4/FLT1/GSN/HTR2A/IGF1R/IL18/IRS1/KCNH1/KIT/LEP/MAPK1/MAPK3/NCS1/NF1/NGF/NRG1/NTRK1/NTRK2/NYAP2/OGT/PIK3CA/PIK3CG/PIK3R2/PLXNB1/RELN/TSC2/TWIST1/UBE3A	31
BP	GO:0055074	calcium ion homeostasis	67/1782	431/17653	0.000226007	0.002781842	0.002048068	ADCY5/ANK2/APP/ATP13A4/ATP13A5/ATP1B1/ATP2B2/ATP2B3/ATP2B4/AVPR1A/AVPR1B/BCAP31/BCL2/CACNA1A/CACNA1C/CD38/CHD7/CHRNA7/CIB2/CNGB1/CORO1A/CXCR3/CYP27B1/DLG4/DMD/DMPK/DRD1/DRD2/DRD3/DRD4/ESR1/GJA1/GRIA1/GRIK2/GRIN1/GRIN2A/GRIN2B/GRM1/GRM5/GTF2I/HAP1/HTR2A/ITPR1/MCUB/MYO5A/NOS1/OPRL1/OXT/OXTR/P2RX4/P2RX5/PIK3CG/PLN/PRKCB/PSEN1/PTGER3/PTPRC/PVALB/RYR2/RYR3/SLC24A2/SLC25A27/TGFB1/TRPC6/TRPM1/TRPV4/YWHAE	67
BP	GO:2001023	regulation of response to drug	21/1782	91/17653	0.000230127	0.002826578	0.002081004	ABAT/ADORA2A/CHRNA4/CNR1/DRD1/DRD2/DRD3/DRD4/GABRA4/GPR37/HDAC6/HTR1B/HTR2A/KMT2A/MET/NCOA1/PER2/PRKN/PTPN11/STK39/SYT1	21
BP	GO:0007189	adenylate cyclase-activating G-protein coupled receptor signaling pathway	23/1782	104/17653	0.000232602	0.002850952	0.002098949	ABCA1/ADCY3/ADCY5/ADCY9/ADGRF1/ADORA2A/ADRB2/AKAP13/ATP2B4/DRD1/DRD2/DRD3/GNAS/MC4R/NOS1/OPRL1/OPRM1/PLN/PRKCA/PTGER3/RIT2/UCN3/VIP	23
BP	GO:0043406	positive regulation of MAP kinase activity	46/1782	268/17653	0.000233091	0.002850952	0.002098949	AKAP13/BRAF/CHRNA7/DRD4/DVL3/EGF/EPHA4/EZH2/FLT1/GADD45B/GRM1/GRM4/HRAS/HTR2A/IQGAP3/KIT/MADD/MAGED1/MAP2K2/MAP2K3/MAP2K6/MAP3K15/MAPK1/MAPK10/MAPK3/MIF/NGF/NRG1/NTF3/NTRK1/NTRK3/PIK3CG/PSEN1/PTPN11/RIPK2/ROBO1/SOD1/STK39/TAOK3/TENM1/TGFB1/THBS1/TNF/TRAF7/WNT7B/ZEB2	46
BP	GO:0034205	amyloid-beta formation	9/1782	23/17653	0.000233809	0.002853745	0.002101005	DYRK1A/ABCA7/APH1A/APP/BIN1/CHRNA7/EPHA4/HAP1/PSEN1	9
BP	GO:1903532	positive regulation of secretion by cell	58/1782	361/17653	0.000245039	0.002984558	0.002197313	ABAT/ACHE/ADORA2A/AGTR2/AVPR1A/CACNA1G/CACNA1H/CACNA1I/CADM1/CADPS2/CAPN10/CD38/CLASP1/CLASP2/DHX9/DNM1L/DRD2/FGA/GJA1/IFIH1/IFNG/IL17A/IL17RA/IL1RL1/IL6/KCNB1/LEP/LPL/MAPK3/MIF/MYB/MYH10/NCS1/NLGN1/NLGN2/NLRP2/OXT/OXTR/PTPN11/RIPK2/SLC6A4/SMAD4/SPP1/STAM/STX1A/STXBP1/STXBP5/STXBP5L/SYT1/TCF7L2/TGFB1/TNF/TRPV4/TTN/TWIST1/UCN3/UNC13A/UNC13B	58
BP	GO:0015696	ammonium transport	22/1782	98/17653	0.000251578	0.00304865	0.0022445	ABAT/ADA/ADORA2A/CHRNA4/CNR1/DRD1/DRD2/DRD3/DRD4/HTR1A/HTR1B/HTR2A/MAOB/NOS1/PDZK1/PRKN/PSEN1/SEC14L1/SLC12A2/SLC6A3/SLC6A4/SYT1	22
BP	GO:0001963	synaptic transmission, dopaminergic	11/1782	33/17653	0.000253928	0.00304865	0.0022445	ADORA2A/CNTNAP4/DRD1/DRD2/DRD3/DRD4/PRKN/PTGS2/SLC6A3/SLC6A4/TH	11
BP	GO:0097120	receptor localization to synapse	11/1782	33/17653	0.000253928	0.00304865	0.0022445	ANKS1B/DLG1/DLG2/DLG3/DLG4/GPHN/KIF5C/NLGN1/RELN/SCRIB/SNAP25	11
BP	GO:0098801	regulation of renal system process	11/1782	33/17653	0.000253928	0.00304865	0.0022445	ADIPOQ/ADORA2A/AGTR2/AVPR1A/AVPR2/COMT/DRD2/DRD3/GJA1/INPP5K/OXT	11
BP	GO:0016054	organic acid catabolic process	46/1782	269/17653	0.000254258	0.00304865	0.0022445	ABAT/ACACB/ACADSB/ADIPOQ/AGXT2/AKT1/ALDH5A1/AMT/ATP2B4/BCKDK/CBS/CD44/CNR1/CPT1B/CPT2/CYP26B1/CYP4F3/DAO/ETFB/GAD1/HDC/IRS1/KMO/LEP/LPIN1/MTHFS/MTOR/NOS1/NOS2/NUDT7/PAH/PCCA/PCCB/PCYOX1/PECR/PEX7/PON1/PRODH/PRODH2/SCP2/SESN2/SLC27A4/SLC9A1/TDO2/TGFB1/TWIST1	46
BP	GO:0046395	carboxylic acid catabolic process	46/1782	269/17653	0.000254258	0.00304865	0.0022445	ABAT/ACACB/ACADSB/ADIPOQ/AGXT2/AKT1/ALDH5A1/AMT/ATP2B4/BCKDK/CBS/CD44/CNR1/CPT1B/CPT2/CYP26B1/CYP4F3/DAO/ETFB/GAD1/HDC/IRS1/KMO/LEP/LPIN1/MTHFS/MTOR/NOS1/NOS2/NUDT7/PAH/PCCA/PCCB/PCYOX1/PECR/PEX7/PON1/PRODH/PRODH2/SCP2/SESN2/SLC27A4/SLC9A1/TDO2/TGFB1/TWIST1	46
BP	GO:0042634	regulation of hair cycle	10/1782	28/17653	0.000254835	0.00304865	0.0022445	ARNTL/CLOCK/CTNNB1/FA2H/FOXN1/NIPBL/PER1/SMAD4/TERT/TNF	10
BP	GO:0070076	histone lysine demethylation	10/1782	28/17653	0.000254835	0.00304865	0.0022445	JMJD1C/KDM1A/KDM1B/KDM4B/KDM5B/KDM5C/KDM6A/KDM6B/PHF2/PHF8	10
BP	GO:0007492	endoderm development	19/1782	79/17653	0.000255538	0.00304865	0.0022445	RTF1/COL11A1/COL12A1/COL7A1/CTNNB1/EXT1/FN1/HNF1B/ITGA4/ITGA5/LAMB1/LAMB3/MED12/MMP8/SETD2/SMAD2/SMAD4/SOX7/TGFB1	19
BP	GO:1901879	regulation of protein depolymerization	19/1782	79/17653	0.000255538	0.00304865	0.0022445	APC/APC2/ASPH/CAMSAP2/CAPG/CLASP1/CLASP2/EPS8/GSN/HDAC6/MAP1B/MID1/NAV3/SEMA5A/SPTAN1/SPTB/SPTBN5/TRPV4/VIL1	19
BP	GO:0001706	endoderm formation	15/1782	55/17653	0.000260096	0.00308889	0.002274126	RTF1/COL11A1/COL12A1/COL7A1/CTNNB1/FN1/HNF1B/ITGA4/ITGA5/LAMB1/LAMB3/MMP8/SETD2/SMAD2/SOX7	15
BP	GO:0032370	positive regulation of lipid transport	15/1782	55/17653	0.000260096	0.00308889	0.002274126	ABCA1/ABCA12/ABCA7/ADIPOQ/ATP8A1/LRP1/MAP2K6/MIF/MYB/OXT/P2RX4/PON1/PTCH1/SCP2/SPP1	15
BP	GO:0036293	response to decreased oxygen levels	57/1782	354/17653	0.000260502	0.00308889	0.002274126	MECP2/ABAT/ACTN4/ADA/ADIPOQ/ADSL/AKT1/ARNT2/ATP1B1/BCL2/CBL/CD38/CDKN1B/CHRNA4/CHRNA7/CREBBP/DNM1L/DNMT3A/DPP4/DRD2/EP300/EPAS1/ITPR1/KCND2/KCNMA1/LEP/MDM2/MTHFR/MTOR/MYB/NF1/NOS1/NOS2/NPEPPS/NR4A2/OXTR/PDK3/PLAT/PRKCB/PSEN2/PSMD10/PSMD12/PSME4/PTGS2/RORA/RYR2/SLC6A4/SLC9A1/SMAD4/TERT/TGFB1/TH/THBS1/TRPC6/TSC1/TWIST1/UCN3	57
BP	GO:0070482	response to oxygen levels	60/1782	378/17653	0.000269054	0.003183803	0.002344003	MECP2/ABAT/ACTN4/ADA/ADIPOQ/ADSL/AKT1/ARNT2/ATG7/ATP1B1/ATP6V0A2/BCL2/CBL/CD38/CDKN1B/CHRNA4/CHRNA7/CREBBP/DNM1L/DNMT3A/DPP4/DRD2/EP300/EPAS1/HDAC1/ITPR1/KCND2/KCNMA1/LEP/MDM2/MTHFR/MTOR/MYB/NF1/NOS1/NOS2/NPEPPS/NR4A2/OXTR/PDK3/PLAT/PRKCB/PSEN2/PSMD10/PSMD12/PSME4/PTGS2/RORA/RYR2/SLC6A4/SLC9A1/SMAD4/TERT/TGFB1/TH/THBS1/TRPC6/TSC1/TWIST1/UCN3	60
BP	GO:0043244	regulation of protein complex disassembly	23/1782	105/17653	0.000269852	0.00318677	0.002346187	ADRB2/APC/APC2/ASPH/CAMSAP2/CAPG/CLASP1/CLASP2/EPS8/GSN/HDAC6/IGF1R/MAP1B/MID1/NAV3/RUBCN/SEMA5A/SPTAN1/SPTB/SPTBN5/TNF/TRPV4/VIL1	23
BP	GO:0033135	regulation of peptidyl-serine phosphorylation	27/1782	132/17653	0.000274828	0.003238966	0.002384616	AKAP9/AKT1/APP/ATP2B4/AVP/BCL2/BRAF/CD44/CNKSR3/DMD/HDAC6/IFNG/IL6/INPP5K/MIF/NSD1/NTF3/NTRK2/NTRK3/PIK3CA/PRKD1/PTGS2/RIPK2/SMYD3/TENM1/TGFB1/TNF	27
BP	GO:0045197	establishment or maintenance of epithelial cell apical/basal polarity	13/1782	44/17653	0.000279642	0.003275803	0.002411736	CDX2/DLG1/DLG2/DLG3/DLG4/ERBIN/LIN7B/MSN/OPHN1/PARD3/PARD3B/PTK7/SCRIB	13
BP	GO:0045776	negative regulation of blood pressure	13/1782	44/17653	0.000279642	0.003275803	0.002411736	ABAT/ADIPOQ/ADRB2/AGTR2/BBS4/CNR1/DRD2/DRD3/NOS1/NOS2/OPRL1/OXT/PRCP	13
BP	GO:1904837	beta-catenin-TCF complex assembly	13/1782	44/17653	0.000279642	0.003275803	0.002411736	CREBBP/CTNNB1/EP300/HDAC1/KMT2D/MEN1/PYGO1/RUVBL1/SMARCA4/TCF7L1/TCF7L2/TERT/TRRAP	13
BP	GO:0030307	positive regulation of cell growth	31/1782	160/17653	0.000281183	0.003287242	0.002420157	AKT1/AVPR1A/BCL2/BDNF/CD38/CDKL5/CYFIP1/DDX3X/DSCAM/EIF4G2/FN1/ITSN2/MACF1/MAP1B/MTOR/NGF/NRG1/NTF4/NTRK3/PAFAH1B1/PRKN/PSMD10/RIMS1/RPS6KA3/RUFY3/SEMA5A/SLC9A1/SYT1/SYT17/SYT3/UNC13A	31
BP	GO:0060004	reflex	8/1782	19/17653	0.00028884	0.003363259	0.002476123	ALDH1A3/AUTS2/DRD3/FOXP2/GJA1/SHANK1/SLITRK6/USP46	8
BP	GO:0099054	presynapse assembly	8/1782	19/17653	0.00028884	0.003363259	0.002476123	DVL1/IL1RAPL1/NLGN1/NLGN2/NLGN3/NLGN4X/NLGN4Y/WNT7A	8
BP	GO:0044106	cellular amine metabolic process	26/1782	126/17653	0.000305944	0.003555297	0.002617507	MECP2/ABAT/AMD1/ASMT/ATP2B4/COMT/DDC/DRD1/DRD4/GPR37/HDC/HTR1A/KMO/MAOA/MAOB/NR4A2/PRKN/PSMD10/PSMD12/PSME4/SATL1/SLC6A3/SLC7A7/SMS/TDO2/TPH2	26
BP	GO:0086016	AV node cell action potential	6/1782	11/17653	0.000309594	0.003583413	0.002638207	CACNA1C/CACNA1G/CACNB2/RYR2/SCN10A/SCN5A	6
BP	GO:0086027	AV node cell to bundle of His cell signaling	6/1782	11/17653	0.000309594	0.003583413	0.002638207	CACNA1C/CACNA1G/CACNB2/RYR2/SCN10A/SCN5A	6
BP	GO:0048009	insulin-like growth factor receptor signaling pathway	12/1782	39/17653	0.000313998	0.00361999	0.002665135	AKT1/AR/ATXN7/GIGYF1/GIGYF2/GRB10/IGF1R/IRS1/PHIP/PLCB1/TSC2/WNT1	12
BP	GO:0099622	cardiac muscle cell membrane repolarization	12/1782	39/17653	0.000313998	0.00361999	0.002665135	AKAP9/ANK2/ATP1B1/CACNA1D/DLG1/FLNA/GJA1/KCNJ2/NOS1AP/SCN5A/SNTA1/YWHAE	12
BP	GO:0048017	inositol lipid-mediated signaling	31/1782	161/17653	0.000315208	0.003626761	0.002670121	AKT1/C3orf58/CBL/ERBB4/FLT1/GSN/HTR2A/IGF1R/IL18/IRS1/KCNH1/KIT/LEP/MAPK1/MAPK3/NCS1/NF1/NGF/NRG1/NTRK1/NTRK2/NYAP2/OGT/PIK3CA/PIK3CG/PIK3R2/PLXNB1/RELN/TSC2/TWIST1/UBE3A	31
BP	GO:0008643	carbohydrate transport	29/1782	147/17653	0.000317695	0.003648165	0.002685879	ADIPOQ/AKT1/BRAF/C3/CAPN10/CLTCL1/DRD1/GRB10/INPP5K/IRS1/LEP/MFSD4B/PIK3R2/PRKCB/PTPN11/RTN2/SESN2/SLC1A2/SLC23A2/SLC25A27/SLC26A5/SLC2A1/SLC35A3/SLC35B1/SLC45A1/TERT/TNF/TSC1/VIL1	29
BP	GO:0016082	synaptic vesicle priming	7/1782	15/17653	0.000326786	0.003745176	0.002757301	CADPS2/SNAP25/STX1A/STXBP1/SYNJ1/UNC13A/UNC13B	7
BP	GO:0016049	cell growth	72/1782	477/17653	0.000329083	0.003764091	0.002771227	AGTR2/AKT1/APP/AR/AUTS2/AVPR1A/BCL11A/BCL2/BDNF/CCAR2/CD38/CDKL5/CDKN1B/CLSTN3/CTNNB1/CYFIP1/CYP27B1/DDX3X/DSCAM/DVL1/EBAG9/EIF4G2/EPB41L3/EPHA4/ERBIN/ESR2/FN1/GJA1/HDAC6/ITSN2/KMT2D/MACF1/MAP1B/MTOR/MUC12/NGF/NLGN3/NRCAM/NRG1/NRP2/NTF4/NTRK3/OSGIN1/PAFAH1B1/PHB/PLXNA2/PLXNA3/PLXNA4/PLXNB1/PRKN/PSMD10/RIMS1/ROS1/RPS6KA3/RUFY3/SEMA4G/SEMA5A/SESN2/SLC9A1/SLC9A6/SLIT3/SMAD4/SMARCA2/SMARCA4/SPP1/SYT1…	72
BP	GO:0010038	response to metal ion	54/1782	334/17653	0.000336799	0.003844791	0.00283064	SLC25A12/ABAT/AKT1/ALOX5AP/ANK3/AOC1/APP/BCL2/BRAF/CACNA1G/CACNA1H/CDKN1B/CYP11B1/CYP1A2/DNMT3A/DRD2/FGA/GLRA2/GPHN/GSN/HOMER1/KCNH1/KCNMA1/KIT/KMT2A/MAOB/MAPK1/MAPK3/MDM2/MEF2C/MTF1/NLGN1/NPC1/PLN/PRKN/PTGS2/RYR2/RYR3/SCN5A/SLC25A24/SLC26A5/SLC30A3/SLC30A5/SLC30A6/SLC6A1/SLC6A3/SOD1/SYT1/TERT/TH/THBS1/TPH2/TTN/XRCC4	54
BP	GO:0030431	sleep	11/1782	34/17653	0.000341414	0.003867141	0.002847095	ADA/ADORA2A/CACNA1I/DRD2/DRD3/GRIN2A/HTR2A/IL18/OXT/OXTR/PER3	11
BP	GO:0031062	positive regulation of histone methylation	11/1782	34/17653	0.000341414	0.003867141	0.002847095	MECP2/RTF1/AUTS2/CTNNB1/JARID2/KMT2A/KMT2E/MYB/OGT/SMAD4/TET1	11
BP	GO:0071868	cellular response to monoamine stimulus	11/1782	34/17653	0.000341414	0.003867141	0.002847095	ADIPOQ/APP/ATP2B4/DRD1/MAPK1/MAPK3/PDE4B/PRKN/RYR2/SIN3A/SLC9A1	11
BP	GO:0071870	cellular response to catecholamine stimulus	11/1782	34/17653	0.000341414	0.003867141	0.002847095	ADIPOQ/APP/ATP2B4/DRD1/MAPK1/MAPK3/PDE4B/PRKN/RYR2/SIN3A/SLC9A1	11
BP	GO:0021955	central nervous system neuron axonogenesis	10/1782	29/17653	0.000354016	0.0040021	0.002946455	ADARB1/C12orf57/CDH11/EPHA4/EPHB2/GLI2/NR4A2/PAFAH1B1/PLXNA4/ZEB2	10
BP	GO:0016331	morphogenesis of embryonic epithelium	29/1782	148/17653	0.000357724	0.004036183	0.002971548	ALDH1A3/ALX1/AR/BBS4/CTNNB1/DEAF1/DVL1/DVL3/FGFR2/GLI2/HNF1B/KDM6A/LRP2/MED12/MIB1/MTHFD1/PCDH8/PRICKLE1/PTCH1/PTK7/SCRIB/SETD2/TGFB1/TSC1/TSC2/TWIST1/WNT2/WNT7B/ZEB2	29
BP	GO:0097581	lamellipodium organization	19/1782	81/17653	0.000359997	0.00405397	0.002984643	ARHGEF4/ARHGEF6/AUTS2/CD44/CDH13/CYFIP1/FER/HDAC4/KANK1/KIT/MTOR/NCKAP1/RAC1/SH2B1/SNX2/SPATA13/VAV3/VIL1/WNT1	19
BP	GO:0043401	steroid hormone mediated signaling pathway	35/1782	191/17653	0.000361116	0.004058725	0.002988144	AKAP13/AR/ARNTL/CLOCK/CRY1/CTNNB1/DAB2/EP300/ESR1/ESR2/ESRRB/FOXP1/GRIP1/HDAC1/HDAC6/KMT2D/MED12/MED13/NCOA1/NR0B1/NR1D1/NR2F1/NR3C2/NR4A2/PER1/PHB/PIAS1/RHOXF1/RORA/RORB/SMARCA4/TAF1/THRA/UBE3A/UBR5	35
BP	GO:0001701	in utero embryonic development	51/1782	312/17653	0.000373017	0.0041844	0.00308067	RTF1/ADA/AKT1/ALS2/ANKRD11/APBA2/AR/ARNT2/BCL2L11/BIRC6/BRCA2/C2CD3/CDX2/CHD7/CHD8/CNOT3/COL4A3BP/CTNNB1/CUL3/DUSP3/EPAS1/FGFR2/GJA1/GLI2/HNF1B/IHH/INPP5K/KDM6A/LMX1B/MAPK1/MBD3/MIB1/MYH9/NCOA1/OCRL/PLCD1/PLOD3/PTCH1/SETD2/SIN3A/SMAD2/SMAD4/TANC2/TET1/TMEM231/TWIST1/UBR3/VASH1/WNT2/WNT7B/ZNF335	51
BP	GO:0008217	regulation of blood pressure	33/1782	177/17653	0.000380041	0.004254993	0.003132642	MECP2/ABAT/ACE/ACE2/ADH5/ADIPOQ/ADRB2/AGTR2/AR/AVPR1A/AVPR1B/AVPR2/BBS4/CACNA1B/CNR1/CYP11B1/DLL1/DRD2/DRD3/GJA1/LEP/NAV2/NISCH/NOS1/NOS2/OPRL1/OXT/OXTR/P2RX4/PRCP/PTGS2/SOD1/STK39	33
BP	GO:0043242	negative regulation of protein complex disassembly	17/1782	69/17653	0.000391732	0.004369089	0.003216643	APC/APC2/CAMSAP2/CAPG/CLASP1/CLASP2/EPS8/GSN/HDAC6/MID1/NAV3/RUBCN/SPTAN1/SPTB/SPTBN5/TNF/VIL1	17
BP	GO:0048708	astrocyte differentiation	17/1782	69/17653	0.000391732	0.004369089	0.003216643	ADORA2A/APP/BIN1/DAB1/DLL1/DRD1/EPHA4/LRP1/MAPK1/MAPK3/NF1/NTRK3/PAX6/PLP1/POU3F2/PSEN1/PTPN11	17
BP	GO:0000380	alternative mRNA splicing, via spliceosome	15/1782	57/17653	0.000397348	0.004414812	0.003250306	DYRK1A/CDK13/CELF4/CELF6/DHX9/EFCAB5/FMR1/HNRNPU/KDM1A/PQBP1/RBFOX1/RBM8A/RNPS1/SRRM4/TRA2B	15
BP	GO:0021885	forebrain cell migration	15/1782	57/17653	0.000397348	0.004414812	0.003250306	ARX/CTNNB1/CX3CR1/DAB1/DIXDC1/DRD1/DRD2/LAMB1/MBOAT7/NRG1/PAFAH1B1/POU3F2/PSEN1/RELN/ROBO1	15
BP	GO:0009308	amine metabolic process	27/1782	135/17653	0.000400867	0.004445422	0.003272842	MECP2/ABAT/AMD1/AOC1/ASMT/ATP2B4/COMT/DDC/DRD1/DRD4/GPR37/HDC/HTR1A/KMO/MAOA/MAOB/NR4A2/PRKN/PSMD10/PSMD12/PSME4/SATL1/SLC6A3/SLC7A7/SMS/TDO2/TPH2	27
BP	GO:0007019	microtubule depolymerization	12/1782	40/17653	0.000407774	0.00449633	0.003310321	APC/APC2/CAMSAP2/CLASP1/CLASP2/HDAC6/KIF2A/MAP1B/MID1/NAV3/NCKAP5L/TRPV4	12
BP	GO:0042551	neuron maturation	12/1782	40/17653	0.000407774	0.00449633	0.003310321	MECP2/ANKS1A/APP/BCL11A/BCL2/CNTNAP2/KDM1A/MTOR/NFASC/NR4A2/NRCAM/TBX6	12
BP	GO:0086004	regulation of cardiac muscle cell contraction	12/1782	40/17653	0.000407774	0.00449633	0.003310321	AKAP9/ANK2/CACNA1C/CTNNA3/DLG1/FLNA/KCNJ2/NOS1AP/PDE4B/PLN/RYR2/SCN5A	12
BP	GO:0048593	camera-type eye morphogenesis	23/1782	108/17653	0.000414918	0.004566341	0.003361865	AHI1/ALDH1A3/C12orf57/CTNNB1/DLL1/DSCAM/EGF/EPHB2/HCN1/HMGN1/IHH/MEGF11/NF1/PAX6/PTPRM/RORB/SDK1/TH/TOPORS/TSPAN12/TWIST1/WNT2/YY1	23
BP	GO:0001101	response to acid chemical	53/1782	329/17653	0.000415692	0.004566341	0.003361865	ABCA1/ADIPOQ/AKAP8/AKT1/ATG7/ATP1A3/ATP2B4/AVPR1A/BAIAP2/BCL11A/BRINP1/CD38/CDKN1B/COL16A1/COL4A1/CYP26B1/DHFR/DNMT3A/FABP3/FGFR2/GJA1/GLRA2/GLRA4/GRIN1/GSN/GSTP1/LEP/MICB/MTHFR/MTOR/MYB/NTRK1/NTRK2/NTRK3/OXT/PDK3/PDK4/PON1/PTCH1/PTGS2/PTK7/RORB/SESN2/SLC1A2/SLC26A5/SLC6A4/TBX1/TH/TNF/TOMM20/WNT2/WNT7B/YY1	53
BP	GO:0032373	positive regulation of sterol transport	8/1782	20/17653	0.000438984	0.004777128	0.003517052	ABCA1/ABCA12/ABCA7/ADIPOQ/LRP1/PON1/PTCH1/SCP2	8
BP	GO:0032376	positive regulation of cholesterol transport	8/1782	20/17653	0.000438984	0.004777128	0.003517052	ABCA1/ABCA12/ABCA7/ADIPOQ/LRP1/PON1/PTCH1/SCP2	8
BP	GO:0035812	renal sodium excretion	8/1782	20/17653	0.000438984	0.004777128	0.003517052	ADORA2A/AGTR2/AVPR1A/AVPR2/COMT/DRD2/DRD3/OXT	8
BP	GO:0035813	regulation of renal sodium excretion	8/1782	20/17653	0.000438984	0.004777128	0.003517052	ADORA2A/AGTR2/AVPR1A/AVPR2/COMT/DRD2/DRD3/OXT	8
BP	GO:0051589	negative regulation of neurotransmitter transport	8/1782	20/17653	0.000438984	0.004777128	0.003517052	ABAT/BRAF/FMR1/HTR1B/MAOB/NF1/NOS1/PRKN	8
BP	GO:0050673	epithelial cell proliferation	63/1782	409/17653	0.000439878	0.00477793	0.003517643	AKT1/AR/AREG/B4GALT1/BRCA2/CASK/CCL26/CDH13/CDKN1B/CTNNB1/DEAF1/DLG1/DLX6/EGR3/EPPK1/ESR1/FABP7/FGFR2/FLT1/FOXN1/FOXP2/GJA1/GPX1/HMGN1/HNF1B/HRAS/IHH/IQGAP3/ITGB3/KDM5B/KIT/LAMB1/LEP/MAGED1/MAPK1/MCC/MEF2C/MEN1/MTOR/NF1/NR1D1/NRAS/NRP2/PAX6/PRKCA/PRKD1/PSEN1/PTCH1/PTPRK/PTPRM/ROBO1/SCN5A/SEMA5A/STAT1/TBX1/TGFB1/TGM1/THBS1/TNF/TWIST1/VASH1/WNT2/WNT7A	63
BP	GO:0035987	endodermal cell differentiation	13/1782	46/17653	0.000452538	0.004906283	0.00361214	RTF1/COL11A1/COL12A1/COL7A1/CTNNB1/FN1/HNF1B/ITGA4/ITGA5/LAMB1/LAMB3/MMP8/SETD2	13
BP	GO:0051258	protein polymerization	46/1782	276/17653	0.000457657	0.004952559	0.00364621	DYRK1A/MECP2/ABI2/ACTR3C/AKAP9/BAIAP2/BBS4/C15orf62/CAMSAP2/CAPG/CCL26/CDKN1B/CLASP1/CLASP2/CORO1A/CSNK1D/CYFIP1/DLG1/DNM1L/EPS8/FER/FGA/FMN1/GSN/IQGAP2/KANK1/MAGEL2/MAP2/MAP7D3/MET/MTOR/NAV3/NCKAP1/NDE1/NEFL/PREX1/PRKN/RAC1/SPTAN1/SPTB/SPTBN5/TENM1/TRPV4/TUBGCP4/TUBGCP5/VIL1	46
BP	GO:0032869	cellular response to insulin stimulus	36/1782	201/17653	0.000470921	0.005086647	0.003744928	ADIPOQ/AKT1/APC/ATP6V0A2/BAIAP2/CAPN10/CYFIP1/EIF4EBP2/FER/GRB10/GSTP1/HDAC9/IGF1R/INPP5K/IRS1/KANK1/KAT2B/LEP/LPIN1/MYO5A/OGT/PDK4/PHIP/PIK3CA/PIK3R2/PRKCB/PRKDC/PTPN11/SLC9A1/SMARCC1/SOS1/STAT1/SYAP1/TSC1/TSC2/YWHAG	36
BP	GO:0016577	histone demethylation	10/1782	30/17653	0.00048337	0.005210344	0.003835998	JMJD1C/KDM1A/KDM1B/KDM4B/KDM5B/KDM5C/KDM6A/KDM6B/PHF2/PHF8	10
BP	GO:0051569	regulation of histone H3-K4 methylation	9/1782	25/17653	0.000485058	0.005210344	0.003835998	RTF1/AUTS2/BCOR/CTNNB1/KMT2A/KMT2E/MYB/SMAD4/ZNF335	9
BP	GO:0060384	innervation	9/1782	25/17653	0.000485058	0.005210344	0.003835998	ADARB1/CHD7/GABRA5/GABRB3/NTF4/NTRK1/SLITRK6/UNC13A/UNC13B	9
BP	GO:2000756	regulation of peptidyl-lysine acetylation	15/1782	58/17653	0.000486604	0.005217322	0.003841135	MECP2/AUTS2/CTCF/FOXP3/HDAC1/KMT2A/MAPK3/MUC1/NOS1/SETD5/SIN3A/SMAD4/TGFB1/TWIST1/ZNF451	15
BP	GO:0042176	regulation of protein catabolic process	56/1782	355/17653	0.000495031	0.005288207	0.003893322	AGAP2/AKT1/APC/APC2/ARNTL/ASB9/ATG7/BCAP31/BRSK2/CCAR2/CDKN1B/CSNK1D/DAB2/DVL1/EEF1A2/EGF/EPHA4/FHIT/FLNA/FMR1/GJA1/GPX1/GRIN2A/GSK3B/HECW2/HSPBP1/IFNG/LAPTM4B/LRP1/LRP2/MDM2/MSN/NELL1/NOS2/NRG1/OGT/OPHN1/PHB/PIAS1/PRICKLE1/PRKN/PSEN1/PSMD10/RIC1/SGSM3/SMARCC1/TAF1/TLK2/TNF/UBE3A/USP7/VCP/VIP/WAC/WNT1/XPO1	56
BP	GO:0071902	positive regulation of protein serine/threonine kinase activity	56/1782	355/17653	0.000495031	0.005288207	0.003893322	ADIPOQ/ADRB2/AKAP13/AKT1/ALS2/ATP2B4/BRAF/CDKN1B/CHRNA7/DDX3X/DRD4/DVL3/EGF/EPHA4/EZH2/FLT1/GADD45B/GRM1/GRM4/HRAS/HTR2A/IFNG/IQGAP3/KIT/MADD/MAGED1/MAP2K2/MAP2K3/MAP2K6/MAP3K15/MAPK1/MAPK10/MAPK3/MIF/NGF/NRG1/NTF3/NTRK1/NTRK3/PIK3CG/PSEN1/PSMD10/PTPN11/RIPK2/ROBO1/SOD1/STK39/SYAP1/TAOK3/TENM1/TGFB1/THBS1/TNF/TRAF7/WNT7B/ZEB2	56
BP	GO:1902904	negative regulation of supramolecular fiber organization	26/1782	130/17653	0.00050859	0.005423095	0.003992631	DYRK1A/APC/APC2/BBS4/CAMSAP2/CAPG/CLASP1/CLASP2/CORO1A/EPS8/GSN/HDAC6/INPP5K/KANK1/MET/MID1/NAV3/PPFIA1/PRKN/SHANK1/SHANK3/SMAD4/SPTAN1/SPTB/SPTBN5/VIL1	26
BP	GO:0021783	preganglionic parasympathetic fiber development	7/1782	16/17653	0.000530464	0.005615204	0.004134067	ADARB1/EGR2/HOXB1/NAV2/PLXNA3/PLXNA4/TBX1	7
BP	GO:0032225	regulation of synaptic transmission, dopaminergic	7/1782	16/17653	0.000530464	0.005615204	0.004134067	CNTNAP4/DRD1/DRD2/DRD3/DRD4/PTGS2/SLC6A4	7
BP	GO:0051571	positive regulation of histone H3-K4 methylation	7/1782	16/17653	0.000530464	0.005615204	0.004134067	RTF1/AUTS2/CTNNB1/KMT2A/KMT2E/MYB/SMAD4	7
BP	GO:0140058	neuron projection arborization	7/1782	16/17653	0.000530464	0.005615204	0.004134067	CHRNA7/DLG4/DVL1/DVL3/GRIP1/LRP2/NLGN1	7
BP	GO:0044728	DNA methylation or demethylation	20/1782	90/17653	0.000542246	0.005729503	0.004218217	MECP2/ATRX/CTCF/DNMT3A/EHMT1/EZH2/GNAS/KDM1B/KMT2A/KMT2E/MBD3/MPHOSPH8/OTUD4/PIK3CA/PIWIL4/PPM1D/TET1/TET2/USP7/USP9X	20
BP	GO:0060070	canonical Wnt signaling pathway	51/1782	317/17653	0.000545205	0.005750336	0.004233554	APC/APC2/ARNTL/ASPM/CCAR2/CHD8/CSNK1D/CTNNB1/CTNND1/CTNND2/CUL3/DAB2/DDX3X/DIXDC1/DVL1/DVL3/EDA/EGF/FGFR2/GSK3B/HDAC1/KDM6A/LZTS2/MCC/MED12/NDP/NR4A2/PRICKLE1/PRKN/PSEN1/PSMD10/PSMD12/PSME4/PTK7/RBMS3/RUVBL1/RYR2/SOX7/TBL1X/TBL1XR1/TBX18/TCF7L1/TCF7L2/TNKS/TNN/UBR5/VCP/WNT1/WNT2/WNT7A/WNT7B	51
BP	GO:0051480	regulation of cytosolic calcium ion concentration	52/1782	325/17653	0.000551891	0.005810323	0.004277719	ADCY5/ANK2/ATP2B2/ATP2B3/ATP2B4/AVPR1A/AVPR1B/BCAP31/BCL2/CACNA1A/CACNA1C/CD38/CHD7/CIB2/CNGB1/CORO1A/CXCR3/DLG4/DMD/DRD1/DRD2/ESR1/GJA1/GRIA1/GRIN1/GRIN2A/GRIN2B/GRM1/GRM5/GTF2I/HAP1/HTR2A/ITPR1/MYO5A/NOS1/OPRL1/OXT/OXTR/P2RX4/P2RX5/PIK3CG/PLN/PTGER3/PTPRC/PVALB/RYR2/RYR3/TGFB1/TRPC6/TRPM1/TRPV4/YWHAE	52
BP	GO:0003002	regionalization	53/1782	333/17653	0.000557621	0.005857593	0.00431252	AHI1/ALX1/AR/CDX2/CELSR2/CTNNB1/CYP26B1/DLL1/DLX1/DLX2/EGF/EGR2/EP300/FEZF1/FGFR2/GLI2/HNF1B/HOXB1/KDM6A/KMT2A/LMX1B/LRP2/MED12/MEF2C/MIB1/NTF4/OTX1/OTX2/PAX6/PBX1/PCDH8/PLXNA2/PRKDC/PSEN1/PTCH1/RELN/RFX8/SETDB2/SIX2/SMAD2/SMAD4/TBR1/TBX1/TBX18/TBX6/TRA2B/WNT1/WNT2/WNT7A/WNT7B/YY1/ZBTB16/ZEB2	53
BP	GO:0031110	regulation of microtubule polymerization or depolymerization	17/1782	71/17653	0.000560043	0.005857593	0.00431252	DYRK1A/MECP2/AKAP9/APC/APC2/CAMSAP2/CDKN1B/CLASP1/CLASP2/HDAC6/MAP1B/MAP2/MET/MID1/NAV3/RAC1/TRPV4	17
BP	GO:0046785	microtubule polymerization	17/1782	71/17653	0.000560043	0.005857593	0.00431252	DYRK1A/MECP2/AKAP9/CAMSAP2/CDKN1B/CLASP1/CLASP2/CSNK1D/MAP2/MAP7D3/MET/NAV3/NDE1/RAC1/TRPV4/TUBGCP4/TUBGCP5	17
BP	GO:0042471	ear morphogenesis	24/1782	117/17653	0.000560668	0.005857593	0.00431252	ALDH1A3/CEP290/CHD7/COL11A1/DLX6/DVL1/EPHB2/FGFR2/GJB6/GLI2/HOXA1/KCNQ4/MAPK1/MAPK3/NIPBL/OTX1/PTK7/SCRIB/SIX2/SLITRK6/SOD1/TBX1/TWIST1/WNT1	24
BP	GO:0009886	post-embryonic animal morphogenesis	6/1782	12/17653	0.000566306	0.005857593	0.00431252	ATRX/BCL2L11/DSCAM/FBN1/GNAS/HMGN1	6
BP	GO:0038180	nerve growth factor signaling pathway	6/1782	12/17653	0.000566306	0.005857593	0.00431252	BDNF/CORO1A/NGF/NTF3/NTF4/NTRK1	6
BP	GO:0086067	AV node cell to bundle of His cell communication	6/1782	12/17653	0.000566306	0.005857593	0.00431252	CACNA1C/CACNA1G/CACNB2/RYR2/SCN10A/SCN5A	6
BP	GO:0097090	presynaptic membrane organization	6/1782	12/17653	0.000566306	0.005857593	0.00431252	IL1RAPL1/NLGN1/NLGN2/NLGN3/NLGN4X/NLGN4Y	6
BP	GO:0032873	negative regulation of stress-activated MAPK cascade	13/1782	47/17653	0.000568454	0.005857593	0.00431252	AKT1/DLG1/DUSP3/GSTP1/HDAC3/MECOM/MEN1/NCOR1/PAFAH1B1/PER1/PRKN/TAOK3/ZMYND11	13
BP	GO:0035088	establishment or maintenance of apical/basal cell polarity	13/1782	47/17653	0.000568454	0.005857593	0.00431252	CDX2/DLG1/DLG2/DLG3/DLG4/ERBIN/LIN7B/MSN/OPHN1/PARD3/PARD3B/PTK7/SCRIB	13
BP	GO:0061245	establishment or maintenance of bipolar cell polarity	13/1782	47/17653	0.000568454	0.005857593	0.00431252	CDX2/DLG1/DLG2/DLG3/DLG4/ERBIN/LIN7B/MSN/OPHN1/PARD3/PARD3B/PTK7/SCRIB	13
BP	GO:0070303	negative regulation of stress-activated protein kinase signaling cascade	13/1782	47/17653	0.000568454	0.005857593	0.00431252	AKT1/DLG1/DUSP3/GSTP1/HDAC3/MECOM/MEN1/NCOR1/PAFAH1B1/PER1/PRKN/TAOK3/ZMYND11	13
BP	GO:0030879	mammary gland development	27/1782	138/17653	0.000575267	0.005917325	0.004356497	AKT1/AR/AREG/ARHGAP5/B4GALT1/BCL2L11/BRCA2/DEAF1/EGF/ERBB4/ESR1/FGFR2/GJA1/GLI2/GPX1/IQGAP3/KDM5B/MAPK1/NRG1/OXTR/PTCH1/ROBO1/SCRIB/SLC6A3/TGFB1/WNT2/WNT7B	27
BP	GO:0045685	regulation of glial cell differentiation	16/1782	65/17653	0.000581259	0.005957904	0.004386372	APP/BIN1/CTNNB1/DAB1/DAG1/DICER1/DLX1/DLX2/DRD3/DUSP15/EPHA4/HDAC1/MTOR/NF1/NTRK3/RHEB	16
BP	GO:1904888	cranial skeletal system development	16/1782	65/17653	0.000581259	0.005957904	0.004386372	CTNNB1/DLX2/FGFR2/GNAS/HOXA1/MED12/MEF2C/MTHFD1/NIPBL/PAX5/SETD2/SIX2/SMAD2/TBX1/TGFB1/TWIST1	16
BP	GO:0072593	reactive oxygen species metabolic process	43/1782	256/17653	0.000584367	0.005979234	0.004402076	ACE2/AGTR2/AGXT2/AKT1/ASS1/ATP2B4/BCL2/BST1/CYP1A2/DHFR/GPX1/GRIN1/GSTP1/HDAC4/HDAC6/IFNG/IMMP2L/LEP/MAOB/MMP3/MTOR/NOS1/NOS1AP/NOS2/NRROS/P2RX4/PDK3/PDK4/PRCP/PRDX4/PREX1/PRKN/PTGS2/PXDN/RAC1/RORA/SESN2/SFTPD/SOD1/TGFB1/THBS1/TNF/TPO	43
BP	GO:0001776	leukocyte homeostasis	19/1782	84/17653	0.000585692	0.005982278	0.004404317	ADA/AKT1/ANXA1/BCL2/BCL2L11/CACNA1F/CORO1A/DOCK10/FOXN1/FOXP3/IL6/LAT/MEF2C/MIF/MIR17HG/MTHFD1/PDE4B/SOS1/TGFB1	19
BP	GO:0035065	regulation of histone acetylation	14/1782	53/17653	0.000589674	0.006012407	0.004426499	MECP2/AUTS2/CTCF/FOXP3/KMT2A/MAPK3/MUC1/NOS1/SETD5/SIN3A/SMAD4/TGFB1/TWIST1/ZNF451	14
BP	GO:0048608	reproductive structure development	65/1782	430/17653	0.00060245	0.006131928	0.004514493	ADA/AFP/AGO4/AKT1/ANXA1/AR/ASB1/ASH1L/ASPM/ATRX/BCL2/BCL2L11/BIRC6/BRCA2/CBL/CDKN1B/CDX2/CHD7/CSDE1/CTNNB1/CUL7/CYP27B1/DLG1/DNAJC19/EPAS1/ESR1/FGFR2/FNDC3A/GJA1/GLI2/GPR149/IMMP2L/KDM5B/KIT/LEP/LRP2/MAPK1/MEN1/MMP19/NCOA1/NDP/NIPBL/NR0B1/NTRK1/PLCD1/PRDX4/PTCH1/PTGS2/PTPN11/RAD21L1/RNF38/ROBO2/RRM1/SETD2/SLIT3/SMAD4/SMARCC1/SOD1/SPP1/SRD5A2/UBE3A/VASH1/WNT2/WNT7A/WNT7B	65
BP	GO:0042692	muscle cell differentiation	57/1782	366/17653	0.000612231	0.006220605	0.00457978	MECP2/AGTR2/AKAP13/AKT1/ANK2/AVPR1A/BCL2/BDNF/BEND2/BIN1/BOC/CACNA1H/CTNNB1/CYP26B1/DLL1/DMD/DMPK/DNER/EHD2/EZH2/FBXO40/FGFR2/GPX1/HDAC4/HDAC9/HNRNPU/HOMER1/KCNH1/KDM1A/KDM6B/KIT/MAPK12/MEF2C/MEGF10/MKL2/MTOR/MYEF2/MYH9/MYOF/MYOZ1/NOS1/NRG1/OBSL1/PIAS1/RORA/SIK1/SLC9A1/SMAD4/SMYD3/SYNE1/TBX1/TCF3/TGFB1/THRA/TSC1/TTN/WNT1	57
BP	GO:0031960	response to corticosteroid	30/1782	160/17653	0.00062091	0.006297806	0.004636617	ADIPOQ/AGL/AGTR2/AKAP13/ANXA1/AREG/AVPR1A/BCL2/BCL2L11/EIF4E/GSTP1/HNRNPU/HTR1B/IL6/MAOB/NEFL/NTRK3/OXT/PFKFB1/PTGS2/REST/SLIT3/SMYD3/SSTR3/TGFB1/TH/TNF/TPH2/UCN3/WNT7B	30
BP	GO:0072089	stem cell proliferation	23/1782	111/17653	0.000624084	0.00631899	0.004652213	ACE/ASPM/CTNNB1/CX3CR1/DAGLA/DISC1/DRD2/EML1/FGFR2/HNRNPU/MECOM/NDE1/NF1/PAFAH1B1/PAX6/PTPRC/SIX2/SOX5/TERT/TGFB1/WNT1/WNT7B/ZNF335	23
BP	GO:0009755	hormone-mediated signaling pathway	40/1782	234/17653	0.000626134	0.006328737	0.004659389	ADIPOQ/AKAP13/AR/ARNTL/CLOCK/CRY1/CTNNB1/DAB2/EP300/ESR1/ESR2/ESRRB/FOXP1/GRIP1/HDAC1/HDAC6/KMT2D/MED12/MED13/NCOA1/NR0B1/NR1D1/NR2F1/NR3C2/NR4A2/PER1/PHB/PIAS1/PRCP/PTPN11/RHOXF1/RORA/RORB/SMARCA4/SSTR3/TAF1/THRA/UBE3A/UBR5/UCN3	40
BP	GO:0018210	peptidyl-threonine modification	27/1782	139/17653	0.000646621	0.006514337	0.004796033	DYRK1A/AKT1/APP/BCL2/CAMK2A/CAMK2B/EGF/GALNT13/GALNT14/GALNT18/GALNT9/GALNTL5/GSK3B/INPP5K/MAPK1/MTOR/PARD3/PRKCA/PRKCB/PRKD1/RIPK2/STK39/TAF1/TGFB1/TNKS/TRPC6/WNK3	27
BP	GO:1903649	regulation of cytoplasmic transport	8/1782	21/17653	0.000646734	0.006514337	0.004796033	DAB2/DNAJC13/MAP2K2/MAPK1/MAPK3/MSN/MTMR2/PRKN	8
BP	GO:1902850	microtubule cytoskeleton organization involved in mitosis	26/1782	132/17653	0.00064831	0.006518928	0.004799413	MECP2/ARHGEF10/BIRC3/CHMP1A/CLASP1/CLASP2/DYNC1H1/EML1/FLNA/GNAI1/HNRNPU/KIF11/KIF2A/MAP4/MCPH1/NDE1/PAFAH1B1/PAX6/SETD2/SMC1A/SMC3/SPAST/STAG1/TNKS/TUBGCP4/TUBGCP5	26
BP	GO:0031098	stress-activated protein kinase signaling cascade	48/1782	296/17653	0.000654007	0.006564877	0.004833242	AKT1/APP/ARHGEF6/CCDC88C/CUL1/DLG1/DUSP15/DUSP22/DUSP3/DVL3/EPHA4/GADD45B/GPS1/GRIK2/GSTP1/HDAC3/HRAS/IGF1R/LEP/MAP2K2/MAP2K3/MAP2K6/MAPK1/MAPK10/MAPK13/MAPK3/MAPK8IP2/MECOM/MEN1/MID1/NCOR1/PAFAH1B1/PAK6/PER1/PLCB1/PRKN/RB1CC1/RIPK2/SLK/STK39/TAOK3/TNF/TNIP2/TRPV4/WNT7A/WNT7B/ZEB2/ZMYND11	48
BP	GO:0021795	cerebral cortex cell migration	12/1782	42/17653	0.000667152	0.006662366	0.004905016	ARX/CTNNB1/CX3CR1/DAB1/DIXDC1/LAMB1/MBOAT7/PAFAH1B1/POU3F2/PSEN1/RELN/ROBO1	12
BP	GO:0032309	icosanoid secretion	12/1782	42/17653	0.000667152	0.006662366	0.004905016	ACE/AGTR2/ANXA1/DRD2/DRD3/DRD4/LEP/MAP2K6/MIF/NOS2/OXT/P2RX4	12
BP	GO:0042461	photoreceptor cell development	12/1782	42/17653	0.000667152	0.006662366	0.004905016	AHI1/BBS4/CEP290/CNGB1/HCN1/MFRP/NTRK2/PAX6/RORB/TH/TOPORS/TRPM1	12
BP	GO:0036314	response to sterol	9/1782	26/17653	0.000675914	0.006738308	0.004960927	ABCA1/ABCA2/DAG1/DYNAP/MLC1/PTCH1/RORA/SMAD2/TGFB1	9
BP	GO:1990778	protein localization to cell periphery	44/1782	266/17653	0.00070659	0.0070268	0.005173322	ABCA12/ADIPOQ/AKT1/ANK2/ANK3/AR/ARHGEF16/ATP1B1/BBS1/CACNB2/CLASP2/DAB2/DLG1/DPP10/DPP6/EFR3A/EHD2/EPB41L3/EPHB2/FLNA/GAK/GNAI1/GRIN1/GRIN2A/IFNG/INPP5K/KCNB1/LIN7B/LRP1/MACF1/MYO5A/NFASC/PACS1/PPFIA1/PTCH1/RAB11FIP2/RAB34/SCRIB/SNAP25/STXBP1/TGFB1/TNF/VIL1/WNK3	44
BP	GO:0005978	glycogen biosynthetic process	13/1782	48/17653	0.000708473	0.0070268	0.005173322	AGL/AKT1/ESRRB/GBE1/GSK3B/GYG2/INPP5K/IRS1/MTOR/NR1D1/PASK/PER2/PPP1R3F	13
BP	GO:0009250	glucan biosynthetic process	13/1782	48/17653	0.000708473	0.0070268	0.005173322	AGL/AKT1/ESRRB/GBE1/GSK3B/GYG2/INPP5K/IRS1/MTOR/NR1D1/PASK/PER2/PPP1R3F	13
BP	GO:0042303	molting cycle	23/1782	112/17653	0.000711731	0.007035141	0.005179463	ARNTL/BCL2/CLOCK/CTNNB1/EDA/FA2H/FGFR2/FOXN1/GNAS/HDAC1/KRT16/KRT83/KRTAP4-8/MYO5A/NF1/NIPBL/PER1/PTGS2/SMAD4/SOS1/TERT/TGM3/TNF	23
BP	GO:0042633	hair cycle	23/1782	112/17653	0.000711731	0.007035141	0.005179463	ARNTL/BCL2/CLOCK/CTNNB1/EDA/FA2H/FGFR2/FOXN1/GNAS/HDAC1/KRT16/KRT83/KRTAP4-8/MYO5A/NF1/NIPBL/PER1/PTGS2/SMAD4/SOS1/TERT/TGM3/TNF	23
BP	GO:0014074	response to purine-containing compound	28/1782	147/17653	0.000717212	0.007065926	0.005202129	ADIPOQ/ADORA2A/AKAP9/APP/AREG/BRAF/CIB2/HCN1/HDAC1/INPP5K/KDM1A/MMP19/OXT/P2RX4/P2RX5/PER1/PFKFB1/PIK3CG/PTGS2/RYR2/RYR3/SLC6A1/SLC6A3/SLC6A4/SOD1/STAT1/TAF1/TYR	28
BP	GO:0003407	neural retina development	15/1782	60/17653	0.000717273	0.007065926	0.005202129	AHI1/ATP2B4/DLX1/DLX2/DSCAM/HCN1/IHH/MEGF11/PSEN1/PTPRM/RORB/SDK1/SMARCA4/TOPORS/TSPAN12	15
BP	GO:0048736	appendage development	32/1782	176/17653	0.000725251	0.00711211	0.00523613	ALX1/ASPH/ATRX/BCL2L11/C2CD3/CACNA1C/CHD7/CREBBP/CTNNB1/CYP26B1/DLX6/FBN2/FGFR2/FMN1/FOXN1/GJA1/GLI2/GNAS/HDAC1/IHH/KAT2B/NIPBL/PBX1/PITX1/PLXNA2/PSEN1/PTCH1/SMAD4/TMEM231/TWIST1/WNT7A/ZBTB16	32
BP	GO:0060173	limb development	32/1782	176/17653	0.000725251	0.00711211	0.00523613	ALX1/ASPH/ATRX/BCL2L11/C2CD3/CACNA1C/CHD7/CREBBP/CTNNB1/CYP26B1/DLX6/FBN2/FGFR2/FMN1/FOXN1/GJA1/GLI2/GNAS/HDAC1/IHH/KAT2B/NIPBL/PBX1/PITX1/PLXNA2/PSEN1/PTCH1/SMAD4/TMEM231/TWIST1/WNT7A/ZBTB16	32
BP	GO:0061458	reproductive system development	65/1782	433/17653	0.000725626	0.00711211	0.00523613	ADA/AFP/AGO4/AKT1/ANXA1/AR/ASB1/ASH1L/ASPM/ATRX/BCL2/BCL2L11/BIRC6/BRCA2/CBL/CDKN1B/CDX2/CHD7/CSDE1/CTNNB1/CUL7/CYP27B1/DLG1/DNAJC19/EPAS1/ESR1/FGFR2/FNDC3A/GJA1/GLI2/GPR149/IMMP2L/KDM5B/KIT/LEP/LRP2/MAPK1/MEN1/MMP19/NCOA1/NDP/NIPBL/NR0B1/NTRK1/PLCD1/PRDX4/PTCH1/PTGS2/PTPN11/RAD21L1/RNF38/ROBO2/RRM1/SETD2/SLIT3/SMAD4/SMARCC1/SOD1/SPP1/SRD5A2/UBE3A/VASH1/WNT2/WNT7A/WNT7B	65
BP	GO:0007568	aging	48/1782	298/17653	0.000760487	0.007441269	0.005478466	ABAT/ADA/AKT1/APP/ARNTL/ATG7/BCL2/BRCA2/CANX/CNR1/DAG1/DDC/DNMT3A/FOXG1/GJB6/GRM5/GSN/HRAS/HTR2A/KAT6A/KRT16/KRT83/KRTAP4-8/LRP1/MBD3/MIF/MNT/MTOR/NTRK1/NUAK1/PAX5/PRKDC/PSEN1/PTGS2/SERPINE1/SIN3A/SLC12A2/SLC1A2/SLC6A3/SOD1/TERF2/TERT/TGFB1/TH/TRPC6/TWIST1/VASH1/WNT1	48
BP	GO:0060306	regulation of membrane repolarization	11/1782	37/17653	0.000768113	0.007465697	0.005496451	AKAP9/ANK2/CACNA1D/DLG1/FLNA/GJA1/KCNJ2/NOS1AP/SCN5A/SNTA1/YWHAE	11
BP	GO:0061001	regulation of dendritic spine morphogenesis	11/1782	37/17653	0.000768113	0.007465697	0.005496451	BAIAP2/CAMK2B/CAPRIN1/DNM1L/EPHA4/NLGN1/NLGN3/PAFAH1B1/RELN/SHANK3/SIPA1L1	11
BP	GO:0071867	response to monoamine	11/1782	37/17653	0.000768113	0.007465697	0.005496451	ADIPOQ/APP/ATP2B4/DRD1/MAPK1/MAPK3/PDE4B/PRKN/RYR2/SIN3A/SLC9A1	11
BP	GO:0071869	response to catecholamine	11/1782	37/17653	0.000768113	0.007465697	0.005496451	ADIPOQ/APP/ATP2B4/DRD1/MAPK1/MAPK3/PDE4B/PRKN/RYR2/SIN3A/SLC9A1	11
BP	GO:0001666	response to hypoxia	54/1782	346/17653	0.000798137	0.007744586	0.005701776	MECP2/ABAT/ACTN4/ADA/ADIPOQ/ADSL/AKT1/ARNT2/ATP1B1/BCL2/CD38/CDKN1B/CHRNA4/CHRNA7/CREBBP/DNM1L/DNMT3A/DPP4/DRD2/EP300/EPAS1/ITPR1/KCND2/KCNMA1/LEP/MDM2/MTHFR/MTOR/MYB/NF1/NOS1/NOS2/NPEPPS/NR4A2/PDK3/PLAT/PRKCB/PSEN2/PSMD10/PSMD12/PSME4/PTGS2/RORA/RYR2/SLC6A4/SLC9A1/SMAD4/TERT/TGFB1/TH/THBS1/TRPC6/TWIST1/UCN3	54
BP	GO:0045931	positive regulation of mitotic cell cycle	28/1782	148/17653	0.000801093	0.007760336	0.005713372	MECP2/ANXA1/APP/BRCA2/BRD4/CUL3/DBF4B/DDX3X/DRD3/DUSP3/EGF/EIF4E/HNRNPU/KMT2E/MDM2/MEIS2/NIPBL/PAFAH1B1/PBX1/PHIP/PLCB1/PRKCA/PTPN11/RANBP2/SH2B1/SIN3A/TERT/TGFB1	28
BP	GO:0031668	cellular response to extracellular stimulus	40/1782	237/17653	0.000809418	0.007827964	0.005763161	AMBRA1/AOC1/ATG7/AVPR1A/BAIAP2/BCL11A/BCL2/CADPS2/CBL/CBS/CIB2/COMT/CYP27B1/DEPDC5/DNM1L/GSTP1/KCNB1/KPTN/LEP/MAPK1/MAPK3/MDM2/MTOR/MYBBP1A/NCOA1/NR4A2/P2RX4/PDK4/PPM1D/PRKD1/PTGS2/RYR3/SESN2/SLC1A2/SLC2A1/SLC39A5/SOD1/TAF1/TSC1/UCN3	40
BP	GO:0032891	negative regulation of organic acid transport	7/1782	17/17653	0.000823551	0.007899039	0.005815489	ABAT/AGTR2/AKT1/GRM7/LEP/STK39/THBS1	7
BP	GO:0048243	norepinephrine secretion	7/1782	17/17653	0.000823551	0.007899039	0.005815489	ADORA2A/AGTR2/KCNB1/NISCH/OXT/OXTR/STX1A	7
BP	GO:0051580	regulation of neurotransmitter uptake	7/1782	17/17653	0.000823551	0.007899039	0.005815489	DRD1/DRD2/DRD3/DRD4/NOS1/PER2/PRKN	7
BP	GO:1900273	positive regulation of long-term synaptic potentiation	7/1782	17/17653	0.000823551	0.007899039	0.005815489	APP/CHRNA7/DRD2/EPHB2/GRIN2A/RELN/SHANK3	7
BP	GO:2000641	regulation of early endosome to late endosome transport	7/1782	17/17653	0.000823551	0.007899039	0.005815489	DAB2/DNAJC13/MAP2K2/MAPK1/MAPK3/MSN/MTMR2	7
BP	GO:0071496	cellular response to external stimulus	49/1782	307/17653	0.000828721	0.007935551	0.00584237	AKT1/AMBRA1/AOC1/ATG7/AVPR1A/BAIAP2/BCL11A/BCL2/CADPS2/CBL/CBS/CIB2/COMT/CYP27B1/DAG1/DEPDC5/DNM1L/GJA1/GSTP1/HDAC4/KCNB1/KCNJ2/KPTN/LEP/MAPK1/MAPK3/MDM2/MTOR/MYBBP1A/NCOA1/NR4A2/P2RX4/PDK4/PPM1D/PRKD1/PTGS2/PTPN11/RAC1/RYR3/SESN2/SLC1A2/SLC2A1/SLC39A5/SLC9A1/SOD1/TAF1/TGFB1/TSC1/UCN3	49
BP	GO:0030521	androgen receptor signaling pathway	16/1782	67/17653	0.000830553	0.007940033	0.005845669	AR/CTNNB1/DAB2/EP300/FOXP1/GRIP1/HDAC1/HDAC6/MED12/MED13/NCOA1/PHB/PIAS1/SMARCA4/TAF1/UBE3A	16
BP	GO:0001754	eye photoreceptor cell differentiation	12/1782	43/17653	0.000841457	0.00803109	0.005912709	BBS4/CEP290/DSCAM/HCN1/IHH/MFRP/NTRK2/PAX6/RORB/TH/TOPORS/TRPM1	12
BP	GO:0048704	embryonic skeletal system morphogenesis	20/1782	93/17653	0.000843492	0.008037336	0.005917307	ALX1/COL11A1/CTNNB1/DLG1/DLX2/FGFR2/GNAS/HOXA1/HOXB1/MED12/MEF2C/MTHFD1/NIPBL/PAX5/SATB2/SETD2/SIX2/SMAD2/TBX1/TWIST1	20
BP	GO:0001501	skeletal system development	72/1782	493/17653	0.000850318	0.008089141	0.005955447	AKAP13/ALX1/ANKRD11/ASH1L/CD44/CDH11/CHD7/COL11A1/COL12A1/CTNNB1/CYP26B1/DEAF1/DLG1/DLX1/DLX2/DLX6/EP300/EXT1/FAT4/FBN1/FBN2/FGFR2/FMN1/FOXP1/GLI2/GNAS/HDAC4/HOXA1/HOXB1/IHH/KIAA1217/KIT/LEP/MAPK3/MCPH1/MED12/MEF2C/MTHFD1/NIPBL/NSD2/PAFAH1B1/PAX5/PBX1/PEX7/PITX1/PLXNB1/PSEN1/PTPN11/PTPRC/RAI1/RPS6KA3/SATB2/SETD2/SHOX/SIX2/SLC38A10/SMAD2/SNX19/SOX5/SPP2/SRD5A2/TBX1/TGFB1/THRA/TJP2/TRPV4/TWIST1/WNT…	72
BP	GO:0006482	protein demethylation	10/1782	32/17653	0.000860234	0.008090921	0.005956758	JMJD1C/KDM1A/KDM1B/KDM4B/KDM5B/KDM5C/KDM6A/KDM6B/PHF2/PHF8	10
BP	GO:0008214	protein dealkylation	10/1782	32/17653	0.000860234	0.008090921	0.005956758	JMJD1C/KDM1A/KDM1B/KDM4B/KDM5B/KDM5C/KDM6A/KDM6B/PHF2/PHF8	10
BP	GO:0014072	response to isoquinoline alkaloid	10/1782	32/17653	0.000860234	0.008090921	0.005956758	ADA/ATG7/CNR1/DRD2/DRD3/GRIN1/MDM2/MTOR/OPRM1/PPP1R1B	10
BP	GO:0042462	eye photoreceptor cell development	10/1782	32/17653	0.000860234	0.008090921	0.005956758	BBS4/CEP290/HCN1/MFRP/NTRK2/PAX6/RORB/TH/TOPORS/TRPM1	10
BP	GO:0043276	anoikis	10/1782	32/17653	0.000860234	0.008090921	0.005956758	AKT1/BCL2/ITGA5/MTOR/MYBBP1A/NTRK2/PDK4/PIK3CA/SIK1/TSC2	10
BP	GO:0043278	response to morphine	10/1782	32/17653	0.000860234	0.008090921	0.005956758	ADA/ATG7/CNR1/DRD2/DRD3/GRIN1/MDM2/MTOR/OPRM1/PPP1R1B	10
BP	GO:0086019	cell-cell signaling involved in cardiac conduction	10/1782	32/17653	0.000860234	0.008090921	0.005956758	ANK2/CACNA1C/CACNA1D/CACNA1G/CACNB2/FLNA/GJA1/RYR2/SCN10A/SCN5A	10
BP	GO:0050885	neuromuscular process controlling balance	13/1782	49/17653	0.000876406	0.008229736	0.006058957	ADCY5/ALDH1A3/APP/CAMTA1/DLG4/GIGYF2/NEFL/NLGN2/NRXN1/PAFAH1B1/PCDH15/SHANK1/SLC1A3	13
BP	GO:0061387	regulation of extent of cell growth	21/1782	100/17653	0.000879007	0.008240866	0.006067151	BDNF/CDKL5/CYFIP1/DSCAM/EPHA4/FN1/MACF1/MAP1B/NGF/NRCAM/NRG1/NTF4/NTRK3/PAFAH1B1/PLXNA2/PLXNA3/PLXNA4/RUFY3/SEMA4G/SEMA5A/SPP1	21
BP	GO:0019933	cAMP-mediated signaling	28/1782	149/17653	0.00089341	0.008362434	0.006156653	ABCA1/ADCY3/ADCY5/ADCY9/ADGRF1/ADORA2A/ADRB2/AKAP13/ATP2B4/DRD1/DRD2/DRD3/EIF4EBP2/GNAI1/GNAS/HTR5A/MC4R/NOS1/OPRL1/OPRM1/PDE4A/PLN/PRKCA/PTGER3/RAPGEF4/RIT2/UCN3/VIP	28
BP	GO:0019722	calcium-mediated signaling	31/1782	171/17653	0.000915166	0.008538618	0.006286364	ADA/ANK2/ATP1B1/ATP2B4/AVPR1A/BCAP31/BST1/CACNA1C/CDH13/CXCR3/DMD/DMPK/GRIN1/GRIN2A/GRIN2B/GRM5/HAP1/HDAC4/ITPR1/KSR2/LAT/MYO5A/NFAT5/NOS1/NRG1/P2RX4/P2RX5/PLN/RIT2/RYR2/SLC9A1	31
BP	GO:0140056	organelle localization by membrane tethering	31/1782	171/17653	0.000915166	0.008538618	0.006286364	AHI1/AKAP9/C2CD3/CEP135/CEP152/CEP290/CEP41/CLASP1/CSNK1D/DYNC1H1/EXOC4/EXOC5/EXOC6/EXOC6B/KCNB1/NDE1/NINL/NPHP1/OFD1/PAFAH1B1/SCFD2/SNAP25/STX1A/STXBP1/STXBP3/SYT1/TUBA1A/UNC13A/UNC13B/YWHAE/YWHAG	31
BP	GO:0007043	cell-cell junction assembly	23/1782	114/17653	0.000919503	0.008553141	0.006297057	ACE/ACE2/ACTN4/ANK2/APC/CDH10/CDH11/CDH13/CDH18/CDH22/CDH5/CDH8/CDH9/DLG1/EPB41L3/GJA1/NFASC/NPHP1/PARD3/PATJ/PRKCA/TNF/TRPV4	23
BP	GO:0021846	cell proliferation in forebrain	9/1782	27/17653	0.000923866	0.008553141	0.006297057	ARX/DIXDC1/FABP7/FGFR2/KIF1A/POU3F2/RRM1/WNT7A/ZEB2	9
BP	GO:1902692	regulation of neuroblast proliferation	9/1782	27/17653	0.000923866	0.008553141	0.006297057	ASPM/CTNNB1/CX3CR1/DISC1/DRD2/NF1/PAX6/TGFB1/ZNF335	9
BP	GO:0001843	neural tube closure	19/1782	87/17653	0.000924261	0.008553141	0.006297057	ALX1/BBS4/DEAF1/DVL1/DVL3/KDM6A/LRP2/MED12/MTHFD1/PRICKLE1/PTCH1/PTK7/SCRIB/SETD2/TGFB1/TSC1/TSC2/TWIST1/ZEB2	19
BP	GO:0048013	ephrin receptor signaling pathway	19/1782	87/17653	0.000924261	0.008553141	0.006297057	ANKS1A/APH1A/EFNA3/EPHA4/EPHA6/EPHB2/EPHB6/GRIN1/GRIN2B/HRAS/NTRK1/NTRK3/PSEN1/PSEN2/PTPN11/RAC1/SDC2/SIPA1L1/VAV3	19
BP	GO:0007063	regulation of sister chromatid cohesion	8/1782	22/17653	0.000927007	0.008553141	0.006297057	ATRX/BUB1/CTCF/CTNNB1/DDX11/NIPBL/RAD21/TNKS	8
BP	GO:1903859	regulation of dendrite extension	8/1782	22/17653	0.000927007	0.008553141	0.006297057	BCL11A/ITSN2/PRKN/RIMS1/SYT1/SYT17/SYT3/UNC13A	8
BP	GO:0032310	prostaglandin secretion	6/1782	13/17653	0.000962079	0.008834734	0.006504373	LEP/MAP2K6/MIF/NOS2/OXT/P2RX4	6
BP	GO:0035815	positive regulation of renal sodium excretion	6/1782	13/17653	0.000962079	0.008834734	0.006504373	ADORA2A/AGTR2/AVPR1A/DRD2/DRD3/OXT	6
BP	GO:0071318	cellular response to ATP	6/1782	13/17653	0.000962079	0.008834734	0.006504373	CIB2/P2RX4/PTGS2/RYR3/SOD1/TAF1	6
BP	GO:0061326	renal tubule development	20/1782	94/17653	0.000971654	0.008908614	0.006558766	AGTR2/AHI1/BCL2/COL4A1/CTNNB1/DLG1/DLL1/FAT4/FMN1/HNF1B/MAGED1/MEF2C/PBX1/PTCH1/SIX2/SMAD4/STAT1/TGFB1/WNT1/WNT7B	20
BP	GO:0050678	regulation of epithelial cell proliferation	55/1782	357/17653	0.00097847	0.008957002	0.00659439	AKT1/AR/B4GALT1/BRCA2/CASK/CCL26/CDH13/CDKN1B/CTNNB1/DEAF1/DLG1/DLX6/EGR3/EPPK1/FGFR2/FLT1/FOXP2/GJA1/GPX1/HMGN1/HRAS/IHH/IQGAP3/ITGB3/KDM5B/LAMB1/LEP/MAGED1/MCC/MEF2C/MEN1/MTOR/NF1/NR1D1/NRAS/NRP2/PAX6/PRKCA/PRKD1/PTCH1/PTPRK/PTPRM/ROBO1/SCN5A/SEMA5A/STAT1/TBX1/TGFB1/TGM1/THBS1/TNF/TWIST1/VASH1/WNT2/WNT7A	55
BP	GO:0016601	Rac protein signal transduction	11/1782	38/17653	0.000983616	0.008989975	0.006618666	ABI2/ALS2/AUTS2/CDH13/CYFIP1/EPS8/NCKAP1/NF1/NISCH/OGT/RAC1	11
BP	GO:0007265	Ras protein signal transduction	68/1782	463/17653	0.001005246	0.009157105	0.006741711	ABCA1/ABI2/AGAP1/AGAP2/AKAP13/ALS2/APOC3/ARHGAP5/ARHGEF10/ARHGEF16/ARHGEF3/ARHGEF4/ARHGEF6/ARHGEF9/AUTS2/C15orf62/CDH13/CNKSR2/CNKSR3/CUL3/CYFIP1/EPHB2/EPS8/FGD1/FGD3/GIT2/HRAS/IQGAP3/IQSEC2/ITSN2/KANK1/KCTD13/KSR2/LAT/MADD/MCF2/MET/MYO9B/NCKAP1/NF1/NGF/NISCH/NRAS/NRG1/NTRK1/OGT/OPHN1/PAK6/PLEKHG3/PREX1/PRKD1/PSD3/RAB19/RAB2A/RAB34/RAB39B/RAB43/RAC1/RIT2/ROBO1/SETDB1/SGSM3/SOS1/SPATA13/SPRY3/SYNG…	68
BP	GO:0031532	actin cytoskeleton reorganization	21/1782	101/17653	0.001006172	0.009157105	0.006741711	ANTXR1/ANXA1/AUTS2/BAIAP2/BRSK2/CAPN10/CDC42BPB/EPS8/FER/FLNA/GSN/HRAS/KIT/MYH9/NTF3/NTRK3/PTK7/RAC1/SIPA1L1/TGFB1/TRPV4	21
BP	GO:0045921	positive regulation of exocytosis	18/1782	81/17653	0.001006621	0.009157105	0.006741711	CACNA1G/CACNA1H/CACNA1I/CADPS2/CLASP1/CLASP2/DNM1L/FGA/IFNG/KCNB1/NCS1/NLGN1/STAM/STX1A/STXBP1/STXBP5/SYT1/UNC13B	18
BP	GO:0048660	regulation of smooth muscle cell proliferation	27/1782	143/17653	0.001015183	0.009220587	0.006788449	ADIPOQ/AKT1/CDH13/CDKN1B/COMT/CTNNB1/FGFR2/FOXP1/GSTP1/HDAC4/HTR1B/IFNG/IL18/IL6/MDM2/MEF2C/MTOR/MYB/NOTCH3/PRKDC/PTGS2/STAT1/TCF7L2/TERT/THBS1/TNF/VIPR2	27
BP	GO:0032102	negative regulation of response to external stimulus	49/1782	310/17653	0.001028935	0.009330936	0.00686969	ABAT/ADA/ADAMTS18/ADIPOQ/ADORA2A/ASH1L/BBS4/CASK/CDH5/CLASP1/CLASP2/CNR2/DRD1/DRD2/DRD3/DVL1/EPHA4/EPPK1/FABP7/FGA/FOXP3/GJA1/GPX1/GRID2/GRIN1/GSTP1/IL1R2/IL20RB/LEP/MICB/MIF/NLRP2/NLRX1/NRXN1/PLAT/PLAUR/PLXNA3/RGMA/ROBO1/ROBO2/RORA/RTN4RL1/SEC14L1/SEMA4G/SEMA5A/SERPINE1/SLC6A3/SPP1/THBS1	49
BP	GO:0034767	positive regulation of ion transmembrane transport	26/1782	136/17653	0.001031048	0.009335552	0.006873089	ACTN4/ADRB2/AKAP9/ANK2/ANK3/ATP1B1/CACNB2/DMD/DRD1/DRD4/EPHB2/FLNA/HAP1/HTR3A/KCNJ2/NLGN3/NOS1/NOS1AP/PDZK1/RELN/RYR2/SHANK3/SLC9A1/STK39/TRPC6/WNK3	26
BP	GO:1901880	negative regulation of protein depolymerization	15/1782	62/17653	0.001034745	0.009354479	0.006887023	APC/APC2/CAMSAP2/CAPG/CLASP1/CLASP2/EPS8/GSN/HDAC6/MID1/NAV3/SPTAN1/SPTB/SPTBN5/VIL1	15
BP	GO:0030326	embryonic limb morphogenesis	25/1782	129/17653	0.001041493	0.009386331	0.006910474	ALX1/BCL2L11/C2CD3/CACNA1C/CHD7/CREBBP/CTNNB1/CYP26B1/DLX6/FBN2/GJA1/GLI2/GNAS/HDAC1/IHH/NIPBL/PBX1/PITX1/PSEN1/PTCH1/SMAD4/TMEM231/TWIST1/WNT7A/ZBTB16	25
BP	GO:0035113	embryonic appendage morphogenesis	25/1782	129/17653	0.001041493	0.009386331	0.006910474	ALX1/BCL2L11/C2CD3/CACNA1C/CHD7/CREBBP/CTNNB1/CYP26B1/DLX6/FBN2/GJA1/GLI2/GNAS/HDAC1/IHH/NIPBL/PBX1/PITX1/PSEN1/PTCH1/SMAD4/TMEM231/TWIST1/WNT7A/ZBTB16	25
BP	GO:1903305	regulation of regulated secretory pathway	24/1782	122/17653	0.001045447	0.009407403	0.006925988	BRAF/CACNA1G/CACNA1H/CACNA1I/DNM1L/DOC2A/FER/FMR1/GRIK5/KCNB1/NLGN1/REST/RIMS1/RIMS3/STX1A/STXBP1/STXBP3/STYK1/SYN1/SYT1/SYT17/SYT3/TRIM9/UNC13B	24
BP	GO:0031122	cytoplasmic microtubule organization	14/1782	56/17653	0.001067479	0.009572531	0.007047559	CAMSAP2/CCDC88C/CLASP1/DLG1/DVL1/DYNC1H1/KATNAL1/KATNAL2/PAFAH1B1/SLK/SPAST/TRPV4/TUBGCP4/TUBGCP5	14
BP	GO:0060606	tube closure	19/1782	88/17653	0.001069241	0.009572531	0.007047559	ALX1/BBS4/DEAF1/DVL1/DVL3/KDM6A/LRP2/MED12/MTHFD1/PRICKLE1/PTCH1/PTK7/SCRIB/SETD2/TGFB1/TSC1/TSC2/TWIST1/ZEB2	19
BP	GO:0022406	membrane docking	32/1782	180/17653	0.001073668	0.009572531	0.007047559	AHI1/AKAP9/C2CD3/CEP135/CEP152/CEP290/CEP41/CLASP1/CSNK1D/DYNC1H1/EXOC4/EXOC5/EXOC6/EXOC6B/KCNB1/MSN/NDE1/NINL/NPHP1/OFD1/PAFAH1B1/SCFD2/SNAP25/STX1A/STXBP1/STXBP3/SYT1/TUBA1A/UNC13A/UNC13B/YWHAE/YWHAG	32
BP	GO:0071241	cellular response to inorganic substance	32/1782	180/17653	0.001073668	0.009572531	0.007047559	AKT1/ALOX5AP/ANK3/AOC1/ATRX/BRAF/CACNA1H/CDKN1B/CYP11B1/CYP1A2/DDX11/FMR1/GLRA2/GSN/KCNH1/MAPK1/MAPK3/MEF2C/MMP3/MTR/NLGN1/PRKN/PTGS2/RYR3/SCN5A/SLC25A24/SOD1/SYT1/TH/TIMELESS/TPH2/XRCC4	32
BP	GO:0034113	heterotypic cell-cell adhesion	13/1782	50/17653	0.001076455	0.009572531	0.007047559	ADIPOQ/CD44/CTNNA3/FGA/GCNT2/ITGA4/ITGA5/ITGB3/ITGB7/LILRB2/NFASC/NRCAM/TNF	13
BP	GO:0055078	sodium ion homeostasis	13/1782	50/17653	0.001076455	0.009572531	0.007047559	ADORA2A/AGTR2/ATP1A3/ATP1B1/AVPR1A/AVPR2/COMT/DRD2/DRD3/OXT/SCN7A/SLC12A2/SLC9A1	13
BP	GO:1990090	cellular response to nerve growth factor stimulus	13/1782	50/17653	0.001076455	0.009572531	0.007047559	AKT1/APP/BDNF/BRAF/CBL/CORO1A/CSNK1D/NGF/NTF3/NTF4/NTRK1/NTRK2/NTRK3	13
BP	GO:0015718	monocarboxylic acid transport	29/1782	158/17653	0.001076951	0.009572531	0.007047559	ABAT/ACACB/ACE/AGTR2/AKT1/ANXA1/CPT1B/CPT2/DRD2/DRD3/DRD4/FABP3/LEP/MAP2K6/MIF/NCOA1/NCOR1/NF1/NOS2/OXT/P2RX4/SLC16A3/SLC16A7/SLC22A9/SLC27A4/SLC6A1/SLC6A13/SLCO1B3/THBS1	29
BP	GO:0031589	cell-substrate adhesion	50/1782	319/17653	0.001110544	0.009856075	0.007256312	ABI3BP/ACTN4/ANTXR1/BCL2/BCL2L11/BRAF/BST1/CASK/CD44/CDH13/CLASP1/CLASP2/COL16A1/CORO1A/CTNNB1/DAG1/DOCK1/EDA/FER/FGA/FLNA/FMN1/FN1/GCNT2/GSK3B/ITGA4/ITGA5/ITGB3/ITGB7/KANK1/LAMB1/MACF1/MEN1/MUC4/NF1/OTOA/PPFIA1/PREX1/PTPRK/RAC1/SERPINE1/SLC9A1/SLK/TECTA/THBS1/TNN/TRPM7/TSC1/UTRN/WNT1	50
BP	GO:0010906	regulation of glucose metabolic process	20/1782	95/17653	0.001116165	0.009883721	0.007276666	ACACB/ADIPOQ/AKT1/ESRRB/GSK3B/INPP5K/IRS1/KAT2B/LEP/MTOR/NR1D1/PASK/PDK3/PDK4/PFKFB1/PPP1R3F/PRKN/RANBP2/RORA/SIK1	20
BP	GO:0033500	carbohydrate homeostasis	37/1782	218/17653	0.001120571	0.009883721	0.007276666	ADCY5/ADIPOQ/AKT1/BRSK2/CNR1/CRY1/CYP11B1/GJB6/GRIK5/HECTD4/IGF1R/INPP5K/IRS1/KCNB1/LEP/MBD5/MEN1/NR1D1/NRXN1/PAX6/PDK3/PDK4/PIK3CA/PIK3R2/PRCP/PTCH1/PTPN11/RAB11FIP2/RAB11FIP5/SIN3A/SMARCA4/STXBP5L/TCF7L2/TH/TRA2B/TRPV4/UNC13B	37
BP	GO:0042593	glucose homeostasis	37/1782	218/17653	0.001120571	0.009883721	0.007276666	ADCY5/ADIPOQ/AKT1/BRSK2/CNR1/CRY1/CYP11B1/GJB6/GRIK5/HECTD4/IGF1R/INPP5K/IRS1/KCNB1/LEP/MBD5/MEN1/NR1D1/NRXN1/PAX6/PDK3/PDK4/PIK3CA/PIK3R2/PRCP/PTCH1/PTPN11/RAB11FIP2/RAB11FIP5/SIN3A/SMARCA4/STXBP5L/TCF7L2/TH/TRA2B/TRPV4/UNC13B	37
BP	GO:0032885	regulation of polysaccharide biosynthetic process	10/1782	33/17653	0.001123845	0.009883721	0.007276666	AKT1/EGF/ESRRB/GSK3B/INPP5K/IRS1/MTOR/PASK/PPP1R3F/TGFB1	10
BP	GO:0033144	negative regulation of intracellular steroid hormone receptor signaling pathway	10/1782	33/17653	0.001123845	0.009883721	0.007276666	ARNTL/CLOCK/CRY1/DAB2/FOXP1/HDAC1/NR0B1/PER1/PHB/SMARCA4	10
BP	GO:0045907	positive regulation of vasoconstriction	10/1782	33/17653	0.001123845	0.009883721	0.007276666	AKT1/AVPR1A/AVPR1B/AVPR2/CD38/FGA/GJA1/HTR2A/OXTR/PTGS2	10
BP	GO:0035148	tube formation	27/1782	144/17653	0.001131801	0.009931147	0.007311582	ALX1/BBS4/BCL2L11/CEP290/CTNNB1/DEAF1/DVL1/DVL3/EDA/FGFR2/HNF1B/HOXA1/KDM6A/LRP2/MED12/MIB1/MTHFD1/PRICKLE1/PTCH1/PTK7/SCRIB/SETD2/TGFB1/TSC1/TSC2/TWIST1/ZEB2	27
BP	GO:0006338	chromatin remodeling	33/1782	188/17653	0.001132649	0.009931147	0.007311582	RERE/ANP32A/ARID1B/ATRX/CECR2/CHD1/CHD1L/CHD4/CHD5/CHD7/CHD8/CTNNB1/ESR1/FOXP3/HDAC1/HDAC4/KAT2B/KDM6A/KDM6B/MBD3/MYB/PSME4/RUVBL1/SATB2/SMARCA2/SMARCA4/SMARCA5/SMARCC1/SMARCC2/SMARCE1/SSRP1/TNRC18/TOP1	33
BP	GO:1901983	regulation of protein acetylation	16/1782	69/17653	0.001165386	0.010202819	0.007511594	MECP2/ARNTL/AUTS2/CTCF/FOXP3/HDAC1/KMT2A/MAPK3/MUC1/NOS1/SETD5/SIN3A/SMAD4/TGFB1/TWIST1/ZNF451	16
BP	GO:0014065	phosphatidylinositol 3-kinase signaling	25/1782	130/17653	0.001168374	0.010213626	0.007519551	AKT1/C3orf58/CBL/ERBB4/FLT1/HTR2A/IGF1R/IL18/IRS1/KIT/LEP/MAPK1/MAPK3/NF1/NRG1/NTRK2/NYAP2/PIK3CA/PIK3CG/PIK3R2/PLXNB1/RELN/TSC2/TWIST1/UBE3A	25
BP	GO:1905330	regulation of morphogenesis of an epithelium	32/1782	181/17653	0.001180809	0.010306855	0.007588189	AGTR2/AHI1/AR/CELSR2/CLASP1/CLASP2/CTNNB1/DAB2/DVL1/DVL3/ESR1/FGFR2/FOXP1/GPC4/GPC6/HNF1B/MAGED1/MED12/MTOR/PRICKLE1/PRICKLE2/PSMD10/PSMD12/PSME4/PTK7/RAC1/SIX2/STAT1/TGFB1/TNF/WNT1/WNT2	32
BP	GO:0072659	protein localization to plasma membrane	39/1782	234/17653	0.00119104	0.010380588	0.007642473	ABCA12/ADIPOQ/AKT1/ANK2/ANK3/AR/ARHGEF16/ATP1B1/BBS1/CACNB2/CLASP2/DAB2/DLG1/DPP10/DPP6/EFR3A/EHD2/EPB41L3/EPHB2/FLNA/GAK/IFNG/INPP5K/KCNB1/LRP1/MACF1/MYO5A/NFASC/PACS1/PPFIA1/PTCH1/RAB11FIP2/RAB34/SCRIB/STXBP1/TGFB1/TNF/VIL1/WNK3	39
BP	GO:0048486	parasympathetic nervous system development	7/1782	18/17653	0.001230917	0.010702043	0.007879137	ADARB1/EGR2/HOXB1/NAV2/PLXNA3/PLXNA4/TBX1	7
BP	GO:0002260	lymphocyte homeostasis	15/1782	63/17653	0.001233437	0.010702043	0.007879137	ADA/AKT1/BCL2/BCL2L11/CACNA1F/CORO1A/DOCK10/FOXN1/FOXP3/LAT/MEF2C/MIF/MIR17HG/SOS1/TGFB1	15
BP	GO:0030032	lamellipodium assembly	15/1782	63/17653	0.001233437	0.010702043	0.007879137	ARHGEF4/ARHGEF6/AUTS2/CDH13/CYFIP1/FER/HDAC4/KIT/MTOR/NCKAP1/RAC1/SH2B1/SPATA13/VAV3/WNT1	15
BP	GO:0033598	mammary gland epithelial cell proliferation	9/1782	28/17653	0.001240776	0.010729417	0.007899291	AREG/BRCA2/DEAF1/ESR1/GPX1/IQGAP3/KDM5B/MAPK1/ROBO1	9
BP	GO:0071709	membrane assembly	9/1782	28/17653	0.001240776	0.010729417	0.007899291	ANK3/IL1RAPL1/NLGN1/NLGN2/NLGN3/NLGN4X/NLGN4Y/NRXN1/NRXN2	9
BP	GO:0060249	anatomical structure homeostasis	59/1782	393/17653	0.001242121	0.010729417	0.007899291	ABCA12/ADGRV1/ADRB2/ALDOA/ANKRD11/ATRX/AZGP1/BBS1/BBS4/BCL2/BRCA2/CCT4/CD38/CIB2/CNGB1/CORO1A/CTNNB1/DMD/EPAS1/ESRRB/GCNT2/GIGYF2/GNAS/HNRNPU/HOMER1/IHH/IL20RB/IL6/ITGB3/KMT2A/LARGE1/MAPK1/MAPK3/MC4R/MUC4/NF1/P2RX4/PCDH15/PDK4/PINX1/PNKP/POLA2/POT1/PRKCA/PRKDC/PRKN/PTPN11/RAC1/SFTPD/SMG6/SOD1/SPP1/STK39/TERF2/TERT/TNKS/USH2A/USP7/VSIG1	59
BP	GO:0045773	positive regulation of axon extension	11/1782	39/17653	0.001246681	0.010752853	0.007916544	CDKL5/CYFIP1/DSCAM/FN1/MACF1/MAP1B/NRG1/NTRK3/PAFAH1B1/RUFY3/SEMA5A	11
BP	GO:0000271	polysaccharide biosynthetic process	17/1782	76/17653	0.001272206	0.010940592	0.008054763	AGL/AKT1/EGF/ESRRB/EXT1/GBE1/GLT8D1/GSK3B/GYG2/INPP5K/IRS1/MTOR/NR1D1/PASK/PER2/PPP1R3F/TGFB1	17
BP	GO:0021536	diencephalon development	17/1782	76/17653	0.001272206	0.010940592	0.008054763	ARX/CNTNAP2/DRD2/GLI2/HAP1/NR0B1/NR4A2/OTX1/PAX6/PITX1/POU3F2/PTCHD1/SEMA5A/SLC6A3/SRD5A2/WNT1/ZEB2	17
BP	GO:0030518	intracellular steroid hormone receptor signaling pathway	26/1782	138/17653	0.001286971	0.011021104	0.008114039	AR/ARNTL/CLOCK/CRY1/CTNNB1/DAB2/EP300/ESR1/ESR2/FOXP1/GRIP1/HDAC1/HDAC6/KMT2D/MED12/MED13/NCOA1/NR0B1/PER1/PHB/PIAS1/RHOXF1/SMARCA4/TAF1/UBE3A/UBR5	26
BP	GO:0007026	negative regulation of microtubule depolymerization	8/1782	23/17653	0.001296712	0.011021104	0.008114039	APC/APC2/CAMSAP2/CLASP1/CLASP2/HDAC6/MID1/NAV3	8
BP	GO:0033081	regulation of T cell differentiation in thymus	8/1782	23/17653	0.001296712	0.011021104	0.008114039	ADA/CAMK4/FOXN1/FOXP3/GLI2/IHH/SOD1/SOS1	8
BP	GO:0043576	regulation of respiratory gaseous exchange	8/1782	23/17653	0.001296712	0.011021104	0.008114039	MECP2/GRIN1/NLGN1/NLGN2/NLGN3/NR4A2/PASK/TSHZ3	8
BP	GO:0044062	regulation of excretion	8/1782	23/17653	0.001296712	0.011021104	0.008114039	ADORA2A/AGTR2/AVPR1A/AVPR2/COMT/DRD2/DRD3/OXT	8
BP	GO:0086012	membrane depolarization during cardiac muscle cell action potential	8/1782	23/17653	0.001296712	0.011021104	0.008114039	ANK2/ANK3/CACNA1C/CACNA1D/CACNA1G/CACNB2/KCNJ2/SCN5A	8
BP	GO:1902991	regulation of amyloid precursor protein catabolic process	8/1782	23/17653	0.001296712	0.011021104	0.008114039	ABCA7/APP/BIN1/CHRNA7/EFNA3/EPHA4/HAP1/UNC13A	8
BP	GO:2000191	regulation of fatty acid transport	8/1782	23/17653	0.001296712	0.011021104	0.008114039	AGTR2/AKT1/MAP2K6/MIF/NCOR1/OXT/P2RX4/THBS1	8
BP	GO:0031103	axon regeneration	12/1782	45/17653	0.00130481	0.011025552	0.008117313	BCL2/BRAF/CHL1/DAG1/DHFR/EPHA4/MTR/NEFL/NTRK3/RGMA/RTN4RL1/SPP1	12
BP	GO:0071715	icosanoid transport	12/1782	45/17653	0.00130481	0.011025552	0.008117313	ACE/AGTR2/ANXA1/DRD2/DRD3/DRD4/LEP/MAP2K6/MIF/NOS2/OXT/P2RX4	12
BP	GO:1901571	fatty acid derivative transport	12/1782	45/17653	0.00130481	0.011025552	0.008117313	ACE/AGTR2/ANXA1/DRD2/DRD3/DRD4/LEP/MAP2K6/MIF/NOS2/OXT/P2RX4	12
BP	GO:1903115	regulation of actin filament-based movement	12/1782	45/17653	0.00130481	0.011025552	0.008117313	AKAP9/ANK2/CACNA1C/CTNNA3/DLG1/FLNA/KCNJ2/NOS1AP/PDE4B/PLN/RYR2/SCN5A	12
BP	GO:0019935	cyclic-nucleotide-mediated signaling	29/1782	160/17653	0.001319515	0.011133644	0.008196894	ABCA1/ADCY3/ADCY5/ADCY9/ADGRF1/ADORA2A/ADRB2/AKAP13/ATP2B4/DRD1/DRD2/DRD3/EIF4EBP2/GNAI1/GNAS/HTR5A/MC4R/NOS1/OPRL1/OPRM1/PDE4A/PLN/PRKCA/PTGER3/RAPGEF4/RIT2/THBS1/UCN3/VIP	29
BP	GO:0048754	branching morphogenesis of an epithelial tube	28/1782	153/17653	0.001361615	0.011472244	0.00844618	AGTR2/AR/AREG/B4GALT1/BCL2/COL4A1/CTNNB1/DAG1/DLG1/EGF/ESR1/FAT4/FGFR2/GLI2/HNF1B/IHH/KDM5B/MAGED1/MET/PBX1/PTCH1/SIX2/SMAD4/TGFB1/TIMELESS/TNF/WNT1/WNT2	28
BP	GO:0070988	demethylation	16/1782	70/17653	0.001371594	0.011539625	0.008495788	CYP1A2/JMJD1C/KDM1A/KDM1B/KDM4B/KDM5B/KDM5C/KDM6A/KDM6B/OTUD4/PHF2/PHF8/TET1/TET2/USP7/USP9X	16
BP	GO:0051403	stress-activated MAPK cascade	43/1782	267/17653	0.001394216	0.011713023	0.008623448	AKT1/APP/ARHGEF6/CUL1/DLG1/DUSP15/DUSP22/DUSP3/DVL3/EPHA4/GADD45B/GPS1/GRIK2/GSTP1/HDAC3/HRAS/IGF1R/LEP/MAP2K2/MAP2K3/MAPK1/MAPK10/MAPK13/MAPK3/MAPK8IP2/MECOM/MEN1/MID1/NCOR1/PAFAH1B1/PER1/PLCB1/PRKN/RB1CC1/RIPK2/TAOK3/TNF/TNIP2/TRPV4/WNT7A/WNT7B/ZEB2/ZMYND11	43
BP	GO:0048659	smooth muscle cell proliferation	27/1782	146/17653	0.001400234	0.011746636	0.008648195	ADIPOQ/AKT1/CDH13/CDKN1B/COMT/CTNNB1/FGFR2/FOXP1/GSTP1/HDAC4/HTR1B/IFNG/IL18/IL6/MDM2/MEF2C/MTOR/MYB/NOTCH3/PRKDC/PTGS2/STAT1/TCF7L2/TERT/THBS1/TNF/VIPR2	27
BP	GO:0001763	morphogenesis of a branching structure	34/1782	198/17653	0.001419953	0.011877829	0.008744783	RERE/AGTR2/AR/AREG/B4GALT1/BCL11A/BCL2/COL4A1/CTNNB1/DAG1/DLG1/DLX2/DRD2/EGF/ERMN/ESR1/FAT4/FGFR2/GLI2/HNF1B/IHH/KDM5B/MAGED1/MET/PBX1/PTCH1/SETD2/SIX2/SMAD4/TGFB1/TIMELESS/TNF/WNT1/WNT2	34
BP	GO:0097164	ammonium ion metabolic process	34/1782	198/17653	0.001419953	0.011877829	0.008744783	MECP2/ABAT/ACHE/AGTR2/AMD1/CHKB/COMT/DAO/DDC/DRD1/DRD2/DRD3/DRD4/FABP3/GPR37/GRIN2A/HDC/HTR1A/LPIN1/MAOA/MAOB/NR4A2/PAFAH1B1/PCTP/PLA2G4C/PON1/PRKN/SATL1/SLC6A3/SMS/SNCAIP/TH/TMLHE/TPH2	34
BP	GO:1903531	negative regulation of secretion by cell	32/1782	183/17653	0.001423316	0.011888876	0.008752916	ABAT/ADIPOQ/AGTR2/ANXA1/BRAF/CNR1/CRY1/DRD2/DRD3/DRD4/FMR1/FN1/FOXP3/GRM7/HDAC1/HTR1B/IL1R2/IL1RAPL1/IRS1/KCNB1/LEP/MAOB/NF1/OPRM1/PRKN/PTPN11/RAB11FIP5/REST/STXBP3/STXBP5L/TNF/TRIM9	32
BP	GO:0018108	peptidyl-tyrosine phosphorylation	57/1782	379/17653	0.001426245	0.011896273	0.008758362	DYRK1A/ABI2/ACE/ADIPOQ/APP/AREG/BST1/CBL/CD44/CUX1/DLG3/DLG4/EGF/EPHA4/EPHA6/EPHB2/ERBB4/FER/FGF22/FGF5/FGFR2/FLT1/FRK/GRM5/HDAC1/HTR2A/IFNG/IGF1R/IL18/IL6/ITGA5/ITGB3/ITK/KIT/LEP/MAP2K2/MAP2K3/MAP2K6/MAPK3/MET/MIF/MTOR/NRG1/NTF3/NTRK1/NTRK2/NTRK3/PSEN1/RELN/RIPK2/ROS1/STYK1/TGFB1/TNFSF18/TTN/TYK2/ZMYM2	57
BP	GO:0030335	positive regulation of cell migration	70/1782	486/17653	0.00144369	0.012024555	0.008852806	ACTN4/AKT1/AMOTL1/ANXA1/APC/APP/ATP8A1/BCL2/CCL26/CD151/CDH13/CLASP1/CLASP2/CORO1A/CREB3/DAB2/DOCK1/DOCK4/DOCK8/DRD1/EGF/FER/FLNA/FLT1/FN1/FOXP1/GCNT2/HDAC4/HDAC6/HDAC9/HRAS/IFNG/IGF1R/IL6/ITGA4/ITGA5/ITGB3/KIT/LAMB1/MAP2K3/MAPK1/MAPK3/MCAM/MDM2/MET/MTOR/NIPBL/NRP2/NTF3/NTRK3/P2RX4/PREX1/PRKCA/PRKD1/PTGS2/PTPRC/RAC1/RELN/RUFY3/SEMA4G/SEMA5A/SERPINE1/TERT/TGFB1/THBS1/TNF/TNFSF18/TRPV4/VIL1/WNT7A	70
BP	GO:2000008	regulation of protein localization to cell surface	10/1782	34/17653	0.001449858	0.012058673	0.008877925	ABCA12/AKT1/ASTN2/BDNF/CTNNB1/EGF/ERBB4/NRG1/RAB11FIP5/TNF	10
BP	GO:0072329	monocarboxylic acid catabolic process	25/1782	132/17653	0.001462603	0.012135273	0.00893432	ABAT/ACACB/ADIPOQ/AGXT2/AKT1/ALDH5A1/CNR1/CPT1B/CPT2/CYP26B1/CYP4F3/ETFB/IRS1/LEP/LPIN1/MTOR/NUDT7/PCCA/PCCB/PECR/PEX7/SCP2/SESN2/SLC27A4/TWIST1	25
BP	GO:0009880	embryonic pattern specification	15/1782	64/17653	0.001463236	0.012135273	0.00893432	C2CD3/CTNNB1/DLL1/ERBB4/FGFR2/IHH/KDM6A/PTCH1/SATB2/SMAD2/SMAD4/TBX6/WNT1/WNT7A/ZBTB16	15
BP	GO:0042278	purine nucleoside metabolic process	17/1782	77/17653	0.001481925	0.012252642	0.00902073	ADA/ADA2/ADK/AMD1/CARD11/CASK/DLG1/DLG2/DLG3/DLG4/GPHN/IMPDH2/MACROD2/MOCOS/NME7/SCRIB/TJP2	17
BP	GO:0061333	renal tubule morphogenesis	17/1782	77/17653	0.001481925	0.012252642	0.00902073	AGTR2/AHI1/BCL2/COL4A1/CTNNB1/DLG1/FAT4/FMN1/HNF1B/MAGED1/MEF2C/PBX1/PTCH1/SIX2/SMAD4/TGFB1/WNT1	17
BP	GO:0035270	endocrine system development	24/1782	125/17653	0.001483702	0.012252642	0.00902073	AKT1/ANXA1/ARNTL/BRAF/CLOCK/DLL1/DRD2/GLI2/GSK3B/IL6/MAPK1/MAPK3/MEN1/NF1/NR0B1/PAX6/PBX1/PITX1/POU3F2/RFX3/RHEB/SLC6A3/TBX1/THRA	24
BP	GO:0038127	ERBB signaling pathway	28/1782	154/17653	0.001507427	0.012430935	0.009151995	AKT1/APP/AREG/CBL/CDH13/CUL5/EGF/EPS8/ERBB4/ERBIN/FER/HAP1/HRAS/MAPK1/NRAS/NRG1/PIK3CA/PLAUR/PRKCA/PSEN1/PTPN11/SH3KBP1/SH3TC2/SOS1/STAM/STYK1/TGFB1/VIL1	28
BP	GO:0099175	regulation of postsynapse organization	14/1782	58/17653	0.001539906	0.012667444	0.009326119	BAIAP2/CAMK2B/CAPRIN1/DNM1L/EPHA4/GRIN2B/LILRB2/NLGN1/NLGN3/PAFAH1B1/RELN/SHANK3/SIPA1L1/ZNF804A	14
BP	GO:0043217	myelin maintenance	6/1782	14/17653	0.001540459	0.012667444	0.009326119	AHNAK2/AKT1/EPB41L3/FA2H/SH3TC2/SOD1	6
BP	GO:0046328	regulation of JNK cascade	30/1782	169/17653	0.001547468	0.012707139	0.009355344	AKT1/APP/DUSP15/DUSP22/DUSP3/DVL3/EPHA4/GADD45B/GRIK2/GSTP1/HDAC3/HRAS/IGF1R/MAPK8IP2/MECOM/MEN1/NCOR1/PAFAH1B1/PER1/PLCB1/PRKN/RB1CC1/RIPK2/TAOK3/TNF/TRPV4/WNT7A/WNT7B/ZEB2/ZMYND11	30
BP	GO:0001659	temperature homeostasis	11/1782	40/17653	0.001564887	0.012814023	0.009434034	ABAT/ADRB2/CNR1/DRD1/DRD2/GPX1/HTR2A/NR1D1/PTGER3/PTGS2/TNF	11
BP	GO:0061647	histone H3-K9 modification	11/1782	40/17653	0.001564887	0.012814023	0.009434034	MECP2/ATRX/EHMT1/JARID2/KAT2B/KMT2A/MYB/PAX5/SETDB2/SMAD4/ZNF451	11
BP	GO:0031644	regulation of neurological system process	16/1782	71/17653	0.001607682	0.013145958	0.009678414	AVPR1A/COMT/DAG1/DICER1/FGF12/FMR1/GRIN2A/GRM1/MTMR2/MTOR/NRG1/OPRL1/OPRM1/OXT/PARD3/SLC9A1	16
BP	GO:0140014	mitotic nuclear division	43/1782	269/17653	0.001617853	0.013210573	0.009725986	AKAP8/AKAP8L/APC/ARHGEF10/ATRX/BIRC3/BUB1/CDK13/CDKN1B/CHMP1A/CLASP1/CLASP2/CUL3/CUL7/DRD3/EGF/EPS8/FLNA/HECW2/HNRNPU/KIF11/KIF2A/L3MBTL1/MKI67/NCAPD2/NDE1/NIPBL/OBSL1/PHIP/PINX1/POGZ/RAD21/RANBP2/SH2B1/SMC1A/SMC3/SPAST/STAG1/TGFB1/TNKS/TTN/TUBGCP4/TUBGCP5	43
BP	GO:0001782	B cell homeostasis	9/1782	29/17653	0.001639818	0.013278189	0.009775767	ADA/BCL2/BCL2L11/DOCK10/FOXP3/MEF2C/MIF/MIR17HG/SOS1	9
BP	GO:0014046	dopamine secretion	9/1782	29/17653	0.001639818	0.013278189	0.009775767	ABAT/CHRNA4/CNR1/DRD2/DRD3/HTR1B/HTR2A/PRKN/SYT1	9
BP	GO:0014059	regulation of dopamine secretion	9/1782	29/17653	0.001639818	0.013278189	0.009775767	ABAT/CHRNA4/CNR1/DRD2/DRD3/HTR1B/HTR2A/PRKN/SYT1	9
BP	GO:0032892	positive regulation of organic acid transport	9/1782	29/17653	0.001639818	0.013278189	0.009775767	ABAT/ADORA2A/AVPR1A/MAP2K6/MIF/OXT/P2RX4/SLC6A1/STXBP1	9
BP	GO:0051955	regulation of amino acid transport	9/1782	29/17653	0.001639818	0.013278189	0.009775767	ABAT/ADORA2A/AVPR1A/GRM7/LEP/PER2/SLC6A1/STK39/STXBP1	9
BP	GO:0099623	regulation of cardiac muscle cell membrane repolarization	9/1782	29/17653	0.001639818	0.013278189	0.009775767	AKAP9/ANK2/CACNA1D/DLG1/FLNA/GJA1/NOS1AP/SCN5A/SNTA1	9
BP	GO:0007191	adenylate cyclase-activating dopamine receptor signaling pathway	5/1782	10/17653	0.001699754	0.013553343	0.009978342	ADCY5/DRD1/DRD3/GNAS/OPRM1	5
BP	GO:0021561	facial nerve development	5/1782	10/17653	0.001699754	0.013553343	0.009978342	ADARB1/EGR2/HOXB1/PLXNA3/PLXNA4	5
BP	GO:0021610	facial nerve morphogenesis	5/1782	10/17653	0.001699754	0.013553343	0.009978342	ADARB1/EGR2/HOXB1/PLXNA3/PLXNA4	5
BP	GO:0021877	forebrain neuron fate commitment	5/1782	10/17653	0.001699754	0.013553343	0.009978342	DLX1/DLX2/PAX6/SATB2/TBR1	5
BP	GO:0021892	cerebral cortex GABAergic interneuron differentiation	5/1782	10/17653	0.001699754	0.013553343	0.009978342	ARX/DLX1/DLX2/DRD1/DRD2	5
BP	GO:0045955	negative regulation of calcium ion-dependent exocytosis	5/1782	10/17653	0.001699754	0.013553343	0.009978342	BRAF/FMR1/REST/STXBP3/TRIM9	5
BP	GO:0072578	neurotransmitter-gated ion channel clustering	5/1782	10/17653	0.001699754	0.013553343	0.009978342	DLG4/GPHN/NLGN1/RELN/SHANK3	5
BP	GO:0086070	SA node cell to atrial cardiac muscle cell communication	5/1782	10/17653	0.001699754	0.013553343	0.009978342	ANK2/CACNA1D/CACNA1G/RYR2/SCN5A	5
BP	GO:0090394	negative regulation of excitatory postsynaptic potential	5/1782	10/17653	0.001699754	0.013553343	0.009978342	CBLN1/CELF4/MTMR2/NLGN3/NLGN4X	5
BP	GO:0098598	learned vocalization behavior or vocal learning	5/1782	10/17653	0.001699754	0.013553343	0.009978342	CNTNAP2/FOXP2/NRXN1/NRXN2/SHANK3	5
BP	GO:0106070	regulation of adenylate cyclase-activating G-protein coupled receptor signaling pathway	5/1782	10/17653	0.001699754	0.013553343	0.009978342	ATP2B4/NOS1/OPRL1/OPRM1/PRKCA	5
BP	GO:0051099	positive regulation of binding	30/1782	170/17653	0.001701734	0.013553343	0.009978342	APP/BDNF/CTNNB1/DDX11/DHX9/EGF/EP300/EPHA4/FMR1/GSK3B/IFNG/KDM1A/LRP1/MEF2C/MEN1/MET/NGF/NIPBL/PINX1/PLAUR/PON1/PRKN/PSEN1/RIPK2/SYAP1/TAF1/TCF7L2/TERT/TGFB1/TWIST1	30
BP	GO:0030278	regulation of ossification	32/1782	185/17653	0.001707921	0.013584035	0.010000939	ADRB2/AREG/BCL2/BCOR/BMP2K/CTNNB1/CYP27B1/EGR2/FBN2/FGFR2/GJA1/GNAS/HDAC4/IL6/MAPK1/MAPK3/MEF2C/MEN1/NELL1/NIPBL/OXT/PBX1/PRKD1/PTCH1/RORB/SIX2/TGFB1/TNF/TNN/TWIST1/WNT7B/ZBTB16	32
BP	GO:0018212	peptidyl-tyrosine modification	57/1782	382/17653	0.00171439	0.013616885	0.010025124	DYRK1A/ABI2/ACE/ADIPOQ/APP/AREG/BST1/CBL/CD44/CUX1/DLG3/DLG4/EGF/EPHA4/EPHA6/EPHB2/ERBB4/FER/FGF22/FGF5/FGFR2/FLT1/FRK/GRM5/HDAC1/HTR2A/IFNG/IGF1R/IL18/IL6/ITGA5/ITGB3/ITK/KIT/LEP/MAP2K2/MAP2K3/MAP2K6/MAPK3/MET/MIF/MTOR/NRG1/NTF3/NTRK1/NTRK2/NTRK3/PSEN1/RELN/RIPK2/ROS1/STYK1/TGFB1/TNFSF18/TTN/TYK2/ZMYM2	57
BP	GO:0140029	exocytic process	17/1782	78/17653	0.001720069	0.013643384	0.010044633	CADPS2/EXOC4/EXOC6/EXOC6B/GRIK5/KCNB1/NLGN1/PSEN1/SCFD2/SCRIB/SNAP25/STX1A/STXBP1/STXBP3/SYNJ1/UNC13A/UNC13B	17
BP	GO:0031669	cellular response to nutrient levels	35/1782	208/17653	0.001747554	0.013842527	0.010191247	AMBRA1/AOC1/ATG7/BAIAP2/BCL11A/BCL2/CADPS2/CBL/CIB2/COMT/CYP27B1/DEPDC5/DNM1L/KCNB1/KPTN/LEP/MAPK1/MAPK3/MDM2/MTOR/MYBBP1A/NCOA1/P2RX4/PDK4/PPM1D/PRKD1/PTGS2/RYR3/SESN2/SLC2A1/SLC39A5/SOD1/TAF1/TSC1/UCN3	35
BP	GO:0043547	positive regulation of GTPase activity	60/1782	407/17653	0.001763569	0.013950403	0.010270669	A2M/AGAP1/AGAP2/ALS2/APC2/ARHGAP11B/ARHGAP15/ARHGAP24/ARHGAP30/ARHGAP32/ARHGAP33/ARHGAP45/ARHGAP5/ARHGEF10/ARHGEF16/ARHGEF6/C15orf62/CCL26/CDKL5/DEPDC5/DNM1L/DOCK1/DOCK10/DOCK4/DOCK8/DVL3/EZH2/GIT2/GSK3B/HRAS/LLGL1/MYO9B/NF1/NTF3/NTRK1/NTRK3/OCRL/OPHN1/PIK3R2/PLCB1/PLXNB1/PREX1/RANBP2/RGS7/RIC1/SCRIB/SGSM3/SIPA1L1/SOS1/SRGAP3/STXBP5/STXBP5L/SYNGAP1/TBC1D24/TBC1D30/TBC1D5/TBC1D7/TSC1/TSC2/VAV3	60
BP	GO:0003309	type B pancreatic cell differentiation	8/1782	24/17653	0.001774687	0.01397014	0.010285199	ARNTL/CLOCK/DLL1/GSK3B/MEN1/PAX6/RFX3/RHEB	8
BP	GO:0032800	receptor biosynthetic process	8/1782	24/17653	0.001774687	0.01397014	0.010285199	ACE2/ACHE/ADIPOQ/HDAC1/HDAC6/ITGB3/NR1D1/TNF	8
BP	GO:1903792	negative regulation of anion transport	8/1782	24/17653	0.001774687	0.01397014	0.010285199	ABAT/AGTR2/AKT1/GRM7/LEP/MTOR/STK39/THBS1	8
BP	GO:0007620	copulation	7/1782	19/17653	0.001780461	0.01397014	0.010285199	ABAT/ADA/AVPR1A/CNR1/OXT/OXTR/SLC6A4	7
BP	GO:0043984	histone H4-K16 acetylation	7/1782	19/17653	0.001780461	0.01397014	0.010285199	AUTS2/HCFC1/KANSL1/KANSL2/KMT2A/OGT/PHF20	7
BP	GO:1903861	positive regulation of dendrite extension	7/1782	19/17653	0.001780461	0.01397014	0.010285199	ITSN2/PRKN/RIMS1/SYT1/SYT17/SYT3/UNC13A	7
BP	GO:0032872	regulation of stress-activated MAPK cascade	36/1782	216/17653	0.001798494	0.014092642	0.010375389	AKT1/APP/DLG1/DUSP15/DUSP22/DUSP3/DVL3/EPHA4/GADD45B/GRIK2/GSTP1/HDAC3/HRAS/IGF1R/LEP/MAP2K2/MAPK1/MAPK3/MAPK8IP2/MECOM/MEN1/MID1/NCOR1/PAFAH1B1/PER1/PLCB1/PRKN/RB1CC1/RIPK2/TAOK3/TNF/TRPV4/WNT7A/WNT7B/ZEB2/ZMYND11	36
BP	GO:0061053	somite development	18/1782	85/17653	0.001802873	0.014107967	0.010386672	CDX2/DLL1/EP300/IHH/KDM6A/MED12/MIB1/MTHFD1/NUP133/PCDH8/PLXNA2/PRKDC/PSEN1/PTCH1/SMAD4/TBX6/WNT1/ZEB2	18
BP	GO:0048713	regulation of oligodendrocyte differentiation	10/1782	35/17653	0.001848643	0.014427347	0.010621808	CTNNB1/DAG1/DLX1/DLX2/DRD3/DUSP15/HDAC1/MTOR/NF1/RHEB	10
BP	GO:2000648	positive regulation of stem cell proliferation	10/1782	35/17653	0.001848643	0.014427347	0.010621808	ASPM/CTNNB1/CX3CR1/DISC1/DRD2/HNRNPU/PAX6/PTPRC/TERT/ZNF335	10
BP	GO:0050878	regulation of body fluid levels	71/1782	499/17653	0.001851218	0.014428104	0.010622365	A2M/ABAT/ABCA12/ADA/ADAMTS18/ADCY3/ADCY5/ADCY9/ADORA2A/AKT1/AQP4/AVP/AVPR2/CHRM3/CYP26B1/DGKK/DGKZ/DOCK1/DOCK8/DRD2/EHD2/EPHB2/ERBB4/F13A1/FGA/FLNA/GJA1/GNA14/GNAS/HDAC1/IL6/INPP5K/ITGB3/ITPK1/ITPR1/JMJD1C/KDM1A/KRT16/LAT/MAPK1/MAPK3/MET/MYH9/OPRL1/OXT/OXTR/P2RX4/P2RX5/PIK3CA/PIK3CG/PLAT/PLAUR/PRCP/PRKCA/PRKCB/PTPN11/RAB11FIP2/RAC1/SERPINA10/SERPINE1/SH2B1/SLC6A3/STK39/STXBP1/STXBP3/THBS1/TRPC6/T…	71
BP	GO:0072080	nephron tubule development	19/1782	92/17653	0.001859225	0.014471132	0.010654043	AGTR2/AHI1/BCL2/CTNNB1/DLG1/DLL1/FAT4/FMN1/HNF1B/MAGED1/MEF2C/PBX1/PTCH1/SIX2/SMAD4/STAT1/TGFB1/WNT1/WNT7B	19
BP	GO:0043254	regulation of protein complex assembly	64/1782	441/17653	0.001872827	0.014557542	0.010717661	DYRK1A/MECP2/ABCA1/ABI2/ACTR3C/AKAP9/BAIAP2/BBS4/BCL2L11/BCLAF1/C15orf62/CAMSAP2/CAPG/CCL26/CDKN1B/CHD1L/CLASP1/CORO1A/CTNNB1/CYFIP1/DDX3X/DLG1/DNM1L/EP300/EPS8/ESR1/FBLIM1/FER/FMN1/GSK3B/GSN/HCFC1/HDAC6/HNF1B/IFNG/IQGAP2/KANK1/MAGEL2/MAP2/MET/MMP3/MSN/MTOR/NAV3/NCKAP1/PREX1/PTPN11/RAC1/SPTAN1/SPTB/SPTBN5/STX1A/STXBP1/TAF1/TENM1/TGFB1/THRA/TNF/TRIM9/TWIST1/UNC13B/VCP/VIL1/ZNF451	64
BP	GO:0043484	regulation of RNA splicing	23/1782	120/17653	0.001885189	0.014634093	0.01077402	DYRK1A/AFF2/AHNAK/AHNAK2/CELF4/CELF6/EFCAB5/FMR1/HNRNPU/KHDRBS2/KHDRBS3/POLR2A/PQBP1/PTBP2/RBFOX1/RBM8A/RNPS1/SLC39A5/SRPK2/SRRM4/SRSF7/TRA2B/YTHDC1	23
BP	GO:0007160	cell-matrix adhesion	35/1782	209/17653	0.001900148	0.014729238	0.010844069	BCL2/BCL2L11/BST1/CASK/CD44/CDH13/CLASP1/CLASP2/COL16A1/CTNNB1/DAG1/EDA/FGA/FMN1/FN1/GSK3B/ITGA4/ITGB3/ITGB7/MACF1/MUC4/NF1/OTOA/PPFIA1/PTPRK/RAC1/SERPINE1/SLC9A1/SLK/TECTA/THBS1/TNN/TRPM7/TSC1/UTRN	35
BP	GO:0003014	renal system process	22/1782	113/17653	0.001902506	0.014729238	0.010844069	ADCY3/ADCY5/ADCY9/ADIPOQ/ADORA2A/AGTR2/AQP4/AVP/AVPR1A/AVPR2/BCL2/COMT/DRD2/DRD3/GJA1/GSN/INPP5K/KCNMA1/MCAM/OPRL1/OXT/RAB11FIP2	22
BP	GO:0007018	microtubule-based movement	48/1782	311/17653	0.001909852	0.014766476	0.010871484	AP3B2/APP/BBS4/COPG2/DNAH10/DNAH11/DNAH17/DNAH3/DNAH5/DNAH7/DNAH9/DST/DYNC1H1/FMR1/HAP1/HDAC6/HYDIN/KIF11/KIF13B/KIF1A/KIF2A/KIF5C/KLC2/LRPPRC/MAP1B/MAP4/MYH10/MYH14/MYH4/MYH9/MYO1A/MYO1D/MYO5A/MYO5C/MYO7B/MYO9B/NDE1/NEFL/NGF/NTRK1/OFD1/PAFAH1B1/RFX3/SOD1/SPAG17/SPAST/TERF2/WDR66	48
BP	GO:1990089	response to nerve growth factor	13/1782	53/17653	0.001917399	0.01480517	0.010899972	AKT1/APP/BDNF/BRAF/CBL/CORO1A/CSNK1D/NGF/NTF3/NTF4/NTRK1/NTRK2/NTRK3	13
BP	GO:0070302	regulation of stress-activated protein kinase signaling cascade	36/1782	217/17653	0.001951726	0.015050263	0.011080416	AKT1/APP/DLG1/DUSP15/DUSP22/DUSP3/DVL3/EPHA4/GADD45B/GRIK2/GSTP1/HDAC3/HRAS/IGF1R/LEP/MAP2K2/MAPK1/MAPK3/MAPK8IP2/MECOM/MEN1/MID1/NCOR1/PAFAH1B1/PER1/PLCB1/PRKN/RB1CC1/RIPK2/TAOK3/TNF/TRPV4/WNT7A/WNT7B/ZEB2/ZMYND11	36
BP	GO:0021695	cerebellar cortex development	12/1782	47/17653	0.001961209	0.015083436	0.011104839	RERE/AGTR2/CBLN1/DLL1/EZH2/GLI2/GRID2/OPHN1/PTPN11/RORA/SEZ6L/WNT7A	12
BP	GO:1905268	negative regulation of chromatin organization	12/1782	47/17653	0.001961209	0.015083436	0.011104839	MECP2/BCOR/FOXP3/JARID2/PAX5/PHF2/PHF8/SIN3A/TET1/TWIST1/UBR5/ZNF451	12
BP	GO:0046323	glucose import	17/1782	79/17653	0.001989582	0.015261326	0.011235806	ADIPOQ/AKT1/CAPN10/CLTCL1/DRD1/GRB10/IRS1/LEP/PIK3R2/PTPN11/RTN2/SESN2/SLC1A2/SLC25A27/TERT/TNF/TSC1	17
BP	GO:0048024	regulation of mRNA splicing, via spliceosome	17/1782	79/17653	0.001989582	0.015261326	0.011235806	DYRK1A/CELF4/CELF6/EFCAB5/FMR1/HNRNPU/KHDRBS2/KHDRBS3/RBFOX1/RBM8A/RNPS1/SLC39A5/SRPK2/SRRM4/SRSF7/TRA2B/YTHDC1	17
BP	GO:0007266	Rho protein signal transduction	34/1782	202/17653	0.00200556	0.015363647	0.011311137	ABCA1/AKAP13/ALS2/APOC3/ARHGAP5/ARHGEF10/ARHGEF16/ARHGEF3/ARHGEF4/ARHGEF6/ARHGEF9/C15orf62/CDH13/CUL3/EPS8/FGD1/FGD3/ITSN2/KANK1/KCTD13/MCF2/MET/MYO9B/OPHN1/PAK6/PLEKHG3/PREX1/RAC1/RIT2/ROBO1/SOS1/SPATA13/TRIO/VAV3	34
BP	GO:0070371	ERK1 and ERK2 cascade	50/1782	328/17653	0.002032402	0.015548807	0.011447458	ABCA7/ADIPOQ/APP/AVP/BRAF/CCL26/CD44/CHRNA7/CNKSR3/DLG1/DRD2/DUSP3/EGF/EPHA4/EPHA6/EPHB2/EPHB6/ERBB4/FGA/FGFR2/FLT1/FN1/GCNT2/GSTP1/HRAS/HTR2A/IGF1R/IQGAP3/KIT/MAP2K2/MAPK1/MAPK3/MET/MIF/NTRK1/NTRK2/NTRK3/OPRM1/OXTR/PHB/PRKCA/PTPN11/RIPK2/ROS1/RPS6KA6/SMAD4/TGFB1/TNF/TRPV4/VRK3	50
BP	GO:0034763	negative regulation of transmembrane transport	23/1782	121/17653	0.002110137	0.016122337	0.011869706	AKT1/ANK3/DRD2/DRD3/DRD4/EPHB2/FGF12/FMR1/GRB10/HECW2/INPP5K/LEP/MTOR/OPRL1/PLN/PRKCB/SLC26A5/STK39/TGFB1/THBS1/TNF/TWIST1/YWHAE	23
BP	GO:0031334	positive regulation of protein complex assembly	41/1782	257/17653	0.002125543	0.016218757	0.011940693	MECP2/ABI2/ACTR3C/AKAP9/BAIAP2/BCL2L11/BCLAF1/C15orf62/CCL26/CDKN1B/CHD1L/CLASP1/CORO1A/CTNNB1/CYFIP1/DLG1/ESR1/FER/FMN1/GSK3B/GSN/HDAC6/HNF1B/IFNG/IQGAP2/MAGEL2/MET/MMP3/MSN/MTOR/NAV3/NCKAP1/RAC1/TAF1/TENM1/TGFB1/TNF/TWIST1/UNC13B/VCP/VIL1	41
BP	GO:1901797	negative regulation of signal transduction by p53 class mediator	9/1782	30/17653	0.002135438	0.016272934	0.011980579	DYRK1A/CD44/KDM1A/MDM2/MIF/MUC1/PRKN/PSMD10/TWIST1	9
BP	GO:0015698	inorganic anion transport	31/1782	180/17653	0.002142814	0.016307792	0.012006243	ANO5/CLCN6/CLCNKB/GABRA1/GABRA2/GABRA3/GABRA4/GABRA5/GABRB1/GABRB3/GABRD/GABRG2/GABRG3/GABRQ/GABRR1/GLRA2/GLRA4/GRM5/MTOR/PCYOX1/ROS1/SLC12A2/SLC12A5/SLC17A3/SLC1A1/SLC1A3/SLC22A14/SLC22A25/SLC22A9/SLC26A5/SLC4A10	31
BP	GO:0055067	monovalent inorganic cation homeostasis	28/1782	158/17653	0.002233395	0.016974966	0.012497435	ADORA2A/AGTR2/ATP1A3/ATP1B1/ATP6V0A2/AVPR1A/AVPR2/BCL2/COMT/DMXL1/DMXL2/DRD2/DRD3/KCNJ10/KCNJ2/KCNMA1/MAPK1/MAPK3/OXT/PDK4/SCN7A/SLC12A2/SLC12A5/SLC26A5/SLC4A10/SLC9A1/SLC9A6/SLC9A9	28
BP	GO:0032271	regulation of protein polymerization	35/1782	211/17653	0.002240211	0.017004571	0.01251923	DYRK1A/MECP2/ABI2/ACTR3C/AKAP9/BAIAP2/BBS4/C15orf62/CAMSAP2/CAPG/CCL26/CDKN1B/CLASP1/CORO1A/CYFIP1/DLG1/EPS8/FER/FMN1/GSN/IQGAP2/KANK1/MAGEL2/MAP2/MET/MTOR/NAV3/NCKAP1/PREX1/RAC1/SPTAN1/SPTB/SPTBN5/TENM1/VIL1	35
BP	GO:0043409	negative regulation of MAPK cascade	30/1782	173/17653	0.002246675	0.017031433	0.012539007	ADIPOQ/AKT1/ASH1L/CNKSR3/DAG1/DLG1/DUSP22/DUSP3/EPHB2/GPS1/GSTP1/HDAC3/IGF1R/INPP5K/MECOM/MEN1/NCOR1/NF1/PAFAH1B1/PER1/PHB/PIK3R2/PRKN/PSMD10/RPS6KA6/SMAD4/SPRY3/TAOK3/VRK3/ZMYND11	30
BP	GO:0034394	protein localization to cell surface	13/1782	54/17653	0.002296071	0.01738326	0.012798032	ABCA12/AKT1/ANK2/ASTN2/BDNF/CTNNB1/EGF/ERBB4/FLNA/NRG1/PTPRK/RAB11FIP5/TNF	13
BP	GO:0034332	adherens junction organization	24/1782	129/17653	0.002306267	0.017437776	0.012838168	BCL2/CADM1/CADM2/CDH10/CDH11/CDH13/CDH18/CDH22/CDH5/CDH8/CDH9/CLASP1/CLASP2/COL16A1/CTNNB1/CTNND1/FMN1/MACF1/PTPRK/RAC1/SLC9A1/SLK/THBS1/TSC1	24
BP	GO:0086091	regulation of heart rate by cardiac conduction	10/1782	36/17653	0.002331477	0.017605521	0.012961666	AKAP9/ANK2/CACNA1C/CACNA1D/CACNA1G/CACNB2/CTNNA3/KCNJ2/SCN5A/YWHAE	10
BP	GO:0048149	behavioral response to ethanol	6/1782	15/17653	0.002349574	0.017719194	0.013045356	DRD2/DRD4/EPS8/OPRM1/UNC79/USP46	6
BP	GO:0001503	ossification	55/1782	371/17653	0.002361577	0.017753527	0.013070632	ACHE/ADRB2/AKT1/AREG/BCL2/BCOR/BMP2K/CDH11/COL11A1/CTNNB1/CYP27B1/DHX9/DNAJC13/EGR2/EXT1/FAT4/FBN2/FGFR2/GJA1/GLI2/GNAS/HDAC4/HNRNPU/IHH/IL6/LEP/MAPK1/MAPK3/MEF2C/MEN1/MYBBP1A/NELL1/NF1/NIPBL/OXT/PBX1/PEX7/PHB/PLXNB1/PRKD1/PTCH1/PTGS2/RORB/SATB2/SIX2/SND1/SPP1/TGFB1/THRA/TNF/TNN/TWIST1/WNT7B/WWOX/ZBTB16	55
BP	GO:0006305	DNA alkylation	15/1782	67/17653	0.00237751	0.017753527	0.013070632	MECP2/ATRX/CTCF/DNMT3A/EHMT1/EZH2/GNAS/KDM1B/KMT2A/KMT2E/MBD3/MPHOSPH8/PIK3CA/PIWIL4/PPM1D	15
BP	GO:0006306	DNA methylation	15/1782	67/17653	0.00237751	0.017753527	0.013070632	MECP2/ATRX/CTCF/DNMT3A/EHMT1/EZH2/GNAS/KDM1B/KMT2A/KMT2E/MBD3/MPHOSPH8/PIK3CA/PIWIL4/PPM1D	15
BP	GO:0048663	neuron fate commitment	15/1782	67/17653	0.00237751	0.017753527	0.013070632	DLL1/DLX1/DLX2/GLI2/IHH/MYT1L/NOTCH3/NRG1/NTRK3/PAX6/POU3F2/SATB2/SMAD4/TBR1/WNT1	15
BP	GO:0060042	retina morphogenesis in camera-type eye	12/1782	48/17653	0.002378788	0.017753527	0.013070632	AHI1/DLL1/DSCAM/EGF/HCN1/IHH/MEGF11/PTPRM/RORB/SDK1/TOPORS/TSPAN12	12
BP	GO:0060324	face development	12/1782	48/17653	0.002378788	0.017753527	0.013070632	ALDH1A3/ANKRD11/ASPH/BBS4/BRAF/CHD7/MAPK1/MAPK3/NIPBL/PTPN11/TBX1/TGFB1	12
BP	GO:0086009	membrane repolarization	12/1782	48/17653	0.002378788	0.017753527	0.013070632	AKAP9/ANK2/ATP1B1/CACNA1D/DLG1/FLNA/GJA1/KCNJ2/NOS1AP/SCN5A/SNTA1/YWHAE	12
BP	GO:1905953	negative regulation of lipid localization	12/1782	48/17653	0.002378788	0.017753527	0.013070632	ABCA1/AGTR2/AKT1/APOC3/CRY1/EGF/IL6/ITGB3/LEP/PTPN11/THBS1/TNF	12
BP	GO:0032232	negative regulation of actin filament bundle assembly	8/1782	25/17653	0.002381571	0.017753527	0.013070632	CLASP1/CLASP2/INPP5K/MET/PPFIA1/PRKN/SHANK1/SHANK3	8
BP	GO:0051602	response to electrical stimulus	11/1782	42/17653	0.002400462	0.017848648	0.013140663	AKAP9/BRD1/CYFIP1/EEF1A2/GJB6/GRM1/NTRK1/OXT/REST/SLC9A1/TH	11
BP	GO:1903793	positive regulation of anion transport	11/1782	42/17653	0.002400462	0.017848648	0.013140663	ABAT/ABCA7/ADORA2A/ATP8A1/AVPR1A/MAP2K6/MIF/OXT/P2RX4/SLC6A1/STXBP1	11
BP	GO:0014020	primary neural tube formation	19/1782	94/17653	0.002410941	0.017903693	0.013181189	ALX1/BBS4/DEAF1/DVL1/DVL3/KDM6A/LRP2/MED12/MTHFD1/PRICKLE1/PTCH1/PTK7/SCRIB/SETD2/TGFB1/TSC1/TSC2/TWIST1/ZEB2	19
BP	GO:0007631	feeding behavior	21/1782	108/17653	0.002421199	0.017956968	0.013220412	ACE2/ADORA2A/APP/CNR1/DRD1/DRD2/GIGYF2/GRIN1/HTR1B/LEP/MC4R/MTOR/NTRK2/OPRL1/OPRM1/OXT/OXTR/TBR1/TH/UBR3/USP46	21
BP	GO:0032956	regulation of actin cytoskeleton organization	50/1782	331/17653	0.002461945	0.018235934	0.013425794	ABI2/ACTR3C/AKAP13/ARHGEF10/BAIAP2/BBS4/BRAF/BST1/C15orf62/CAPG/CCL26/CLASP1/CLASP2/CORO1A/CYFIP1/DIXDC1/DLG1/EPS8/FER/FMN1/GSN/HRAS/INPP5K/IQGAP2/KANK1/LRP1/MAGEL2/MEF2C/MET/MTOR/NCKAP1/NEB/NTF3/NTRK3/PPFIA1/PREX1/PRKN/RAC1/SEMA5A/SHANK1/SHANK3/SLC9A1/SMAD4/SPTAN1/SPTB/SPTBN5/TENM1/TGFB1/TSC1/VIL1	50
BP	GO:0002052	positive regulation of neuroblast proliferation	7/1782	20/17653	0.002502795	0.018351727	0.013511044	ASPM/CTNNB1/CX3CR1/DISC1/DRD2/PAX6/ZNF335	7
BP	GO:0007413	axonal fasciculation	7/1782	20/17653	0.002502795	0.018351727	0.013511044	CNR1/CNTN4/EPHA4/EPHB2/NCAM2/NRCAM/SEMA5A	7
BP	GO:0021697	cerebellar cortex formation	7/1782	20/17653	0.002502795	0.018351727	0.013511044	CBLN1/DLL1/GRID2/OPHN1/PTPN11/RORA/WNT7A	7
BP	GO:0070932	histone H3 deacetylation	7/1782	20/17653	0.002502795	0.018351727	0.013511044	HDAC1/HDAC3/HDAC4/HDAC6/HDAC9/PER1/PER2	7
BP	GO:0086014	atrial cardiac muscle cell action potential	7/1782	20/17653	0.002502795	0.018351727	0.013511044	ANK2/CACNA1C/CACNB2/FLNA/GJA1/RYR2/SCN5A	7
BP	GO:0086026	atrial cardiac muscle cell to AV node cell signaling	7/1782	20/17653	0.002502795	0.018351727	0.013511044	ANK2/CACNA1C/CACNB2/FLNA/GJA1/RYR2/SCN5A	7
BP	GO:0086066	atrial cardiac muscle cell to AV node cell communication	7/1782	20/17653	0.002502795	0.018351727	0.013511044	ANK2/CACNA1C/CACNB2/FLNA/GJA1/RYR2/SCN5A	7
BP	GO:0106030	neuron projection fasciculation	7/1782	20/17653	0.002502795	0.018351727	0.013511044	CNR1/CNTN4/EPHA4/EPHB2/NCAM2/NRCAM/SEMA5A	7
BP	GO:0046128	purine ribonucleoside metabolic process	16/1782	74/17653	0.002529291	0.018522679	0.013636903	ADA/ADA2/ADK/AMD1/CARD11/CASK/DLG1/DLG2/DLG3/DLG4/GPHN/IMPDH2/MOCOS/NME7/SCRIB/TJP2	16
BP	GO:0001558	regulation of cell growth	58/1782	397/17653	0.002558727	0.018705571	0.013771553	AGTR2/AKT1/AVPR1A/BCL11A/BCL2/BDNF/CCAR2/CD38/CDKL5/CDKN1B/CLSTN3/CYFIP1/CYP27B1/DDX3X/DSCAM/EBAG9/EIF4G2/EPB41L3/EPHA4/ESR2/FN1/GJA1/ITSN2/MACF1/MAP1B/MTOR/MUC12/NGF/NRCAM/NRG1/NTF4/NTRK3/OSGIN1/PAFAH1B1/PHB/PLXNA2/PLXNA3/PLXNA4/PRKN/PSMD10/RIMS1/ROS1/RPS6KA3/RUFY3/SEMA4G/SEMA5A/SESN2/SLC9A1/SLIT3/SMAD4/SMARCA2/SMARCA4/SPP1/SYT1/SYT17/SYT3/TGFB1/UNC13A	58
BP	GO:0032273	positive regulation of protein polymerization	24/1782	130/17653	0.002563903	0.018705571	0.013771553	MECP2/ABI2/ACTR3C/AKAP9/BAIAP2/C15orf62/CCL26/CDKN1B/CLASP1/CORO1A/CYFIP1/DLG1/FER/FMN1/GSN/IQGAP2/MAGEL2/MET/MTOR/NAV3/NCKAP1/RAC1/TENM1/VIL1	24
BP	GO:0072175	epithelial tube formation	24/1782	130/17653	0.002563903	0.018705571	0.013771553	ALX1/BBS4/CEP290/CTNNB1/DEAF1/DVL1/DVL3/FGFR2/HNF1B/KDM6A/LRP2/MED12/MIB1/MTHFD1/PRICKLE1/PTCH1/PTK7/SCRIB/SETD2/TGFB1/TSC1/TSC2/TWIST1/ZEB2	24
BP	GO:2001234	negative regulation of apoptotic signaling pathway	35/1782	213/17653	0.002631497	0.019174691	0.014116933	AKT1/AR/AVP/BCL2/BIRC6/CCAR2/CD44/CREB3/CTNNB1/CX3CR1/DAPK1/DDX3X/FGA/GPX1/GSTP1/KDM1A/MAPK8IP2/MDM2/MIF/MNT/MUC1/NR4A2/PHIP/PLAUR/PRKN/PSEN1/PSMD10/PTGS2/RB1CC1/SERPINE1/TCF7L2/TERT/THBS1/TNF/ZMYND11	35
BP	GO:0001655	urogenital system development	48/1782	316/17653	0.002651196	0.019294077	0.014204828	ACE/ADIPOQ/AGTR2/AHI1/ANXA1/APH1A/AR/BCL2/BCL2L11/CDKN1B/CEP290/COL4A1/CTNNB1/DLG1/DLL1/EPHA4/EPHB2/ESR1/FAT4/FBN1/FGFR2/FMN1/GLI2/HNF1B/KIRREL3/LZTS2/MAGED1/MEF2C/NF1/NFIA/NIPBL/NOTCH3/PBX1/PTCH1/PYGO1/ROBO2/SIX2/SMAD2/SMAD4/SMARCC1/STAT1/TBX18/TGFB1/TSC1/UBE3A/WNT1/WNT7B/ZBTB16	48
BP	GO:0006304	DNA modification	21/1782	109/17653	0.002720064	0.019751091	0.014541294	MECP2/ATRX/CTCF/DNMT3A/EHMT1/EZH2/GNAS/KDM1B/KMT2A/KMT2E/MBD3/MBD4/MPHOSPH8/OTUD4/PIK3CA/PIWIL4/PPM1D/TET1/TET2/USP7/USP9X	21
BP	GO:0034284	response to monosaccharide	33/1782	198/17653	0.002720779	0.019751091	0.014541294	ADCY5/ADIPOQ/ATG7/BRSK2/CDKN1B/GJA1/GJB6/GRIK5/GSTP1/HNF1B/IGF1R/KCNB1/LEP/LPL/MEN1/NR1D1/NRXN1/PDK3/PIK3CA/PTGS2/RAB11FIP2/RAB11FIP5/SESN2/SIN3A/SMAD2/SMARCA4/TCF7L2/TGFB1/TH/THBS1/TRA2B/UCN3/UNC13B	33
BP	GO:0086065	cell communication involved in cardiac conduction	13/1782	55/17653	0.002733997	0.019819875	0.014591935	ANK2/ATP1A3/ATP1B1/CACNA1C/CACNA1D/CACNA1G/CACNB2/CTNNA3/FLNA/GJA1/RYR2/SCN10A/SCN5A	13
BP	GO:0001841	neural tube formation	20/1782	102/17653	0.002739025	0.019819875	0.014591935	ALX1/BBS4/DEAF1/DVL1/DVL3/KDM6A/LRP2/MED12/MIB1/MTHFD1/PRICKLE1/PTCH1/PTK7/SCRIB/SETD2/TGFB1/TSC1/TSC2/TWIST1/ZEB2	20
BP	GO:0014002	astrocyte development	9/1782	31/17653	0.00274329	0.019819875	0.014591935	ADORA2A/APP/DLL1/DRD1/LRP1/NF1/PLP1/POU3F2/PSEN1	9
BP	GO:0051098	regulation of binding	52/1782	349/17653	0.002743871	0.019819875	0.014591935	ADIPOQ/ADRB2/AKT1/APP/BCL2/BDNF/BTAF1/CFHR2/CTNNB1/DAB2/DDX11/DHX9/DISC1/DVL1/EGF/EP300/EPHA4/FMR1/GSK3B/HDAC4/IFNG/ITGA4/KDM1A/LRP1/MAPK3/MEF2C/MEN1/MET/NGF/NIPBL/NRG1/NSD1/PER2/PINX1/PLAUR/PLN/PON1/PRKN/PSEN1/RIPK2/SIN3A/SMAD2/SMAD4/SYAP1/TAF1/TCF7L2/TERT/TGFB1/TNKS/TWIST1/XIRP1/ZNF462	52
BP	GO:0048678	response to axon injury	15/1782	68/17653	0.002771337	0.019993461	0.014719733	BCL2/BRAF/CHL1/DAG1/DHFR/DRD2/EPHA4/MTR/NEFL/NTRK1/NTRK3/RGMA/RTN4RL1/SOD1/SPP1	15
BP	GO:0007051	spindle organization	31/1782	183/17653	0.002787078	0.020057317	0.014766746	MECP2/ARHGEF10/ASPM/ATRX/BIRC3/CHD3/CHMP1A/CLASP1/CLASP2/CSNK1D/DLG1/DYNC1H1/EML1/FLNA/GNAI1/HDAC3/HNRNPU/KIF11/KIF2A/MAP4/MLH1/MYH9/NCOR1/RANBP2/SMC1A/SMC3/SPAST/STAG1/TNKS/TUBGCP4/TUBGCP5	31
BP	GO:1901654	response to ketone	31/1782	183/17653	0.002787078	0.020057317	0.014766746	ADCY3/ADCY5/AGTR2/AKAP8/AKT1/AR/AVPR1A/CBL/CD38/EIF4E/ELK1/FOXP2/GABRB1/GNAI1/MAOB/MSN/NEFL/NTRK3/OXT/OXTR/PLN/SIN3A/SLIT3/SMYD3/SPP1/SRD5A2/TGFB1/TH/THBS1/UBE3A/UCN3	31
BP	GO:0046683	response to organophosphorus	24/1782	131/17653	0.002845516	0.020452584	0.015057752	ADIPOQ/AKAP9/APP/AREG/BRAF/CIB2/HCN1/INPP5K/KDM1A/MMP19/OXT/P2RX4/P2RX5/PER1/PFKFB1/PIK3CG/PTGS2/RYR3/SLC6A3/SLC6A4/SOD1/STAT1/TAF1/TYR	24
BP	GO:0010452	histone H3-K36 methylation	5/1782	11/17653	0.00285822	0.020468093	0.01506917	ASH1L/BCOR/NSD1/NSD2/SETD2	5
BP	GO:0031652	positive regulation of heat generation	5/1782	11/17653	0.00285822	0.020468093	0.01506917	ABAT/CNR1/PTGER3/PTGS2/TNF	5
BP	GO:0098712	L-glutamate import across plasma membrane	5/1782	11/17653	0.00285822	0.020468093	0.01506917	KCNJ10/PER2/SLC1A1/SLC1A2/SLC1A3	5
BP	GO:0010171	body morphogenesis	12/1782	49/17653	0.002866047	0.020473775	0.015073354	ANKRD11/ASPH/BRAF/CLASP1/CLASP2/DAG1/GNAS/IHH/NIPBL/PTPN11/TBX1/TGFB1	12
BP	GO:2000649	regulation of sodium ion transmembrane transporter activity	12/1782	49/17653	0.002866047	0.020473775	0.015073354	ACTN4/ANK3/ATP1B1/DMD/DRD3/DRD4/FGF12/HECW2/SLC9A1/STK39/UTRN/WNK3	12
BP	GO:0010810	regulation of cell-substrate adhesion	32/1782	191/17653	0.002875474	0.020515946	0.015104401	ABI3BP/ACTN4/BCL2/BRAF/BST1/CASK/CDH13/CLASP1/CLASP2/COL16A1/DAG1/DOCK1/FGA/FLNA/FMN1/FN1/GCNT2/GSK3B/ITGA5/KANK1/MACF1/MEN1/NF1/PREX1/RAC1/SERPINE1/SLC9A1/SLK/THBS1/TSC1/UTRN/WNT1	32
BP	GO:0021587	cerebellum morphogenesis	10/1782	37/17653	0.0029105	0.020715076	0.015251006	CBLN1/DAB1/DLL1/GLI2/GRID2/OPHN1/PTPN11/RORA/WNT1/WNT7A	10
BP	GO:0032881	regulation of polysaccharide metabolic process	10/1782	37/17653	0.0029105	0.020715076	0.015251006	AKT1/EGF/ESRRB/GSK3B/INPP5K/IRS1/MTOR/PASK/PPP1R3F/TGFB1	10
BP	GO:0033143	regulation of intracellular steroid hormone receptor signaling pathway	16/1782	75/17653	0.002920107	0.020732758	0.015264024	AR/ARNTL/CLOCK/CRY1/DAB2/EP300/ESR1/FOXP1/HDAC1/HDAC6/KMT2D/NR0B1/PER1/PHB/SMARCA4/TAF1	16
BP	GO:0072088	nephron epithelium morphogenesis	16/1782	75/17653	0.002920107	0.020732758	0.015264024	AGTR2/AHI1/BCL2/CTNNB1/DLG1/FAT4/FMN1/HNF1B/MAGED1/PBX1/PTCH1/SIX2/SMAD4/STAT1/TGFB1/WNT1	16
BP	GO:1904064	positive regulation of cation transmembrane transport	23/1782	124/17653	0.002926434	0.02075237	0.015278463	ACTN4/ADRB2/AKAP9/ANK2/ANK3/ATP1B1/CACNB2/DMD/DRD1/DRD4/EPHB2/FLNA/HAP1/KCNJ2/NLGN3/NOS1/NOS1AP/PDZK1/RELN/RYR2/SHANK3/SLC9A1/WNK3	23
BP	GO:0048483	autonomic nervous system development	11/1782	43/17653	0.00293637	0.020772232	0.015293086	ADARB1/CTNNB1/EGR2/HOXB1/NAV2/NF1/NRP2/NTRK1/PLXNA3/PLXNA4/TBX1	11
BP	GO:0061912	selective autophagy	11/1782	43/17653	0.00293637	0.020772232	0.015293086	ADRB2/AMBRA1/HDAC6/MAPK3/PRKN/RB1CC1/RIPK2/SESN2/TSC2/USP30/WDFY3	11
BP	GO:0046849	bone remodeling	17/1782	82/17653	0.003018667	0.021328495	0.015702622	ADRB2/CD38/CTNNB1/GJA1/HTR1B/IHH/IL6/ITGB3/LEP/MC4R/NF1/PDK4/PRKCA/RAC1/SPP1/SPP2/TGFB1	17
BP	GO:0009062	fatty acid catabolic process	21/1782	110/17653	0.003049349	0.021493778	0.015824308	ACACB/ADIPOQ/AKT1/CNR1/CPT1B/CPT2/CYP4F3/ETFB/IRS1/LEP/LPIN1/MTOR/NUDT7/PCCA/PCCB/PECR/PEX7/SCP2/SESN2/SLC27A4/TWIST1	21
BP	GO:0044282	small molecule catabolic process	61/1782	425/17653	0.003049444	0.021493778	0.015824308	ABAT/ACACB/ACADSB/ADA/ADA2/ADH4/ADH5/ADH7/ADIPOQ/AGXT2/AKT1/ALDH5A1/ALDOA/AMT/ATP2B4/BCKDK/CBS/CD44/CNR1/CPT1B/CPT2/CYP26B1/CYP27B1/CYP4F3/DAO/DPYD/ETFB/GAD1/GPD2/HDC/INPP1/INPP5K/IRS1/KMO/LEP/LPIN1/MTHFS/MTMR2/MTOR/NOS1/NOS2/NUDT7/PAH/PCCA/PCCB/PCYOX1/PECR/PEX7/PON1/PRODH/PRODH2/SCP2/SESN2/SLC27A4/SLC9A1/SYNJ1/TDO2/TGFB1/TWIST1/UPB1/UPP2	61
BP	GO:1901019	regulation of calcium ion transmembrane transporter activity	18/1782	89/17653	0.003074296	0.021642748	0.015933984	AHNAK/ANK2/ATP1B1/CACNB2/DMD/DRD2/DRD4/FMR1/HAP1/MYO5A/NOS1/NOS1AP/OPRL1/PDE4B/PLN/RYR2/SLC9A1/YWHAE	18
BP	GO:0005979	regulation of glycogen biosynthetic process	8/1782	26/17653	0.00313964	0.02194356	0.01615545	AKT1/ESRRB/GSK3B/INPP5K/IRS1/MTOR/PASK/PPP1R3F	8
BP	GO:0007020	microtubule nucleation	8/1782	26/17653	0.00313964	0.02194356	0.01615545	MECP2/AKAP9/CLASP1/CLASP2/CSNK1D/NDE1/TUBGCP4/TUBGCP5	8
BP	GO:0010962	regulation of glucan biosynthetic process	8/1782	26/17653	0.00313964	0.02194356	0.01615545	AKT1/ESRRB/GSK3B/INPP5K/IRS1/MTOR/PASK/PPP1R3F	8
BP	GO:0035883	enteroendocrine cell differentiation	8/1782	26/17653	0.00313964	0.02194356	0.01615545	ARNTL/CLOCK/DLL1/GSK3B/MEN1/PAX6/RFX3/RHEB	8
BP	GO:0048011	neurotrophin TRK receptor signaling pathway	8/1782	26/17653	0.00313964	0.02194356	0.01615545	AGTR2/CYFIP1/HAP1/NGF/NTRK1/PTPN11/SLC9A6/SOS1	8
BP	GO:0060765	regulation of androgen receptor signaling pathway	8/1782	26/17653	0.00313964	0.02194356	0.01615545	DAB2/EP300/FOXP1/HDAC1/HDAC6/PHB/SMARCA4/TAF1	8
BP	GO:0007254	JNK cascade	33/1782	200/17653	0.003202953	0.022359227	0.016461475	AKT1/APP/ARHGEF6/DUSP15/DUSP22/DUSP3/DVL3/EPHA4/GADD45B/GPS1/GRIK2/GSTP1/HDAC3/HRAS/IGF1R/MAPK10/MAPK8IP2/MECOM/MEN1/NCOR1/PAFAH1B1/PER1/PLCB1/PRKN/RB1CC1/RIPK2/TAOK3/TNF/TRPV4/WNT7A/WNT7B/ZEB2/ZMYND11	33
BP	GO:0006970	response to osmotic stress	15/1782	69/17653	0.003217434	0.022433416	0.016516095	DDX3X/KCNMA1/KMO/MAPK13/MLC1/OXT/PTGS2/SCN2A/SLC12A2/SLC12A5/SLC2A1/STK39/TH/TNF/TRPV4	15
BP	GO:0060828	regulation of canonical Wnt signaling pathway	41/1782	263/17653	0.003261701	0.022714859	0.016723301	APC/APC2/ARNTL/ASPM/CCAR2/CHD8/CSNK1D/CTNND1/CTNND2/CUL3/DAB2/DDX3X/DIXDC1/DVL1/DVL3/EDA/FGFR2/GSK3B/HDAC1/LZTS2/MCC/PRICKLE1/PRKN/PSEN1/PSMD10/PSMD12/PSME4/RBMS3/RUVBL1/SOX7/TBL1X/TBL1XR1/TBX18/TCF7L2/TNKS/TNN/UBR5/VCP/WNT1/WNT2/WNT7A	41
BP	GO:0031016	pancreas development	16/1782	76/17653	0.003359547	0.02336832	0.017204397	AKT1/ANXA1/ARNTL/CLOCK/CTNNB1/DLL1/GSK3B/IHH/IL6/MEIS2/MEN1/PAX6/RFX3/RHEB/SMAD2/TCF7L2	16
BP	GO:0006067	ethanol metabolic process	7/1782	21/17653	0.003430825	0.023624684	0.017393139	ADH1A/ADH1B/ADH1C/ADH4/ADH5/ADH6/ADH7	7
BP	GO:0015874	norepinephrine transport	7/1782	21/17653	0.003430825	0.023624684	0.017393139	ADORA2A/AGTR2/KCNB1/NISCH/OXT/OXTR/STX1A	7
BP	GO:0042135	neurotransmitter catabolic process	7/1782	21/17653	0.003430825	0.023624684	0.017393139	ABAT/ACHE/ALDH5A1/AMT/COMT/MAOA/MAOB	7
BP	GO:0090312	positive regulation of protein deacetylation	7/1782	21/17653	0.003430825	0.023624684	0.017393139	DYRK1A/AKAP8/AKAP8L/IFNG/NIPBL/PRKD1/TGFB1	7
BP	GO:0007076	mitotic chromosome condensation	6/1782	16/17653	0.003441039	0.023624684	0.017393139	AKAP8/AKAP8L/CHMP1A/NCAPD2/NIPBL/TTN	6
BP	GO:0007635	chemosensory behavior	6/1782	16/17653	0.003441039	0.023624684	0.017393139	ADCY3/CHD7/GRIN1/NTRK1/SHANK1/UBR3	6
BP	GO:0014061	regulation of norepinephrine secretion	6/1782	16/17653	0.003441039	0.023624684	0.017393139	ADORA2A/AGTR2/KCNB1/OXT/OXTR/STX1A	6
BP	GO:0015732	prostaglandin transport	6/1782	16/17653	0.003441039	0.023624684	0.017393139	LEP/MAP2K6/MIF/NOS2/OXT/P2RX4	6
BP	GO:0048532	anatomical structure arrangement	6/1782	16/17653	0.003441039	0.023624684	0.017393139	DAB1/DLL1/EGR2/HOXB1/PLXNA3/PLXNA4	6
BP	GO:0051127	positive regulation of actin nucleation	6/1782	16/17653	0.003441039	0.023624684	0.017393139	ABI2/CYFIP1/FMN1/GSN/MAGEL2/NCKAP1	6
BP	GO:0080182	histone H3-K4 trimethylation	6/1782	16/17653	0.003441039	0.023624684	0.017393139	RTF1/KMT2A/KMT2E/OGT/TET2/ZNF335	6
BP	GO:0034637	cellular carbohydrate biosynthetic process	17/1782	83/17653	0.003446955	0.023637423	0.017402518	AGL/AKT1/B4GALT1/ESRRB/EXT1/GBE1/GSK3B/GYG2/INPP5K/IRS1/LEP/MTOR/NR1D1/PASK/PER2/PPP1R3F/SLC2A1	17
BP	GO:0002064	epithelial cell development	33/1782	201/17653	0.003470199	0.023748222	0.017484091	ADIPOQ/AR/ARNTL/ATRX/B4GALT1/CDH5/CLOCK/CTNNB1/DLL1/ESR1/FNDC3A/GJA1/GPX1/GSK3B/HYDIN/IHH/MET/MSN/NTRK1/PAFAH1B1/PAX6/PLOD3/RFX3/RHEB/ROS1/SCRIB/SLITRK6/SOD1/TJP2/TNF/VSIG1/WNT7A/WNT7B	33
BP	GO:0060603	mammary gland duct morphogenesis	9/1782	32/17653	0.003480138	0.023748222	0.017484091	AR/AREG/ESR1/FGFR2/GLI2/KDM5B/PTCH1/SCRIB/TGFB1	9
BP	GO:0071526	semaphorin-plexin signaling pathway	9/1782	32/17653	0.003480138	0.023748222	0.017484091	FLNA/MET/NRP2/PLXNA2/PLXNA3/PLXNA4/PLXNB1/RAC1/SEMA4G	9
BP	GO:0021700	developmental maturation	40/1782	256/17653	0.003485218	0.023748222	0.017484091	MECP2/RERE/ANKS1A/APP/BCL11A/BCL2/BRCA2/CAMK2B/CDH5/CNTNAP2/CTNNB1/DAG1/DLG4/EPAS1/FAT4/GJA1/GRIN1/IHH/KDM1A/LEP/MTOR/MYO5A/NF1/NFASC/NFIA/NR4A2/NRCAM/NRXN1/PLP1/PLXNB1/RELN/RFX3/SEZ6L/SHANK1/SNX19/STXBP1/TBX6/UNC13A/UNC13B/WNT1	40
BP	GO:0071322	cellular response to carbohydrate stimulus	24/1782	133/17653	0.003487648	0.023748222	0.017484091	ADCY5/BRSK2/CLEC7A/COLEC12/GJB6/GRIK5/IGF1R/KCNB1/LEP/MAP2K6/MAPK13/MEN1/NR1D1/NRXN1/PDK3/PIK3CA/PRKCB/RAB11FIP2/RAB11FIP5/SIN3A/SMARCA4/TH/TRA2B/UNC13B	24
BP	GO:0009798	axis specification	18/1782	90/17653	0.003488342	0.023748222	0.017484091	AHI1/BCOR/C2CD3/CDX2/CTNNB1/DLL1/EGF/KDM6A/OTX2/PAX6/PTCH1/SETDB2/SIX2/SMAD2/SMAD4/TBX6/WNT1/WNT7A	18
BP	GO:0048010	vascular endothelial growth factor receptor signaling pathway	19/1782	97/17653	0.003491666	0.023748222	0.017484091	BAIAP2/CYFIP1/DOCK1/FLT1/GRB10/ITGA5/ITGB3/MAPK12/MAPK13/MMRN2/MYOF/NCKAP1/NRP2/PIK3CA/PIK3R2/PRKCB/PRKD1/RAC1/VAV3	19
BP	GO:0031018	endocrine pancreas development	11/1782	44/17653	0.003564447	0.024186729	0.017806932	AKT1/ANXA1/ARNTL/CLOCK/DLL1/GSK3B/IL6/MEN1/PAX6/RFX3/RHEB	11
BP	GO:0070849	response to epidermal growth factor	11/1782	44/17653	0.003564447	0.024186729	0.017806932	AKT1/BAIAP2/CBL/ERBB4/GSTP1/INPP5K/MAPK1/MAPK3/PTPN11/SYAP1/VIL1	11
BP	GO:0007369	gastrulation	31/1782	186/17653	0.003590016	0.024305654	0.017894488	RTF1/ADIPOQ/CLASP1/CLASP2/COL11A1/COL12A1/COL7A1/CTNNB1/CUL3/DAG1/DVL1/EXOC4/EXT1/FGFR2/FN1/HNF1B/ITGA4/ITGA5/ITGB3/KDM6A/KDM6B/LAMB1/LAMB3/MMP8/OTX2/SETD2/SIX2/SMAD2/SMAD4/SOX7/TBX6	31
BP	GO:0051495	positive regulation of cytoskeleton organization	35/1782	217/17653	0.00359257	0.024305654	0.017894488	MECP2/ABI2/ACTR3C/AKAP9/ARHGEF10/BAIAP2/BRAF/C15orf62/CCL26/CDKN1B/CLASP1/CORO1A/CYFIP1/DLG1/DYNC1H1/FER/FMN1/GSN/HRAS/IQGAP2/MAGEL2/MET/MTOR/NAV3/NCKAP1/NTF3/NTRK3/PLXNA3/RAC1/RANBP2/SEMA5A/TENM1/TRPV4/TSC1/VIL1	35
BP	GO:0040019	positive regulation of embryonic development	10/1782	38/17653	0.003598673	0.024305654	0.017894488	AR/CLASP1/CLASP2/CTNNB1/DAG1/OTX2/PAFAH1B1/PLCB1/WNT1/WNT2	10
BP	GO:0090311	regulation of protein deacetylation	10/1782	38/17653	0.003598673	0.024305654	0.017894488	DYRK1A/AKAP8/AKAP8L/CCAR2/EP300/FOXP3/IFNG/NIPBL/PRKD1/TGFB1	10
BP	GO:0018107	peptidyl-threonine phosphorylation	22/1782	119/17653	0.003715275	0.025035107	0.018431531	DYRK1A/AKT1/APP/BCL2/CAMK2A/CAMK2B/EGF/GSK3B/INPP5K/MAPK1/MTOR/PARD3/PRKCA/PRKCB/PRKD1/RIPK2/STK39/TAF1/TGFB1/TNKS/TRPC6/WNK3	22
BP	GO:0032434	regulation of proteasomal ubiquitin-dependent protein catabolic process	22/1782	119/17653	0.003715275	0.025035107	0.018431531	AKT1/BCAP31/CCAR2/CSNK1D/DAB2/DVL1/FHIT/GSK3B/HSPBP1/MDM2/OGT/PIAS1/PRICKLE1/PRKN/PSEN1/PSMD10/SMARCC1/TAF1/TLK2/USP7/VCP/WAC	22
BP	GO:1903524	positive regulation of blood circulation	15/1782	70/17653	0.003720845	0.025043655	0.018437824	ACE2/ADA/AKT1/AVPR1A/AVPR1B/AVPR2/CD38/FGA/GJA1/HTR2A/NOS1AP/OXTR/PTGS2/RYR2/SLC1A1	15
BP	GO:0072028	nephron morphogenesis	16/1782	77/17653	0.003852038	0.025896727	0.01906588	AGTR2/AHI1/BCL2/CTNNB1/DLG1/FAT4/FMN1/HNF1B/MAGED1/PBX1/PTCH1/SIX2/SMAD4/STAT1/TGFB1/WNT1	16
BP	GO:0014013	regulation of gliogenesis	20/1782	105/17653	0.003882509	0.026071477	0.019194535	APP/BIN1/CTNNB1/DAB1/DAG1/DICER1/DLX1/DLX2/DRD3/DUSP15/EPHA4/EZH2/HDAC1/LRP2/MTOR/MYB/NF1/NTRK3/RHEB/TERT	20
BP	GO:0071695	anatomical structure maturation	26/1782	149/17653	0.003897305	0.02611486	0.019226475	MECP2/RERE/ANKS1A/APP/BCL11A/BCL2/BRCA2/CDH5/CNTNAP2/CTNNB1/DAG1/FAT4/GJA1/GRIN1/KDM1A/LEP/MTOR/MYO5A/NF1/NFASC/NR4A2/NRCAM/PLXNB1/RFX3/TBX6/WNT1	26
BP	GO:0008037	cell recognition	31/1782	187/17653	0.003897941	0.02611486	0.019226475	ALDOA/APP/B4GALT1/CADM1/CADM2/CCT4/CLEC7A/CNR1/CNTN4/CNTNAP2/CNTNAP3/COLEC12/DLG1/DOCK8/DSCAM/EPHA4/EPHB2/GAP43/MEGF10/MSN/NCAM2/NRCAM/NTM/OPCML/PCDHA7/ROBO1/ROBO2/ROBO3/SEMA5A/TNN/ZAN	31
BP	GO:0120034	positive regulation of plasma membrane bounded cell projection assembly	18/1782	91/17653	0.003947538	0.026416746	0.019448732	APC/AUTS2/BBS4/C15orf62/CEP135/CYFIP1/EPS8/FMR1/HAP1/HDAC4/HRAS/KIT/MTOR/NCKAP1/NLGN1/RAC1/TENM1/WNT1	18
BP	GO:1902905	positive regulation of supramolecular fiber organization	32/1782	195/17653	0.00398661	0.026621423	0.01959942	MECP2/ABI2/ACTR3C/AKAP9/APP/ARHGEF10/BAIAP2/BRAF/C15orf62/CCL26/CDKN1B/CLASP1/CORO1A/CYFIP1/DLG1/FER/FMN1/GPX1/GSN/IQGAP2/MAGEL2/MET/MTOR/NAV3/NCKAP1/PSEN1/RAC1/SEMA5A/TENM1/TRPV4/TSC1/VIL1	32
BP	GO:0030258	lipid modification	43/1782	282/17653	0.003987269	0.026621423	0.01959942	ACACB/ADH7/ADIPOQ/AGK/AKT1/CNR1/CPT1B/CPT2/DGKZ/EFR3A/EGF/ERBB4/ESR1/ETFB/FA2H/FABP3/FGF22/FGF5/FGFR2/INPP1/INPP5K/IRS1/KIT/LEP/MET/MTMR2/MTMR8/MTMR9/MTOR/NRG1/OCRL/PDK4/PECR/PEX7/PIK3CA/PIK3CG/PIK3R2/PLPPR4/PTPN11/SCP2/SESN2/SYNJ1/TWIST1	43
BP	GO:0034504	protein localization to nucleus	39/1782	250/17653	0.003993096	0.026629785	0.019605577	RERE/ABCA7/AGTR2/AKT1/ARNTL/BBS4/CCT4/DAG1/DRD1/DVL1/GSK3B/HNRNPU/IFNG/LZTS2/MAPK1/MDM2/NUP133/PINX1/POLA2/PRICKLE1/PSEN1/PTGS2/PYGO1/RANBP17/RANBP2/RANBP6/RASSF5/SESN2/SIN3A/SIX2/SYNE1/TERT/TGFB1/TNF/TOPORS/TSC2/UBR5/XPO1/ZBTB16	39
BP	GO:0098727	maintenance of cell number	27/1782	157/17653	0.004071544	0.026974589	0.019859431	RTF1/ASPM/BRAF/CDX2/CNOT3/CTNNB1/DLL1/EIF4E/EPAS1/ESRRB/EZH2/FOXP1/HNF1B/KIT/MCPH1/MED12/METTL14/NIPBL/PBX1/POLR2A/SIX2/SMAD2/SMAD4/SMC1A/SMC3/TET1/WNT7A	27
BP	GO:0007628	adult walking behavior	8/1782	27/17653	0.004072598	0.026974589	0.019859431	CHD7/DAB1/DRD1/DRD2/EPHA4/KCNJ10/NPC1/SCN1A	8
BP	GO:0010882	regulation of cardiac muscle contraction by calcium ion signaling	8/1782	27/17653	0.004072598	0.026974589	0.019859431	ANK2/ATP1B1/CACNA1C/DMD/HDAC4/PLN/RYR2/SLC9A1	8
BP	GO:0032770	positive regulation of monooxygenase activity	8/1782	27/17653	0.004072598	0.026974589	0.019859431	AGTR2/AKT1/DHFR/IFNG/NOS1AP/TERF2/TERT/TNF	8
BP	GO:0048668	collateral sprouting	8/1782	27/17653	0.004072598	0.026974589	0.019859431	APP/BDNF/DVL1/HDAC6/NGF/NTF4/SPP1/ZEB2	8
BP	GO:0070198	protein localization to chromosome, telomeric region	8/1782	27/17653	0.004072598	0.026974589	0.019859431	ATRX/BRCA2/CCT4/PINX1/POT1/TERF2/TERT/TNKS	8
BP	GO:0032371	regulation of sterol transport	12/1782	51/17653	0.00408286	0.026981172	0.019864277	ABCA1/ABCA12/ABCA2/ABCA7/ADIPOQ/APOC3/EGF/LEP/LRP1/PON1/PTCH1/SCP2	12
BP	GO:0032374	regulation of cholesterol transport	12/1782	51/17653	0.00408286	0.026981172	0.019864277	ABCA1/ABCA12/ABCA2/ABCA7/ADIPOQ/APOC3/EGF/LEP/LRP1/PON1/PTCH1/SCP2	12
BP	GO:0060675	ureteric bud morphogenesis	14/1782	64/17653	0.004095549	0.02703434	0.019903421	AGTR2/BCL2/CTNNB1/DLG1/FAT4/FMN1/HNF1B/MAGED1/PBX1/PTCH1/SIX2/SMAD4/TGFB1/WNT1	14
BP	GO:0033002	muscle cell proliferation	34/1782	211/17653	0.004124818	0.027143749	0.019983971	ADIPOQ/AKT1/C3orf58/CDH13/CDKN1B/COMT/CTNNB1/ERBB4/FGFR2/FOXP1/GJA1/GSTP1/HDAC4/HTR1B/IFNG/IL18/IL6/JARID2/MDM2/MEF2C/MEGF10/MIR17HG/MTOR/MYB/NOTCH3/PRKDC/PTGS2/STAT1/TCF7L2/TERT/THBS1/TNF/VIPR2/WNT2	34
BP	GO:1903825	organic acid transmembrane transport	22/1782	120/17653	0.004126111	0.027143749	0.019983971	SLC25A12/ACACB/AKT1/CPT1B/CPT2/KCNJ10/LRP2/PER2/PSEN1/SLC16A3/SLC16A7/SLC1A1/SLC1A2/SLC1A3/SLC23A2/SLC38A10/SLC6A8/SLC7A3/SLC7A5/SLC7A7/STK39/THBS1	22
BP	GO:1905039	carboxylic acid transmembrane transport	22/1782	120/17653	0.004126111	0.027143749	0.019983971	SLC25A12/ACACB/AKT1/CPT1B/CPT2/KCNJ10/LRP2/PER2/PSEN1/SLC16A3/SLC16A7/SLC1A1/SLC1A2/SLC1A3/SLC23A2/SLC38A10/SLC6A8/SLC7A3/SLC7A5/SLC7A7/STK39/THBS1	22
BP	GO:0042326	negative regulation of phosphorylation	66/1782	473/17653	0.004174964	0.027434132	0.020197759	ADARB1/ADIPOQ/ADORA2A/AKT1/APC/ASH1L/ATXN7/CBL/CDKN1B/CNKSR3/DAG1/DLG1/DMD/DUSP22/DUSP3/DVL1/EPHB2/GADD45B/GPS1/GRB10/GSTP1/HDAC3/HDAC4/HNRNPU/IGF1R/INPP5K/KAT2B/LRRC4/LRRC4C/LRRTM4/MECOM/MEN1/MTOR/NCOR1/NF1/NTF3/NTRK3/PAFAH1B1/PARD3/PAX6/PER1/PFKFB1/PHB/PIK3R2/PPP1R15B/PPP1R1B/PREX1/PRKDC/PRKN/PSEN1/PSMD10/PTPRC/RPS6KA6/RTN4RL1/RUBCN/SMAD4/SMYD3/SPRY3/STK39/TAOK3/TGFB1/TSC2/TWIST1/VRK3/YWHAG/ZMY…	66
BP	GO:0007052	mitotic spindle organization	21/1782	113/17653	0.004243821	0.027809566	0.020474164	MECP2/ARHGEF10/BIRC3/CHMP1A/CLASP1/CLASP2/DYNC1H1/EML1/FLNA/GNAI1/HNRNPU/KIF11/KIF2A/MAP4/SMC1A/SMC3/SPAST/STAG1/TNKS/TUBGCP4/TUBGCP5	21
BP	GO:0042177	negative regulation of protein catabolic process	21/1782	113/17653	0.004243821	0.027809566	0.020474164	AGAP2/CCAR2/EPHA4/FHIT/FLNA/GRIN2A/LAPTM4B/NELL1/NOS2/NRG1/OGT/OPHN1/PHB/PSEN1/RIC1/SMARCC1/TAF1/TLK2/USP7/WAC/WNT1	21
BP	GO:0046777	protein autophosphorylation	37/1782	235/17653	0.004246428	0.027809566	0.020474164	DYRK1A/ACE/ADIPOQ/AKT1/CAMK2A/CAMK2B/CAMK4/CDKL5/DAPK1/EPHA4/ERBB4/FER/FGFR2/FLT1/FRK/GSK3B/IGF1R/ITK/KIT/MAP2K2/MAPK3/MTOR/NTRK1/NTRK2/NTRK3/PASK/PRKD1/ROS1/SIK1/SLK/STK39/STYK1/TAF1/TAOK3/TRPM7/TYK2/WNK3	37
BP	GO:1903363	negative regulation of cellular protein catabolic process	15/1782	71/17653	0.004286871	0.028036367	0.020641141	CCAR2/EPHA4/FHIT/LAPTM4B/NELL1/OGT/OPHN1/PSEN1/RIC1/SMARCC1/TAF1/TLK2/USP7/WAC/WNT1	15
BP	GO:0000381	regulation of alternative mRNA splicing, via spliceosome	11/1782	45/17653	0.004295507	0.028036367	0.020641141	DYRK1A/CELF4/CELF6/EFCAB5/FMR1/HNRNPU/RBFOX1/RBM8A/RNPS1/SRRM4/TRA2B	11
BP	GO:0007622	rhythmic behavior	11/1782	45/17653	0.004295507	0.028036367	0.020641141	ADA/ADORA2A/DRD2/DRD3/EGR2/KCND2/NLGN1/OPRL1/PER3/TH/ZFHX3	11
BP	GO:0031111	negative regulation of microtubule polymerization or depolymerization	9/1782	33/17653	0.004363747	0.028386298	0.02089877	DYRK1A/APC/APC2/CAMSAP2/CLASP1/CLASP2/HDAC6/MID1/NAV3	9
BP	GO:0044091	membrane biogenesis	9/1782	33/17653	0.004363747	0.028386298	0.02089877	ANK3/IL1RAPL1/NLGN1/NLGN2/NLGN3/NLGN4X/NLGN4Y/NRXN1/NRXN2	9
BP	GO:0098901	regulation of cardiac muscle cell action potential	9/1782	33/17653	0.004363747	0.028386298	0.02089877	AKAP9/ANK2/ANK3/CACNA1C/CTNNA3/DLG1/FLNA/NOS1AP/RYR2	9
BP	GO:0038128	ERBB2 signaling pathway	10/1782	39/17653	0.004409705	0.028653238	0.021095298	CUL5/EGF/ERBB4/ERBIN/HRAS/NRAS/NRG1/PIK3CA/PRKCA/SOS1	10
BP	GO:0001708	cell fate specification	17/1782	85/17653	0.00445456	0.028791694	0.021197234	APC/APC2/AR/CTNNB1/DLL1/GLI2/HNF1B/IHH/MYT1L/NTRK3/PAX6/POU3F2/PSEN1/PTCH1/SIX2/TBX1/TBX6	17
BP	GO:0030516	regulation of axon extension	17/1782	85/17653	0.00445456	0.028791694	0.021197234	CDKL5/CYFIP1/DSCAM/EPHA4/FN1/MACF1/MAP1B/NRCAM/NRG1/NTRK3/PAFAH1B1/PLXNA2/PLXNA3/PLXNA4/RUFY3/SEMA4G/SEMA5A	17
BP	GO:2000379	positive regulation of reactive oxygen species metabolic process	18/1782	92/17653	0.004455507	0.028791694	0.021197234	ACE2/AGTR2/AGXT2/AKT1/ASS1/GRIN1/GSTP1/HDAC4/IFNG/LEP/MTOR/NOS1AP/P2RX4/PTGS2/SOD1/TGFB1/THBS1/TNF	18
BP	GO:0032768	regulation of monooxygenase activity	13/1782	58/17653	0.00447174	0.028791694	0.021197234	AGTR2/AKT1/ATP2B4/CNR1/CNR2/CYP27B1/DHFR/IFNG/LEP/NOS1AP/TERF2/TERT/TNF	13
BP	GO:2000058	regulation of ubiquitin-dependent protein catabolic process	25/1782	143/17653	0.004475436	0.028791694	0.021197234	AKT1/BCAP31/CCAR2/CSNK1D/DAB2/DVL1/EGF/FHIT/GSK3B/HSPBP1/MDM2/OGT/PIAS1/PRICKLE1/PRKN/PSEN1/PSMD10/SMARCC1/TAF1/TLK2/UBE3A/USP7/VCP/WAC/WNT1	25
BP	GO:0007195	adenylate cyclase-inhibiting dopamine receptor signaling pathway	5/1782	12/17653	0.004495302	0.028791694	0.021197234	ADCY5/DRD2/DRD3/DRD4/FLNA	5
BP	GO:0015740	C4-dicarboxylate transport	5/1782	12/17653	0.004495302	0.028791694	0.021197234	SLC25A12/ABAT/SLC1A1/SLC1A2/SLC1A3	5
BP	GO:0045591	positive regulation of regulatory T cell differentiation	5/1782	12/17653	0.004495302	0.028791694	0.021197234	FOXP3/HLA-G/IFNG/LILRB2/TGFB1	5
BP	GO:0048715	negative regulation of oligodendrocyte differentiation	5/1782	12/17653	0.004495302	0.028791694	0.021197234	CTNNB1/DLX1/DLX2/DRD3/NF1	5
BP	GO:0051775	response to redox state	5/1782	12/17653	0.004495302	0.028791694	0.021197234	ADH5/ARNTL/CLOCK/NPAS2/RYR2	5
BP	GO:0051938	L-glutamate import	5/1782	12/17653	0.004495302	0.028791694	0.021197234	KCNJ10/PER2/SLC1A1/SLC1A2/SLC1A3	5
BP	GO:0060766	negative regulation of androgen receptor signaling pathway	5/1782	12/17653	0.004495302	0.028791694	0.021197234	DAB2/FOXP1/HDAC1/PHB/SMARCA4	5
BP	GO:0097050	type B pancreatic cell apoptotic process	5/1782	12/17653	0.004495302	0.028791694	0.021197234	CAPN10/HDAC1/IL6/RYR2/TCF7L2	5
BP	GO:0019216	regulation of lipid metabolic process	53/1782	366/17653	0.004575764	0.02927483	0.021552931	ABCA1/ACACB/ADIPOQ/AKT1/AMBRA1/ANXA1/APOC3/AVPR1A/BBS4/C3/CHD9/CNR1/CPT2/CREBBP/CYP27B1/DHCR7/DRD3/EEF1A2/FABP3/FLT1/HDAC3/HTR2A/IFNG/IRS1/KIT/LEP/MTMR2/MTMR9/MTOR/NCOA1/NCOR1/NPAS2/NPC2/NR1D1/PDK3/PDK4/PIK3CG/PIK3R2/PRKD1/PTGS2/REST/RORA/RUBCN/SIK1/SIN3A/SOD1/TBL1X/TBL1XR1/TGFB1/THRA/TNF/TWIST1/VAV3	53
BP	GO:0010842	retina layer formation	7/1782	22/17653	0.004599274	0.029296468	0.021568862	AHI1/DSCAM/MEGF11/PTPRM/SDK1/TOPORS/TSPAN12	7
BP	GO:0043090	amino acid import	7/1782	22/17653	0.004599274	0.029296468	0.021568862	KCNJ10/PER2/SLC1A1/SLC1A2/SLC1A3/SLC6A1/SLC7A3	7
BP	GO:0060055	angiogenesis involved in wound healing	7/1782	22/17653	0.004599274	0.029296468	0.021568862	B4GALT1/DAG1/GPX1/ITGB3/MCAM/PRCP/SERPINE1	7
BP	GO:0070723	response to cholesterol	7/1782	22/17653	0.004599274	0.029296468	0.021568862	ABCA1/ABCA2/DAG1/MLC1/PTCH1/SMAD2/TGFB1	7
BP	GO:0009952	anterior/posterior pattern specification	33/1782	205/17653	0.004737116	0.030141519	0.022191012	ALX1/CDX2/CELSR2/CTNNB1/DLL1/EP300/FEZF1/GLI2/HNF1B/HOXB1/KDM6A/KMT2A/MED12/MIB1/OTX1/OTX2/PAX6/PBX1/PCDH8/PLXNA2/PRKDC/PSEN1/SIX2/SMAD2/SMAD4/TBX1/TBX18/TBX6/WNT1/WNT2/YY1/ZBTB16/ZEB2	33
BP	GO:0072171	mesonephric tubule morphogenesis	14/1782	65/17653	0.004745512	0.030161975	0.022206072	AGTR2/BCL2/CTNNB1/DLG1/FAT4/FMN1/HNF1B/MAGED1/PBX1/PTCH1/SIX2/SMAD4/TGFB1/WNT1	14
BP	GO:0048641	regulation of skeletal muscle tissue development	12/1782	52/17653	0.004830199	0.030652486	0.022567199	ARNTL/BCL2/CTNNB1/CYP26B1/DLL1/HDAC4/HDAC9/MEF2C/MEGF10/TBX1/TGFB1/TWIST1	12
BP	GO:0002076	osteoblast development	6/1782	17/17653	0.00486876	0.030652486	0.022567199	ACHE/GLI2/HDAC4/MEN1/SATB2/TNN	6
BP	GO:0007220	Notch receptor processing	6/1782	17/17653	0.00486876	0.030652486	0.022567199	APH1A/DLL1/DNER/NOTCH3/PSEN1/PSEN2	6
BP	GO:0031998	regulation of fatty acid beta-oxidation	6/1782	17/17653	0.00486876	0.030652486	0.022567199	ACACB/AKT1/CNR1/IRS1/MTOR/TWIST1	6
BP	GO:0036315	cellular response to sterol	6/1782	17/17653	0.00486876	0.030652486	0.022567199	ABCA1/DAG1/DYNAP/MLC1/PTCH1/RORA	6
BP	GO:0070102	interleukin-6-mediated signaling pathway	6/1782	17/17653	0.00486876	0.030652486	0.022567199	CBL/FER/IL6/PTPN11/SMAD4/STAT1	6
BP	GO:1900115	extracellular regulation of signal transduction	6/1782	17/17653	0.00486876	0.030652486	0.022567199	ADH7/AGTR2/ESR2/FBN1/FBN2/LTBP1	6
BP	GO:1900116	extracellular negative regulation of signal transduction	6/1782	17/17653	0.00486876	0.030652486	0.022567199	ADH7/AGTR2/ESR2/FBN1/FBN2/LTBP1	6
BP	GO:0030100	regulation of endocytosis	36/1782	229/17653	0.00487007	0.030652486	0.022567199	ABCA7/ACTN4/ADIPOQ/AHI1/APOC3/BIN1/BMP2K/C3/C4B/CBL/CD151/CD300LF/CDH13/DAB2/DLG4/DLL1/DNM1L/DRD2/EGF/FMR1/LRP1/MIB1/MTMR2/NLGN1/NTF3/OPHN1/PRKD1/RAC1/RIT2/RUBCN/SERPINE1/SFTPD/TBC1D5/TGFB1/TNF/TSC2	36
BP	GO:0021510	spinal cord development	19/1782	100/17653	0.004947494	0.031106165	0.02290121	ADARB1/AKT1/DAB1/DLL1/GIGYF2/GLI2/MDGA2/MED12/MTOR/NEFL/NF1/PAX6/PTBP2/PTCH1/RELN/RFX8/ROBO2/VLDLR/WNT1	19
BP	GO:0050848	regulation of calcium-mediated signaling	16/1782	79/17653	0.005014958	0.031496316	0.02318845	ADA/ATP2B4/BST1/CDH13/DMD/HAP1/ITPR1/MYO5A/NFAT5/NOS1/NRG1/P2RX4/P2RX5/PLN/RIT2/SLC9A1	16
BP	GO:0048661	positive regulation of smooth muscle cell proliferation	17/1782	86/17653	0.005042237	0.03163352	0.023289463	AKT1/CDH13/FGFR2/FOXP1/HDAC4/HTR1B/IL18/IL6/MDM2/MTOR/MYB/NOTCH3/PTGS2/STAT1/TERT/THBS1/TNF	17
BP	GO:0001838	embryonic epithelial tube formation	22/1782	122/17653	0.00506176	0.031721818	0.023354471	ALX1/BBS4/CTNNB1/DEAF1/DVL1/DVL3/HNF1B/KDM6A/LRP2/MED12/MIB1/MTHFD1/PRICKLE1/PTCH1/PTK7/SCRIB/SETD2/TGFB1/TSC1/TSC2/TWIST1/ZEB2	22
BP	GO:0007212	dopamine receptor signaling pathway	11/1782	46/17653	0.005140902	0.032114089	0.023643272	ADCY5/DRD1/DRD2/DRD3/DRD4/FLNA/GNA14/GNAS/GSK3B/KLF16/OPRM1	11
BP	GO:0090102	cochlea development	11/1782	46/17653	0.005140902	0.032114089	0.023643272	DVL1/GABRA5/GABRB3/GLI2/HOXA1/NTRK3/PAFAH1B1/PTK7/SLC26A5/SLITRK6/TBX1	11
BP	GO:2000179	positive regulation of neural precursor cell proliferation	11/1782	46/17653	0.005140902	0.032114089	0.023643272	ASPM/CTNNB1/CX3CR1/DISC1/DRD2/EGF/FLNA/GLI2/LRP2/PAX6/ZNF335	11
BP	GO:0010874	regulation of cholesterol efflux	8/1782	28/17653	0.005205327	0.032274133	0.023761101	ABCA1/ABCA12/ABCA7/ADIPOQ/EGF/LRP1/PON1/PTCH1	8
BP	GO:0021602	cranial nerve morphogenesis	8/1782	28/17653	0.005205327	0.032274133	0.023761101	ADARB1/EGR2/EPHB2/HOXA1/HOXB1/PLXNA3/PLXNA4/TBX1	8
BP	GO:0021799	cerebral cortex radially oriented cell migration	8/1782	28/17653	0.005205327	0.032274133	0.023761101	CTNNB1/DAB1/DIXDC1/LAMB1/MBOAT7/PAFAH1B1/POU3F2/RELN	8
BP	GO:0021884	forebrain neuron development	8/1782	28/17653	0.005205327	0.032274133	0.023761101	ARX/DRD1/DRD2/FGFR2/PLXNA3/ROBO1/ROBO2/SLC4A10	8
BP	GO:0044550	secondary metabolite biosynthetic process	8/1782	28/17653	0.005205327	0.032274133	0.023761101	CBS/CYP11A1/CYP11B1/CYP1A2/KMO/MYO5A/TYR/ZEB2	8
BP	GO:0051125	regulation of actin nucleation	8/1782	28/17653	0.005205327	0.032274133	0.023761101	ABI2/CORO1A/CYFIP1/FMN1/GSN/MAGEL2/NCKAP1/VIL1	8
BP	GO:0090659	walking behavior	8/1782	28/17653	0.005205327	0.032274133	0.023761101	CHD7/DAB1/DRD1/DRD2/EPHA4/KCNJ10/NPC1/SCN1A	8
BP	GO:0001658	branching involved in ureteric bud morphogenesis	13/1782	59/17653	0.005216999	0.032312093	0.023789047	AGTR2/BCL2/CTNNB1/DLG1/FAT4/HNF1B/MAGED1/PBX1/PTCH1/SIX2/SMAD4/TGFB1/WNT1	13
BP	GO:0110053	regulation of actin filament organization	39/1782	254/17653	0.005245272	0.032452683	0.023892554	ABI2/ACTR3C/ARHGEF10/BAIAP2/BBS4/BRAF/C15orf62/CAPG/CCL26/CLASP1/CLASP2/CORO1A/CYFIP1/DLG1/EPS8/FER/FMN1/GSN/INPP5K/IQGAP2/KANK1/MAGEL2/MET/MTOR/NCKAP1/PPFIA1/PREX1/PRKN/RAC1/SEMA5A/SHANK1/SHANK3/SLC9A1/SPTAN1/SPTB/SPTBN5/TENM1/TSC1/VIL1	39
BP	GO:0001709	cell fate determination	10/1782	40/17653	0.005357977	0.033044645	0.024328372	CTNNB1/CYP26B1/DLL1/MEF2C/NTF4/PAX6/POU6F2/PTCH1/WNT1/WNT7A	10
BP	GO:0018023	peptidyl-lysine trimethylation	10/1782	40/17653	0.005357977	0.033044645	0.024328372	MECP2/RTF1/ATRX/KMT2A/KMT2E/KMT5B/OGT/SETD2/TET2/ZNF335	10
BP	GO:0051653	spindle localization	10/1782	40/17653	0.005357977	0.033044645	0.024328372	ASPM/CLASP1/DYNC1H1/LLGL1/MAP4/MCPH1/MYH9/NDE1/PAFAH1B1/PAX6	10
BP	GO:0060402	calcium ion transport into cytosol	25/1782	145/17653	0.005378424	0.033135648	0.024395371	ANK2/ATP2B4/BCL2/CACNA1C/CHD7/CORO1A/DMD/DRD1/DRD2/GRIN1/GRIN2A/GRIN2B/HAP1/HTR2A/ITPR1/MYO5A/NOS1/P2RX4/P2RX5/PLN/PTPRC/RYR2/RYR3/TGFB1/TRPM1	25
BP	GO:0006979	response to oxidative stress	61/1782	436/17653	0.005400909	0.033238998	0.02447146	ADA/ADIPOQ/AKT1/ALS2/ANXA1/APP/AREG/ARNTL/ATG7/BCL2/CD38/CHRNA4/CTNNB1/DAPK1/DGKK/DHFR/EPAS1/EZH2/FER/GPR37/GPX1/GSTP1/HDAC1/HDAC6/IL6/KDM6B/MAPK1/MAPK13/MAPK3/MDM2/MET/MICB/MMP3/MTF1/MTR/MYB/NAPRT/NR4A2/PNKP/PPP1R15B/PRKD1/PRKN/PRODH/PSEN1/PTGS2/PTPRK/PXDN/RAD52/SESN2/SIN3A/SLC23A2/SLC25A24/SOD1/STAT1/TLDC1/TNF/TPO/TRA2B/TRPC6/TSC1/WNT1	61
BP	GO:0007616	long-term memory	9/1782	34/17653	0.005412748	0.033276681	0.024499204	MECP2/CAMK4/DRD2/GRIA1/GRIN1/MTOR/NTF4/RELN/SHANK1	9
BP	GO:0007204	positive regulation of cytosolic calcium ion concentration	44/1782	295/17653	0.005436146	0.033385279	0.024579156	ADCY5/ANK2/ATP2B4/AVPR1A/AVPR1B/BCAP31/BCL2/CACNA1A/CACNA1C/CD38/CHD7/CIB2/CORO1A/CXCR3/DLG4/DMD/DRD1/DRD2/ESR1/GJA1/GRIN1/GRIN2A/GRIN2B/GRM1/HAP1/HTR2A/ITPR1/MYO5A/NOS1/OPRL1/OXT/OXTR/P2RX4/P2RX5/PIK3CG/PLN/PTGER3/PTPRC/RYR2/RYR3/TGFB1/TRPC6/TRPM1/TRPV4	44
BP	GO:0046324	regulation of glucose import	14/1782	66/17653	0.005476294	0.033596402	0.024734591	ADIPOQ/AKT1/CAPN10/CLTCL1/GRB10/IRS1/LEP/PIK3R2/PTPN11/RTN2/SLC1A2/SLC25A27/TERT/TNF	14
BP	GO:0007584	response to nutrient	33/1782	207/17653	0.005504582	0.033734398	0.024836187	ABCA1/ADA/ADIPOQ/ADSL/AGL/BAIAP2/BCL11A/CIB2/CNR1/CYP27B1/DNMT3A/GRIN1/GSN/GSTP1/LEP/MDM2/MTHFR/MTOR/NCOA1/OGT/P2RX4/P2RX5/PTGS2/RYR3/SETDB1/SLC27A4/SLC6A4/SOD1/SPP1/STAT1/TAF1/TGFB1/TYR	33
BP	GO:0032147	activation of protein kinase activity	48/1782	328/17653	0.005512865	0.033749633	0.024847404	ADCY3/ADCY5/ADCY9/ADRB2/AKT1/BRAF/CHRNA7/DBF4B/DLG1/DRD2/DRD4/DYNAP/EGF/GADD45B/GRM1/GRM4/IL18/IQGAP3/ITGB3/KIT/LEP/MADD/MAP2K2/MAP2K3/MAP2K6/MAP3K15/MAPK1/MAPK10/MAPK3/MTOR/NGF/NRG1/NTF3/NTRK1/NTRK3/PAK6/PIK3CA/PSEN1/PTPN11/RIPK2/SLK/SOD1/STK39/TAOK3/THBS1/TNF/TRAF7/WNT7B	48
BP	GO:2001251	negative regulation of chromosome organization	22/1782	123/17653	0.005591673	0.034196133	0.025176129	MECP2/APC/ATRX/BCOR/BUB1/FOXP3/HNRNPU/JARID2/PAX5/PHF2/PHF8/PINX1/POT1/RAD21/SIN3A/SMG6/TERF2/TET1/TNKS/TWIST1/UBR5/ZNF451	22
BP	GO:0007162	negative regulation of cell adhesion	39/1782	255/17653	0.005605687	0.034221804	0.025195029	ABAT/ACTN4/ADAM22/ADAMTS18/ADIPOQ/ADORA2A/ANXA1/ASS1/CASK/CDH13/CLASP2/DAB1/DLG1/DSCAM/DUSP22/DUSP3/FOXP3/GCNT2/HLA-G/IHH/IL20RB/KANK1/LILRB2/MEN1/MUC1/NF1/PLXNA2/PLXNA3/PLXNA4/PLXNB1/PTPN11/PTPRC/SEMA5A/SERPINE1/SFTPD/TGFB1/THBS1/TRPV4/WNT1	39
BP	GO:1903362	regulation of cellular protein catabolic process	36/1782	231/17653	0.005607626	0.034221804	0.025195029	AKT1/BCAP31/BRSK2/CCAR2/CSNK1D/DAB2/DVL1/EGF/EPHA4/FHIT/FMR1/GPX1/GSK3B/HSPBP1/LAPTM4B/LRP1/LRP2/MDM2/MSN/NELL1/OGT/OPHN1/PIAS1/PRICKLE1/PRKN/PSEN1/PSMD10/RIC1/SMARCC1/TAF1/TLK2/UBE3A/USP7/VCP/WAC/WNT1	36
BP	GO:0072078	nephron tubule morphogenesis	15/1782	73/17653	0.00562921	0.034317553	0.025265522	AGTR2/AHI1/BCL2/CTNNB1/DLG1/FAT4/FMN1/HNF1B/MAGED1/PBX1/PTCH1/SIX2/SMAD4/TGFB1/WNT1	15
BP	GO:0038083	peptidyl-tyrosine autophosphorylation	12/1782	53/17653	0.005682726	0.034535313	0.025425843	DYRK1A/ACE/ERBB4/FER/FRK/IGF1R/ITK/MAPK3/NTRK1/ROS1/STYK1/TYK2	12
BP	GO:1901068	guanosine-containing compound metabolic process	12/1782	53/17653	0.005682726	0.034535313	0.025425843	CARD11/CASK/DLG1/DLG2/DLG3/DLG4/GPHN/IMPDH2/MOCOS/NME7/SCRIB/TJP2	12
BP	GO:1903428	positive regulation of reactive oxygen species biosynthetic process	12/1782	53/17653	0.005682726	0.034535313	0.025425843	AGTR2/AGXT2/AKT1/ASS1/GRIN1/HDAC4/IFNG/MTOR/NOS1AP/P2RX4/PTGS2/TNF	12
BP	GO:0072009	nephron epithelium development	20/1782	109/17653	0.005998716	0.036417646	0.026811668	ADIPOQ/AGTR2/AHI1/BCL2/CTNNB1/DLG1/DLL1/FAT4/FMN1/HNF1B/MAGED1/MEF2C/PBX1/PTCH1/SIX2/SMAD4/STAT1/TGFB1/WNT1/WNT7B	20
BP	GO:0032388	positive regulation of intracellular transport	37/1782	240/17653	0.006013029	0.036466515	0.026847647	ANK3/BCAP31/CAPN10/CEP290/DAB2/DHX9/DNM1L/DYNC1H1/EHD2/GSK3B/IFNG/KCNB1/MAPK1/MDM2/MLC1/MSN/MTMR2/NLGN1/NPEPPS/NRG1/PDZK1/PRKN/PSEN1/PTGS2/RBM27/RUFY3/RUVBL1/SAE1/SCP2/SLC17A9/STXBP1/TCF7L2/TENM1/TGFB1/UBR5/UNC13B/YWHAE	37
BP	GO:0015813	L-glutamate transmembrane transport	7/1782	23/17653	0.006044145	0.036541028	0.026902505	SLC25A12/KCNJ10/PER2/PSEN1/SLC1A1/SLC1A2/SLC1A3	7
BP	GO:0051953	negative regulation of amine transport	7/1782	23/17653	0.006044145	0.036541028	0.026902505	ABAT/AGTR2/CNR1/DRD2/GRM7/LEP/STK39	7
BP	GO:2000209	regulation of anoikis	7/1782	23/17653	0.006044145	0.036541028	0.026902505	BCL2/ITGA5/MYBBP1A/NTRK2/PDK4/PIK3CA/SIK1	7
BP	GO:0042490	mechanoreceptor differentiation	13/1782	60/17653	0.006058472	0.03658965	0.026938302	DLL1/FAT4/GABRA5/GABRB3/NTF4/NTRK1/NTRK2/NTRK3/PAFAH1B1/SCRIB/SLITRK6/SOD1/USH2A	13
BP	GO:0035567	non-canonical Wnt signaling pathway	26/1782	154/17653	0.006093697	0.036764255	0.027066851	AGO1/AGO4/CAMK2A/CELSR2/CSNK1D/CTNNB1/DAB2/DVL1/DVL3/GPC4/GPC6/MED12/MOV10/PLCB1/PRICKLE1/PRICKLE2/PSMD10/PSMD12/PSME4/PTK7/RAC1/RNF213/TCF7L2/TNRC6B/WNT1/WNT7A	26
BP	GO:0016339	calcium-dependent cell-cell adhesion via plasma membrane cell adhesion molecules	11/1782	47/17653	0.006112475	0.036839366	0.02712215	CDH10/CDH11/CDH13/CDH18/CDH22/CDH5/CDH8/CDH9/NLGN1/PCDHB16/PCDHB4	11
BP	GO:0008286	insulin receptor signaling pathway	22/1782	124/17653	0.006166528	0.037126709	0.027333699	AKT1/APC/ATP6V0A2/BAIAP2/EIF4EBP2/FER/GRB10/IGF1R/INPP5K/IRS1/KANK1/LEP/OGT/PDK4/PHIP/PIK3CA/PIK3R2/PRKCB/SMARCC1/SOS1/TSC1/TSC2	22
BP	GO:0009746	response to hexose	31/1782	193/17653	0.006253132	0.037570416	0.027660369	ADCY5/ADIPOQ/ATG7/BRSK2/CDKN1B/GJA1/GJB6/GRIK5/HNF1B/IGF1R/KCNB1/LPL/MEN1/NR1D1/NRXN1/PDK3/PIK3CA/PTGS2/RAB11FIP2/RAB11FIP5/SESN2/SIN3A/SMAD2/SMARCA4/TCF7L2/TGFB1/TH/THBS1/TRA2B/UCN3/UNC13B	31
BP	GO:0060541	respiratory system development	31/1782	193/17653	0.006253132	0.037570416	0.027660369	ABCA12/ADA/ALDH1A3/CHD7/CIC/CTNNB1/CYP1A2/DAG1/DHCR7/EDA/EIF4E/EP300/EPAS1/FGFR2/FOXP2/GLI2/HSD11B1/HYDIN/MAPK1/MAPK3/MIR17HG/PLOD3/PTK7/SFTPD/SMAD2/SMCHD1/THRA/TIMELESS/TNF/WNT2/WNT7B	31
BP	GO:0071359	cellular response to dsRNA	14/1782	67/17653	0.006294841	0.037782026	0.027816162	AGO1/AGO4/COLEC12/DHX9/DICER1/ESR1/IFIH1/MAP2K2/NCOR1/PQBP1/SMAD2/TERT/TGFB1/TSN	14
BP	GO:0010507	negative regulation of autophagy	15/1782	74/17653	0.006417326	0.038437932	0.028299058	AKT1/ATG7/BCL2/EIF4G2/LEP/MET/MTMR9/MTOR/NPC1/PIK3CA/RUBCN/TLK2/TSC1/TSC2/USP30	15
BP	GO:0034109	homotypic cell-cell adhesion	15/1782	74/17653	0.006417326	0.038437932	0.028299058	ABAT/ADAMTS18/ANK3/CTNNA3/FGA/FLNA/GNAS/ITGB3/MEGF10/MEGF11/MYH9/PIK3CG/PRKCA/STXBP1/STXBP3	15
BP	GO:0030217	T cell differentiation	35/1782	225/17653	0.006429883	0.038473564	0.028325291	ADA/ANXA1/BCL2/BRAF/CAMK4/CARD11/CHD7/CTNNB1/CYP26B1/FOXN1/FOXP1/FOXP3/GLI2/HLA-G/IFNG/IHH/IL18/IL6/ITK/KIT/LEP/LILRB2/MYB/PREX1/PRKDC/PTPRC/RIPK2/RORA/SOD1/SOS1/TGFB1/TSC1/WNT1/ZBTB16/ZNF683	35
BP	GO:0070646	protein modification by small protein removal	45/1782	306/17653	0.006440845	0.038499587	0.02834445	ADRB2/APC/AR/ATXN7/BIRC3/COPS2/EP300/ESR1/FOXK1/GPS1/HCFC1/IFIH1/KAT2B/KDM1B/MBD5/MBD6/MDM2/MINDY2/OGT/OTUD4/PRKN/PSMD10/PSMD12/PSME4/RIPK2/RNF135/RUVBL1/SMAD2/SMAD4/STAM/TNIP2/TNKS/TOMM20/TRRAP/UIMC1/USP15/USP30/USP45/USP46/USP54/USP7/USP9X/USP9Y/VCP/YY1	45
BP	GO:0021575	hindbrain morphogenesis	10/1782	41/17653	0.006458454	0.038525737	0.028363702	CBLN1/DAB1/DLL1/GLI2/GRID2/OPHN1/PTPN11/RORA/WNT1/WNT7A	10
BP	GO:2000059	negative regulation of ubiquitin-dependent protein catabolic process	10/1782	41/17653	0.006458454	0.038525737	0.028363702	CCAR2/FHIT/OGT/PSEN1/SMARCC1/TAF1/TLK2/USP7/WAC/WNT1	10
BP	GO:0031112	positive regulation of microtubule polymerization or depolymerization	8/1782	29/17653	0.006563616	0.03875687	0.028533869	MECP2/AKAP9/CDKN1B/CLASP1/MET/NAV3/RAC1/TRPV4	8
BP	GO:0045920	negative regulation of exocytosis	8/1782	29/17653	0.006563616	0.03875687	0.028533869	ANXA1/BRAF/FMR1/IL1RAPL1/PRKN/REST/STXBP3/TRIM9	8
BP	GO:0046320	regulation of fatty acid oxidation	8/1782	29/17653	0.006563616	0.03875687	0.028533869	ACACB/AKT1/CNR1/FABP3/IRS1/MTOR/PDK4/TWIST1	8
BP	GO:0019827	stem cell population maintenance	26/1782	155/17653	0.006637673	0.03875687	0.028533869	RTF1/ASPM/BRAF/CDX2/CNOT3/CTNNB1/DLL1/EIF4E/EPAS1/ESRRB/FOXP1/HNF1B/KIT/MCPH1/MED12/METTL14/NIPBL/PBX1/POLR2A/SIX2/SMAD2/SMAD4/SMC1A/SMC3/TET1/WNT7A	26
BP	GO:0007517	muscle organ development	56/1782	398/17653	0.006640366	0.03875687	0.028533869	ACHE/ADARB1/ARNTL/BCL2/BEND2/CACNA1H/CHD2/CHD7/CHRND/COL11A1/COPS2/CTNNB1/CYP26B1/DLL1/DMD/DNER/EGR2/EGR3/EP300/ERBB4/FGFR2/FOXK1/FOXP2/GJA1/GPX1/HDAC4/HDAC9/HIVEP3/HOMER1/JARID2/KMT5B/LARGE1/LRP2/MAPK12/MEF2C/MEGF10/MIR17HG/MKL2/MTOR/MYH14/NEB/NF1/NRG1/PAX5/PITX1/RYR2/SMAD4/SVIL/TBX1/TCF12/TGFB1/TTN/TWIST1/UTRN/WNT2/ZFHX3	56
BP	GO:0010742	macrophage derived foam cell differentiation	9/1782	35/17653	0.006646476	0.03875687	0.028533869	ABCA1/ADIPOQ/EP300/IL18/ITGB3/LPL/MSR1/STAT1/TGFB1	9
BP	GO:0031641	regulation of myelination	9/1782	35/17653	0.006646476	0.03875687	0.028533869	AKT1/CTNNB1/DAG1/DICER1/DLG1/MTMR2/MTOR/NRG1/PARD3	9
BP	GO:0044331	cell-cell adhesion mediated by cadherin	9/1782	35/17653	0.006646476	0.03875687	0.028533869	CDH10/CDH11/CDH13/CDH18/CDH22/CDH5/CDH8/CDH9/FER	9
BP	GO:0051293	establishment of spindle localization	9/1782	35/17653	0.006646476	0.03875687	0.028533869	CLASP1/DYNC1H1/LLGL1/MAP4/MCPH1/MYH9/NDE1/PAFAH1B1/PAX6	9
BP	GO:0090077	foam cell differentiation	9/1782	35/17653	0.006646476	0.03875687	0.028533869	ABCA1/ADIPOQ/EP300/IL18/ITGB3/LPL/MSR1/STAT1/TGFB1	9
BP	GO:0031099	regeneration	30/1782	186/17653	0.006659956	0.03875687	0.028533869	ANXA1/BCL2/BRAF/CHL1/DAG1/DHFR/EPHA4/EPPK1/ERBB4/EZH2/GAP43/GJA1/GPX1/GSN/GSTP1/IHH/LARGE1/LPIN1/MTR/NEFL/NTRK3/PFKFB1/PTCH1/RGMA/RTN4RL1/SPP1/TGFB1/UPF2/WNT1/WNT7A	30
BP	GO:0007221	positive regulation of transcription of Notch receptor target	6/1782	18/17653	0.006687682	0.03875687	0.028533869	CREBBP/EP300/KAT2B/NOTCH3/PBX1/STAT1	6
BP	GO:0010592	positive regulation of lamellipodium assembly	6/1782	18/17653	0.006687682	0.03875687	0.028533869	AUTS2/HDAC4/MTOR/NCKAP1/RAC1/WNT1	6
BP	GO:0033599	regulation of mammary gland epithelial cell proliferation	6/1782	18/17653	0.006687682	0.03875687	0.028533869	BRCA2/DEAF1/GPX1/IQGAP3/KDM5B/ROBO1	6
BP	GO:0051412	response to corticosterone	6/1782	18/17653	0.006687682	0.03875687	0.028533869	AVPR1A/MAOB/NEFL/NTRK3/TH/UCN3	6
BP	GO:0060074	synapse maturation	6/1782	18/17653	0.006687682	0.03875687	0.028533869	CAMK2B/NFIA/NRXN1/RELN/SEZ6L/SHANK1	6
BP	GO:0061003	positive regulation of dendritic spine morphogenesis	6/1782	18/17653	0.006687682	0.03875687	0.028533869	BAIAP2/CAMK2B/CAPRIN1/DNM1L/PAFAH1B1/RELN	6
BP	GO:1902003	regulation of amyloid-beta formation	6/1782	18/17653	0.006687682	0.03875687	0.028533869	ABCA7/APP/BIN1/CHRNA7/EPHA4/HAP1	6
BP	GO:1903204	negative regulation of oxidative stress-induced neuron death	6/1782	18/17653	0.006687682	0.03875687	0.028533869	ATG7/CTNNB1/PRKN/TLDC1/TSC1/WNT1	6
BP	GO:0001976	neurological system process involved in regulation of systemic arterial blood pressure	5/1782	13/17653	0.006703567	0.03875687	0.028533869	MECP2/ACE2/AGTR2/DRD2/NAV2	5
BP	GO:0002087	regulation of respiratory gaseous exchange by neurological system process	5/1782	13/17653	0.006703567	0.03875687	0.028533869	MECP2/NLGN1/NLGN2/NLGN3/TSHZ3	5
BP	GO:0031650	regulation of heat generation	5/1782	13/17653	0.006703567	0.03875687	0.028533869	ABAT/CNR1/PTGER3/PTGS2/TNF	5
BP	GO:0032230	positive regulation of synaptic transmission, GABAergic	5/1782	13/17653	0.006703567	0.03875687	0.028533869	ADORA2A/HAP1/NLGN1/NLGN2/OXTR	5
BP	GO:0033127	regulation of histone phosphorylation	5/1782	13/17653	0.006703567	0.03875687	0.028533869	AKAP8/AKAP8L/FMR1/MAPK3/TWIST1	5
BP	GO:0035333	Notch receptor processing, ligand-dependent	5/1782	13/17653	0.006703567	0.03875687	0.028533869	APH1A/DLL1/NOTCH3/PSEN1/PSEN2	5
BP	GO:0035641	locomotory exploration behavior	5/1782	13/17653	0.006703567	0.03875687	0.028533869	DLG4/DPP4/GAD1/NLGN2/SLC4A10	5
BP	GO:0042711	maternal behavior	5/1782	13/17653	0.006703567	0.03875687	0.028533869	AVPR1A/BRINP1/DRD1/OXT/OXTR	5
BP	GO:0071872	cellular response to epinephrine stimulus	5/1782	13/17653	0.006703567	0.03875687	0.028533869	ADIPOQ/ATP2B4/PDE4B/RYR2/SLC9A1	5
BP	GO:0097154	GABAergic neuron differentiation	5/1782	13/17653	0.006703567	0.03875687	0.028533869	ARX/DLX1/DLX2/DRD1/DRD2	5
BP	GO:1902285	semaphorin-plexin signaling pathway involved in neuron projection guidance	5/1782	13/17653	0.006703567	0.03875687	0.028533869	NRP2/PLXNA2/PLXNA3/PLXNA4/PLXNB1	5
BP	GO:2000010	positive regulation of protein localization to cell surface	5/1782	13/17653	0.006703567	0.03875687	0.028533869	ABCA12/AKT1/ERBB4/NRG1/TNF	5
BP	GO:0072073	kidney epithelium development	24/1782	140/17653	0.006769271	0.039097914	0.028784954	ADIPOQ/AGTR2/AHI1/BCL2/CTNNB1/DLG1/DLL1/EPHA4/FAT4/FGFR2/FMN1/HNF1B/MAGED1/MEF2C/PBX1/PTCH1/ROBO2/SIX2/SMAD2/SMAD4/STAT1/TGFB1/WNT1/WNT7B	24
BP	GO:0001704	formation of primary germ layer	22/1782	125/17653	0.006789101	0.039173584	0.028840665	RTF1/COL11A1/COL12A1/COL7A1/CTNNB1/EXOC4/FGFR2/FN1/HNF1B/ITGA4/ITGA5/ITGB3/KDM6A/KDM6B/LAMB1/LAMB3/MMP8/SETD2/SIX2/SMAD2/SOX7/TBX6	22
BP	GO:0045444	fat cell differentiation	33/1782	210/17653	0.006849784	0.039484596	0.02906964	ADIPOQ/ADRB2/AKT1/ARNTL/BBS4/EGR2/EP300/FAM120B/GPX1/HDAC6/HTR2A/IL6/LAMB3/LEP/MTOR/NIPBL/NR1D1/NR4A2/NUDT7/PER2/PIAS1/PLCB1/PTGS2/RORA/SYAP1/TBL1XR1/TCF7L2/TGFB1/TNF/TRIO/TRPV4/WNT1/ZBTB16	33
BP	GO:0030177	positive regulation of Wnt signaling pathway	28/1782	171/17653	0.006966196	0.040115916	0.029534435	ARNTL/ASPM/CCAR2/CSNK1D/DAB2/DDX3X/DISC1/DIXDC1/DVL1/EDA/FGFR2/KANK1/MACF1/PSMD10/PSMD12/PSME4/RUVBL1/SMARCA4/TBL1X/TBL1XR1/TERT/TNKS/UBR5/VCP/WNT1/WNT2/WNT7A/ZEB2	28
BP	GO:0016579	protein deubiquitination	43/1782	291/17653	0.006999591	0.040268399	0.029646698	ADRB2/APC/AR/ATXN7/BIRC3/EP300/ESR1/FOXK1/HCFC1/IFIH1/KAT2B/KDM1B/MBD5/MBD6/MDM2/MINDY2/OGT/OTUD4/PRKN/PSMD10/PSMD12/PSME4/RIPK2/RNF135/RUVBL1/SMAD2/SMAD4/STAM/TNIP2/TNKS/TOMM20/TRRAP/UIMC1/USP15/USP30/USP45/USP46/USP54/USP7/USP9X/USP9Y/VCP/YY1	43
BP	GO:0010631	epithelial cell migration	47/1782	324/17653	0.007030746	0.040407703	0.029749257	MECP2/AGTR2/AKT1/AMOTL1/ANXA1/CDH13/CLASP1/CLASP2/DOCK1/DPP4/EGR3/EPPK1/FOXP1/GPX1/HDAC6/HDAC9/IFNG/ITGB3/KIT/KRT16/MACF1/MAP2K3/MCC/MEF2C/MET/MIR137/MMRN2/MTOR/MYH9/NF1/NRP2/P2RX4/PIK3CA/PRCP/PRKCA/PRKD1/PTGS2/PTPN11/PTPRM/ROBO1/SEMA5A/TGFB1/THBS1/VASH1/VIL1/WNT7A/ZEB2	47
BP	GO:0097711	ciliary basal body-plasma membrane docking	18/1782	96/17653	0.007052867	0.040494865	0.029813429	AHI1/AKAP9/C2CD3/CEP135/CEP152/CEP290/CEP41/CLASP1/CSNK1D/DYNC1H1/NDE1/NINL/NPHP1/OFD1/PAFAH1B1/TUBA1A/YWHAE/YWHAG	18
BP	GO:0001656	metanephros development	17/1782	89/17653	0.007194578	0.041184461	0.030321127	ADIPOQ/AGTR2/APH1A/BCL2/CTNNB1/FAT4/FBN1/FMN1/HNF1B/NF1/NIPBL/PTCH1/ROBO2/SIX2/SMAD4/STAT1/WNT7B	17
BP	GO:0007044	cell-substrate junction assembly	17/1782	89/17653	0.007194578	0.041184461	0.030321127	BCL2/CD151/CLASP1/CLASP2/COL16A1/FMN1/FN1/ITGA5/ITGB3/LAMB3/MACF1/PTPRK/RAC1/SLC9A1/SLK/THBS1/TSC1	17
BP	GO:0033692	cellular polysaccharide biosynthetic process	14/1782	68/17653	0.007208342	0.041184461	0.030321127	AGL/AKT1/ESRRB/EXT1/GBE1/GSK3B/GYG2/INPP5K/IRS1/MTOR/NR1D1/PASK/PER2/PPP1R3F	14
BP	GO:0071248	cellular response to metal ion	26/1782	156/17653	0.00722117	0.041184461	0.030321127	AKT1/ALOX5AP/ANK3/AOC1/BRAF/CACNA1H/CDKN1B/CYP11B1/CYP1A2/GLRA2/GSN/KCNH1/MAPK1/MAPK3/MEF2C/NLGN1/PRKN/PTGS2/RYR3/SCN5A/SLC25A24/SOD1/SYT1/TH/TPH2/XRCC4	26
BP	GO:0010718	positive regulation of epithelial to mesenchymal transition	11/1782	48/17653	0.00722249	0.041184461	0.030321127	ALX1/CTNNB1/DAB2/EZH2/GCNT2/MTOR/SMAD2/SMAD4/TCF7L2/TGFB1/TWIST1	11
BP	GO:0010828	positive regulation of glucose transmembrane transport	11/1782	48/17653	0.00722249	0.041184461	0.030321127	ADIPOQ/AKT1/BRAF/C3/CAPN10/CLTCL1/IRS1/PIK3R2/PTPN11/SLC1A2/TERT	11
BP	GO:0033344	cholesterol efflux	11/1782	48/17653	0.00722249	0.041184461	0.030321127	ABCA1/ABCA12/ABCA7/ADIPOQ/APOC3/EGF/LRP1/NPC1/NPC2/PON1/PTCH1	11
BP	GO:0032508	DNA duplex unwinding	15/1782	75/17653	0.00729163	0.041497431	0.030551545	ANXA1/ATRX/CHD1/CHD1L/CHD2/CHD3/CHD4/CHD8/DDX11/DDX3X/DHX9/MCM4/POT1/RUVBL1/XPC	15
BP	GO:1903779	regulation of cardiac conduction	15/1782	75/17653	0.00729163	0.041497431	0.030551545	ACE2/ANK2/ASPH/ATP1A3/ATP1B1/ATP2B2/ATP2B3/ATP2B4/DMPK/FLNA/ITPR1/NOS1/PLN/RYR2/RYR3	15
BP	GO:0032526	response to retinoic acid	19/1782	104/17653	0.007630038	0.043338615	0.031907075	ABCA1/ATP1A3/BRINP1/CD38/CYP26B1/FGFR2/GJA1/LEP/MICB/MYB/NTRK3/OXT/PTCH1/PTK7/RORB/SLC6A4/TBX1/WNT2/WNT7B	19
BP	GO:1903409	reactive oxygen species biosynthetic process	19/1782	104/17653	0.007630038	0.043338615	0.031907075	AGTR2/AGXT2/AKT1/ASS1/ATP2B4/CYP1A2/GRIN1/HDAC4/IFNG/MAOB/MTOR/NOS1/NOS1AP/NOS2/P2RX4/PTGS2/RORA/SOD1/TNF	19
BP	GO:0043124	negative regulation of I-kappaB kinase/NF-kappaB signaling	10/1782	42/17653	0.007726576	0.043719112	0.032187207	ADIPOQ/ASH1L/ESR1/GSTP1/IL1RL1/NLRX1/PER1/RORA/STAT1/ZMYND11	10
BP	GO:0045429	positive regulation of nitric oxide biosynthetic process	10/1782	42/17653	0.007726576	0.043719112	0.032187207	AGTR2/AGXT2/AKT1/ASS1/IFNG/MTOR/NOS1AP/P2RX4/PTGS2/TNF	10
BP	GO:1904407	positive regulation of nitric oxide metabolic process	10/1782	42/17653	0.007726576	0.043719112	0.032187207	AGTR2/AGXT2/AKT1/ASS1/IFNG/MTOR/NOS1AP/P2RX4/PTGS2/TNF	10
BP	GO:0008088	axo-dendritic transport	12/1782	55/17653	0.007743275	0.043719112	0.032187207	AP3B2/APP/DST/FMR1/HAP1/KIF1A/KIF5C/NEFL/PAFAH1B1/SOD1/SPAST/TERF2	12
BP	GO:0060688	regulation of morphogenesis of a branching structure	12/1782	55/17653	0.007743275	0.043719112	0.032187207	AGTR2/AR/BCL11A/CTNNB1/ESR1/FGFR2/HNF1B/MAGED1/SIX2/TGFB1/TNF/WNT2	12
BP	GO:0001933	negative regulation of protein phosphorylation	60/1782	435/17653	0.007777027	0.043719112	0.032187207	ADARB1/ADIPOQ/ADORA2A/AKT1/APC/ASH1L/CBL/CDKN1B/CNKSR3/DAG1/DLG1/DMD/DUSP22/DUSP3/DVL1/EPHB2/GADD45B/GPS1/GSTP1/HDAC3/IGF1R/INPP5K/KAT2B/LRRC4/LRRC4C/LRRTM4/MECOM/MEN1/MTOR/NCOR1/NF1/NTF3/NTRK3/PAFAH1B1/PARD3/PAX6/PER1/PHB/PIK3R2/PPP1R15B/PPP1R1B/PREX1/PRKDC/PRKN/PSEN1/PSMD10/PTPRC/RPS6KA6/RTN4RL1/SMAD4/SMYD3/SPRY3/STK39/TAOK3/TGFB1/TSC2/TWIST1/VRK3/YWHAG/ZMYND11	60
BP	GO:0007062	sister chromatid cohesion	23/1782	134/17653	0.007791393	0.043719112	0.032187207	ATRX/BUB1/CLASP1/CLASP2/CTCF/CTNNB1/DDX11/DYNC1H1/KIF2A/NDE1/NIPBL/NUP133/PAFAH1B1/POGZ/RAD21/RAD21L1/RANBP2/SMC1A/SMC3/STAG1/TNKS/XPO1/ZWILCH	23
BP	GO:0002068	glandular epithelial cell development	7/1782	24/17653	0.007802157	0.043719112	0.032187207	ARNTL/CLOCK/DLL1/GSK3B/PAX6/RFX3/RHEB	7
BP	GO:0035902	response to immobilization stress	7/1782	24/17653	0.007802157	0.043719112	0.032187207	BRD1/CYP1A2/MDM2/NR0B1/TGFB1/TH/UCN3	7
BP	GO:0042430	indole-containing compound metabolic process	7/1782	24/17653	0.007802157	0.043719112	0.032187207	ASMT/DDC/GRIN2A/HTR1A/KMO/TDO2/TPH2	7
BP	GO:0045686	negative regulation of glial cell differentiation	7/1782	24/17653	0.007802157	0.043719112	0.032187207	CTNNB1/DAB1/DLX1/DLX2/DRD3/NF1/NTRK3	7
BP	GO:0051642	centrosome localization	7/1782	24/17653	0.007802157	0.043719112	0.032187207	AKAP9/ASPM/DLG1/NDE1/PAFAH1B1/PLXNA2/RANBP2	7
BP	GO:0060307	regulation of ventricular cardiac muscle cell membrane repolarization	7/1782	24/17653	0.007802157	0.043719112	0.032187207	AKAP9/ANK2/DLG1/GJA1/NOS1AP/SCN5A/SNTA1	7
BP	GO:0060969	negative regulation of gene silencing	7/1782	24/17653	0.007802157	0.043719112	0.032187207	ESR1/NCOR1/PHF2/PHF8/TERT/TET1/TGFB1	7
BP	GO:0060401	cytosolic calcium ion transport	26/1782	157/17653	0.007846287	0.043924119	0.032338139	ANK2/ATP2B4/BCL2/CACNA1C/CHD7/CORO1A/DMD/DRD1/DRD2/GRIN1/GRIN2A/GRIN2B/HAP1/HTR2A/ITPR1/MCUB/MYO5A/NOS1/P2RX4/P2RX5/PLN/PTPRC/RYR2/RYR3/TGFB1/TRPM1	26
BP	GO:0007519	skeletal muscle tissue development	27/1782	165/17653	0.008016839	0.044835772	0.033009322	ARNTL/BCL2/BEND2/CHRND/COPS2/CTNNB1/CYP26B1/DLL1/DNER/EGR2/EP300/FOXP2/GPX1/HDAC4/HDAC9/HIVEP3/HOMER1/MEF2C/MEGF10/MYH14/NF1/PAX5/PITX1/SVIL/TBX1/TGFB1/TWIST1	27
BP	GO:0006112	energy reserve metabolic process	17/1782	90/17653	0.008057674	0.04496929	0.033107623	AGL/AKT1/ESRRB/GBE1/GNAS/GSK3B/GYG2/INPP5K/IRS1/LEP/MC4R/MTOR/NR1D1/PASK/PER2/PPP1R3F/RB1CC1	17
BP	GO:0015909	long-chain fatty acid transport	13/1782	62/17653	0.008063885	0.04496929	0.033107623	ACACB/ACE/AKT1/ANXA1/CPT1B/CPT2/DRD2/DRD3/DRD4/FABP3/MIF/SLC27A4/THBS1	13
BP	GO:0072091	regulation of stem cell proliferation	13/1782	62/17653	0.008063885	0.04496929	0.033107623	ACE/ASPM/CTNNB1/CX3CR1/DISC1/DRD2/HNRNPU/NF1/PAX6/PTPRC/TERT/TGFB1/ZNF335	13
BP	GO:0000578	embryonic axis specification	9/1782	36/17653	0.008084809	0.044999771	0.033130063	C2CD3/CTNNB1/KDM6A/PTCH1/SMAD2/SMAD4/TBX6/WNT1/WNT7A	9
BP	GO:0050919	negative chemotaxis	9/1782	36/17653	0.008084809	0.044999771	0.033130063	ITGB3/NRG1/PLXNA3/PLXNA4/ROBO1/ROBO2/SEMA4G/SEMA5A/SLIT3	9
BP	GO:0060538	skeletal muscle organ development	28/1782	173/17653	0.008155474	0.045235955	0.033303948	ARNTL/BCL2/BEND2/CHRND/COPS2/CTNNB1/CYP26B1/DLL1/DNER/EGR2/EP300/FOXP2/GPX1/HDAC4/HDAC9/HIVEP3/HOMER1/LARGE1/MEF2C/MEGF10/MYH14/NF1/PAX5/PITX1/SVIL/TBX1/TGFB1/TWIST1	28
BP	GO:2000377	regulation of reactive oxygen species metabolic process	28/1782	173/17653	0.008155474	0.045235955	0.033303948	ACE2/AGTR2/AGXT2/AKT1/ASS1/ATP2B4/BCL2/BST1/DHFR/GRIN1/GSTP1/HDAC4/HDAC6/IFNG/LEP/MMP3/MTOR/NOS1AP/P2RX4/PDK3/PRCP/PRKN/PTGS2/RAC1/SOD1/TGFB1/THBS1/TNF	28
BP	GO:0009065	glutamine family amino acid catabolic process	8/1782	30/17653	0.008173862	0.045235955	0.033303948	ALDH5A1/ATP2B4/DAO/GAD1/NOS1/NOS2/PRODH/PRODH2	8
BP	GO:0016242	negative regulation of macroautophagy	8/1782	30/17653	0.008173862	0.045235955	0.033303948	AKT1/MTOR/NPC1/PIK3CA/RUBCN/TSC1/TSC2/USP30	8
BP	GO:0021696	cerebellar cortex morphogenesis	8/1782	30/17653	0.008173862	0.045235955	0.033303948	CBLN1/DLL1/GLI2/GRID2/OPHN1/PTPN11/RORA/WNT7A	8
BP	GO:0070873	regulation of glycogen metabolic process	8/1782	30/17653	0.008173862	0.045235955	0.033303948	AKT1/ESRRB/GSK3B/INPP5K/IRS1/MTOR/PASK/PPP1R3F	8
BP	GO:0045844	positive regulation of striated muscle tissue development	16/1782	83/17653	0.008195307	0.045268573	0.033327963	ARNTL/BCL2/CTNNB1/CYP26B1/DLL1/ERBB4/FGFR2/GJA1/MEF2C/MIR17HG/MKL2/MTOR/NRG1/TBX1/TGFB1/WNT2	16
BP	GO:0048636	positive regulation of muscle organ development	16/1782	83/17653	0.008195307	0.045268573	0.033327963	ARNTL/BCL2/CTNNB1/CYP26B1/DLL1/ERBB4/FGFR2/GJA1/MEF2C/MIR17HG/MKL2/MTOR/NRG1/TBX1/TGFB1/WNT2	16
BP	GO:0006809	nitric oxide biosynthetic process	14/1782	69/17653	0.00822421	0.045342187	0.033382159	AGTR2/AGXT2/AKT1/ASS1/ATP2B4/IFNG/MTOR/NOS1/NOS1AP/NOS2/P2RX4/PTGS2/RORA/TNF	14
BP	GO:0071300	cellular response to retinoic acid	14/1782	69/17653	0.00822421	0.045342187	0.033382159	ABCA1/ATP1A3/BRINP1/CYP26B1/FGFR2/LEP/MYB/NTRK3/PTK7/RORB/SLC6A4/TBX1/WNT2/WNT7B	14
BP	GO:0045652	regulation of megakaryocyte differentiation	15/1782	76/17653	0.008258536	0.045445366	0.033458123	AGO1/AGO4/EP300/HDAC1/KAT2B/KMT2A/KMT2C/KMT2D/KMT2E/L3MBTL1/MEF2C/MOV10/SIN3A/THBS1/TNRC6B	15
BP	GO:2001057	reactive nitrogen species metabolic process	15/1782	76/17653	0.008258536	0.045445366	0.033458123	AGTR2/AGXT2/AKT1/ASS1/ATP2B4/IFNG/MTOR/NOS1/NOS1AP/NOS2/P2RX4/PTGS2/RORA/SUOX/TNF	15
BP	GO:0045861	negative regulation of proteolysis	50/1782	352/17653	0.008306269	0.045649978	0.033608764	A2M/ADORA2A/AKT1/ANOS1/APP/AVP/BIN1/BIRC3/BIRC6/C3/C4B/CCAR2/CD44/CLN8/COL28A1/COL7A1/DDX3X/EPHA4/FHIT/GPX1/HDAC6/IL1R2/ITIH2/ITIH6/LPA/MDM2/NGF/OGT/OPHN1/PLAT/PLAUR/PSEN1/PTGS2/PZP/RPS6KA3/SERPINA10/SERPINB4/SERPINE1/SMARCC1/SPP2/SSPO/TAF1/THBS1/TLK2/TM4SF20/USP7/VIL1/WAC/WNT1/YWHAE	50
BP	GO:0090132	epithelium migration	47/1782	327/17653	0.008311401	0.045649978	0.033608764	MECP2/AGTR2/AKT1/AMOTL1/ANXA1/CDH13/CLASP1/CLASP2/DOCK1/DPP4/EGR3/EPPK1/FOXP1/GPX1/HDAC6/HDAC9/IFNG/ITGB3/KIT/KRT16/MACF1/MAP2K3/MCC/MEF2C/MET/MIR137/MMRN2/MTOR/MYH9/NF1/NRP2/P2RX4/PIK3CA/PRCP/PRKCA/PRKD1/PTGS2/PTPN11/PTPRM/ROBO1/SEMA5A/TGFB1/THBS1/VASH1/VIL1/WNT7A/ZEB2	47
BP	GO:0006006	glucose metabolic process	30/1782	189/17653	0.008347544	0.04576215	0.033691347	SLC25A12/ACACB/ADIPOQ/AKT1/ALDH5A1/ALDOA/CRY1/ESRRB/GPD2/GSK3B/HECTD4/INPP5K/IRS1/KAT2B/LEP/MTOR/NISCH/NR1D1/PASK/PDK3/PDK4/PER2/PFKFB1/PIK3CA/PPP1R3F/PRKN/RANBP2/RORA/SIK1/TNF	30
BP	GO:0009749	response to glucose	30/1782	189/17653	0.008347544	0.04576215	0.033691347	ADCY5/ADIPOQ/ATG7/BRSK2/CDKN1B/GJA1/GJB6/GRIK5/HNF1B/IGF1R/KCNB1/LPL/MEN1/NR1D1/NRXN1/PDK3/PIK3CA/RAB11FIP2/RAB11FIP5/SESN2/SIN3A/SMAD2/SMARCA4/TCF7L2/TGFB1/TH/THBS1/TRA2B/UCN3/UNC13B	30
BP	GO:0001649	osteoblast differentiation	32/1782	205/17653	0.008442211	0.046237585	0.034041376	ACHE/AKT1/AREG/CTNNB1/DHX9/DNAJC13/FBN2/FGFR2/GJA1/GLI2/GNAS/HDAC4/HNRNPU/IHH/IL6/MEF2C/MEN1/MYBBP1A/NELL1/NF1/PHB/PRKD1/PTCH1/RORB/SATB2/SND1/SPP1/TNF/TNN/TWIST1/WNT7B/WWOX	32
BP	GO:0006904	vesicle docking involved in exocytosis	11/1782	49/17653	0.008483565	0.046376822	0.034143886	EXOC4/EXOC6/EXOC6B/KCNB1/SCFD2/SNAP25/STX1A/STXBP1/STXBP3/UNC13A/UNC13B	11
BP	GO:0044380	protein localization to cytoskeleton	11/1782	49/17653	0.008483565	0.046376822	0.034143886	APC/BBS4/C2CD3/CCDC14/CSNK1D/DVL1/GSK3B/HNRNPU/HTR2A/MCPH1/MID1	11
BP	GO:0030168	platelet activation	26/1782	158/17653	0.008515174	0.046505952	0.034238955	ABAT/ADAMTS18/AKT1/DGKK/DGKZ/FGA/FLNA/GNA14/GNAS/IL6/ITGB3/ITPR1/LAT/MAPK1/MAPK3/MYH9/PIK3CA/PIK3CG/PRKCA/PRKCB/PTPN11/RAC1/STXBP1/STXBP3/TRPC6/VAV3	26
BP	GO:0010675	regulation of cellular carbohydrate metabolic process	21/1782	120/17653	0.008586463	0.04685135	0.034493246	ACACB/ADIPOQ/AKT1/ESRRB/GSK3B/HDAC4/INPP5K/IRS1/KAT2B/LEP/MTOR/NR1D1/PASK/PDK3/PDK4/PFKFB1/PPP1R3F/PRKN/RANBP2/RORA/SIK1	21
BP	GO:0042472	inner ear morphogenesis	18/1782	98/17653	0.008749264	0.047694958	0.035114334	ALDH1A3/CEP290/CHD7/COL11A1/DLX6/DVL1/EPHB2/FGFR2/GLI2/HOXA1/KCNQ4/OTX1/PTK7/SCRIB/SLITRK6/SOD1/TBX1/WNT1	18
BP	GO:0003323	type B pancreatic cell development	6/1782	19/17653	0.008952553	0.048666447	0.03582957	ARNTL/CLOCK/DLL1/GSK3B/RFX3/RHEB	6
BP	GO:0060438	trachea development	6/1782	19/17653	0.008952553	0.048666447	0.03582957	CTNNB1/EDA/HYDIN/MAPK1/MAPK3/WNT7B	6
BP	GO:0089718	amino acid import across plasma membrane	6/1782	19/17653	0.008952553	0.048666447	0.03582957	KCNJ10/PER2/SLC1A1/SLC1A2/SLC1A3/SLC7A3	6
BP	GO:0031102	neuron projection regeneration	12/1782	56/17653	0.008972033	0.04868143	0.035840602	BCL2/BRAF/CHL1/DAG1/DHFR/EPHA4/MTR/NEFL/NTRK3/RGMA/RTN4RL1/SPP1	12
BP	GO:0046824	positive regulation of nucleocytoplasmic transport	12/1782	56/17653	0.008972033	0.04868143	0.035840602	DHX9/GSK3B/IFNG/MAPK1/MDM2/PSEN1/PTGS2/RBM27/TCF7L2/TGFB1/UBR5/YWHAE	12
BP	GO:0051146	striated muscle cell differentiation	41/1782	279/17653	0.009097373	0.049315554	0.036307461	AGTR2/AKAP13/AKT1/AVPR1A/BCL2/BDNF/BEND2/CACNA1H/CYP26B1/DLL1/DMD/DMPK/DNER/EHD2/EZH2/GPX1/HDAC4/HDAC9/HNRNPU/HOMER1/KCNH1/KDM6B/MEF2C/MTOR/MYEF2/MYH9/MYOF/MYOZ1/NOS1/NRG1/OBSL1/SIK1/SLC9A1/SMAD4/SMYD3/TBX1/TGFB1/THRA/TSC1/TTN/WNT1	41
BP	GO:0072698	protein localization to microtubule cytoskeleton	10/1782	43/17653	0.009178154	0.049707175	0.036595783	APC/BBS4/C2CD3/CCDC14/CSNK1D/DVL1/GSK3B/HNRNPU/MCPH1/MID1	10
BP	GO:1901863	positive regulation of muscle tissue development	16/1782	84/17653	0.009200268	0.049780631	0.036649863	ARNTL/BCL2/CTNNB1/CYP26B1/DLL1/ERBB4/FGFR2/GJA1/MEF2C/MIR17HG/MKL2/MTOR/NRG1/TBX1/TGFB1/WNT2	16
CC	GO:0098794	postsynapse	155/1810	450/18698	3.96E-48	2.69E-45	1.95E-45	MECP2/SHANK2/ADD3/ADORA2A/AKT1/ALS2/ANK2/ANK3/ANKS1B/APBA2/APP/ARHGAP32/ATP1A3/ATP2B2/BAIAP2/BCL11A/CACNA1C/CADPS2/CAMK2A/CANX/CBLN1/CDH9/CHRM3/CHRNA2/CHRNA4/CHRNA7/CHRNB3/CHRND/CLSTN2/CLSTN3/CNKSR2/COMT/CTNND1/CTTNBP2/CYFIP1/DAB1/DAG1/DAGLA/DISC1/DLG1/DLG2/DLG3/DLG4/DLGAP1/DLGAP2/DLGAP3/DMD/DNM1L/DOCK10/DRD2/DRD4/DRP2/DVL1/EPB41L3/EPHA4/EPHB2/EPS8/FMR1/FRMPD4/GABBR1/GABBR2/GABRA1/GABRA2/GABRA3/G…	155
CC	GO:0097060	synaptic membrane	121/1810	317/18698	6.27E-43	2.13E-40	1.55E-40	SHANK2/ADORA2A/AKAP9/ANK2/ANK3/ANKS1B/ARHGAP32/ATP2B2/BAIAP2/CADPS2/CAMK2A/CASK/CBLN1/CDH9/CHRM3/CHRNA2/CHRNA4/CHRNA7/CHRNB3/CHRND/CLSTN2/CLSTN3/CNKSR2/CNR1/CNTNAP4/COMT/CPD/CPZ/DAG1/DAGLA/DISC1/DLG1/DLG2/DLG3/DLG4/DLGAP1/DLGAP2/DLGAP3/DMD/DRP2/EPHA4/FMR1/GABBR1/GABBR2/GABRA1/GABRA2/GABRA3/GABRA4/GABRA5/GABRB1/GABRB3/GABRD/GABRG2/GABRG3/GABRQ/GABRR1/GLRA2/GLRA4/GPHN/GRIA1/GRIA2/GRIA3/GRID1/GRID2/…	121
CC	GO:0045211	postsynaptic membrane	98/1810	244/18698	3.91E-37	8.86E-35	6.44E-35	SHANK2/ADORA2A/ANK2/ANK3/ANKS1B/ARHGAP32/ATP2B2/CADPS2/CBLN1/CDH9/CHRM3/CHRNA2/CHRNA4/CHRNA7/CHRNB3/CHRND/CLSTN2/CLSTN3/CNKSR2/COMT/DAG1/DAGLA/DISC1/DLG1/DLG2/DLG3/DLG4/DLGAP1/DLGAP2/DLGAP3/DMD/DRP2/EPHA4/FMR1/GABBR1/GABBR2/GABRA1/GABRA2/GABRA3/GABRA4/GABRA5/GABRB1/GABRB3/GABRD/GABRG2/GABRG3/GABRQ/GABRR1/GLRA2/GLRA4/GPHN/GRIA1/GRIA2/GRIA3/GRID1/GRID2/GRID2IP/GRIK2/GRIK3/GRIK4/GRIK5/GRIN1/GRIN2A/G…	98
CC	GO:0098984	neuron to neuron synapse	82/1810	235/18698	2.80E-26	4.76E-24	3.46E-24	SHANK2/ADD3/ADORA2A/ALS2/ANKS1B/ARHGAP32/ATP2B2/BAIAP2/BCL11A/CACNA1C/CAMK2A/CHRM3/CLSTN2/CLSTN3/CNKSR2/DAB1/DISC1/DLG1/DLG2/DLG3/DLG4/DLGAP1/DLGAP2/DLGAP3/DRD2/DRP2/DVL1/EPB41L3/EPHA4/EPS8/FMR1/GAP43/GRIA1/GRIA2/GRIA3/GRID1/GRID2/GRIK2/GRIK3/GRIK4/GRIK5/GRIN1/GRIN2A/GRIN2B/GRM1/GRM5/GRM7/HOMER1/ITPR1/KCND2/KCNH1/LIN7B/LRRC7/MAP1B/MAP2/MAP4/MAPK8IP2/MIB1/MPDZ/MTMR2/NCS1/NLGN1/NLGN2/NLGN3/NLGN4X/N…	82
CC	GO:0032279	asymmetric synapse	81/1810	232/18698	5.43E-26	7.37E-24	5.36E-24	SHANK2/ADD3/ADORA2A/ALS2/ANKS1B/ARHGAP32/ATP2B2/BAIAP2/BCL11A/CACNA1C/CAMK2A/CHRM3/CLSTN2/CLSTN3/CNKSR2/DAB1/DISC1/DLG1/DLG2/DLG3/DLG4/DLGAP1/DLGAP2/DLGAP3/DRD2/DRP2/DVL1/EPB41L3/EPHA4/EPS8/FMR1/GAP43/GRIA1/GRIA2/GRIA3/GRID1/GRID2/GRIK2/GRIK3/GRIK4/GRIK5/GRIN1/GRIN2A/GRIN2B/GRM1/GRM5/GRM7/HOMER1/ITPR1/KCND2/KCNH1/LIN7B/LRRC7/MAP1B/MAP2/MAP4/MAPK8IP2/MIB1/MPDZ/MTMR2/NCS1/NLGN1/NLGN3/NLGN4X/NLGN4Y/…	81
CC	GO:1902495	transmembrane transporter complex	97/1810	321/18698	2.29E-25	2.59E-23	1.88E-23	SHANK2/ABCA2/ABCA7/AKAP9/ATP1A3/ATP1B1/CACNA1A/CACNA1B/CACNA1C/CACNA1D/CACNA1E/CACNA1F/CACNA1G/CACNA1H/CACNA1I/CACNA2D4/CACNB2/CHRNA2/CHRNA4/CHRNA7/CHRNB3/CHRND/CLCNKB/CNGB1/CNGB3/CNTNAP2/DLG1/DLG2/DLG3/DLG4/DPP10/DPP6/EPS8/GABRA1/GABRA2/GABRA3/GABRA4/GABRA5/GABRB1/GABRB3/GABRD/GABRG2/GABRG3/GABRQ/GABRR1/GLRA2/GLRA4/GRIA1/GRIA2/GRIA3/GRID2/GRIK2/GRIK3/GRIK4/GRIK5/GRIN1/GRIN2A/GRIN2B/HCN1/HTR3A/KC…	97
CC	GO:0099572	postsynaptic specialization	79/1810	229/18698	5.44E-25	5.27E-23	3.83E-23	SHANK2/ADD3/ADORA2A/ALS2/ANKS1B/ARHGAP32/ATP2B2/BAIAP2/BCL11A/CACNA1C/CAMK2A/CLSTN2/CLSTN3/CNKSR2/DAB1/DISC1/DLG1/DLG2/DLG3/DLG4/DLGAP1/DLGAP2/DLGAP3/DRD2/DRP2/DVL1/EPB41L3/EPHA4/EPS8/FMR1/GAP43/GPHN/GRIA1/GRIA2/GRIA3/GRID1/GRID2/GRIK2/GRIK3/GRIK4/GRIK5/GRIN1/GRIN2A/GRIN2B/GRM1/GRM5/HOMER1/ITPR1/KCND2/KCNH1/LIN7B/LRRC7/MAP1B/MAP2/MAP4/MAPK8IP2/MIB1/MPDZ/MTMR2/NCS1/NLGN1/NLGN4X/NLGN4Y/NOS1/NTRK2/P…	79
CC	GO:0033267	axon part	102/1810	353/18698	6.41E-25	5.44E-23	3.96E-23	SHANK2/ADORA2A/ALS2/ANK3/AP3B2/APP/AUTS2/BIN1/BOC/CBL/CDH8/CDKL5/CHRM3/CNGB1/CNR1/CNTNAP2/CTNND1/CYFIP1/DAG1/DAGLA/DICER1/DLG1/DLG2/DLG3/DLG4/DRD2/DSCAM/DST/DVL1/ELK1/EPB41L3/EPHA4/EPS8/ERMN/EXOC3/EXOC4/EXOC6/FMR1/GAD1/GAP43/GRIA1/GRIK2/GRIK3/GRIK5/GRIN1/HAP1/KCNH1/KCNQ2/KCNQ3/KIF13B/KIF1A/MYH14/MYO1D/MYO5A/NAV1/NEFL/NFASC/NRCAM/NRG1/NTRK2/OPHN1/OTX2/OXT/P2RX4/PAFAH1B1/PARD3/PCDH9/PREX1/PSEN1/PSE…	102
CC	GO:0014069	postsynaptic density	78/1810	227/18698	1.45E-24	1.10E-22	7.98E-23	SHANK2/ADD3/ADORA2A/ALS2/ANKS1B/ARHGAP32/ATP2B2/BAIAP2/BCL11A/CACNA1C/CAMK2A/CLSTN2/CLSTN3/CNKSR2/DAB1/DISC1/DLG1/DLG2/DLG3/DLG4/DLGAP1/DLGAP2/DLGAP3/DRD2/DRP2/DVL1/EPB41L3/EPHA4/EPS8/FMR1/GAP43/GRIA1/GRIA2/GRIA3/GRID1/GRID2/GRIK2/GRIK3/GRIK4/GRIK5/GRIN1/GRIN2A/GRIN2B/GRM1/GRM5/HOMER1/ITPR1/KCND2/KCNH1/LIN7B/LRRC7/MAP1B/MAP2/MAP4/MAPK8IP2/MIB1/MPDZ/MTMR2/NCS1/NLGN1/NLGN4X/NLGN4Y/NOS1/NTRK2/P2RX4/…	78
CC	GO:1990351	transporter complex	97/1810	329/18698	1.79E-24	1.22E-22	8.86E-23	SHANK2/ABCA2/ABCA7/AKAP9/ATP1A3/ATP1B1/CACNA1A/CACNA1B/CACNA1C/CACNA1D/CACNA1E/CACNA1F/CACNA1G/CACNA1H/CACNA1I/CACNA2D4/CACNB2/CHRNA2/CHRNA4/CHRNA7/CHRNB3/CHRND/CLCNKB/CNGB1/CNGB3/CNTNAP2/DLG1/DLG2/DLG3/DLG4/DPP10/DPP6/EPS8/GABRA1/GABRA2/GABRA3/GABRA4/GABRA5/GABRB1/GABRB3/GABRD/GABRG2/GABRG3/GABRQ/GABRR1/GLRA2/GLRA4/GRIA1/GRIA2/GRIA3/GRID2/GRIK2/GRIK3/GRIK4/GRIK5/GRIN1/GRIN2A/GRIN2B/HCN1/HTR3A/KC…	97
CC	GO:0034702	ion channel complex	90/1810	296/18698	7.92E-24	4.89E-22	3.55E-22	SHANK2/AKAP9/CACNA1A/CACNA1B/CACNA1C/CACNA1D/CACNA1E/CACNA1F/CACNA1G/CACNA1H/CACNA1I/CACNA2D4/CACNB2/CHRNA2/CHRNA4/CHRNA7/CHRNB3/CHRND/CLCNKB/CNGB1/CNTNAP2/DLG1/DLG2/DLG3/DLG4/DPP10/DPP6/EPS8/GABRA1/GABRA2/GABRA3/GABRA4/GABRA5/GABRB1/GABRB3/GABRD/GABRG2/GABRG3/GABRQ/GABRR1/GLRA2/GLRA4/GRIA1/GRIA2/GRIA3/GRID2/GRIK2/GRIK3/GRIK4/GRIK5/GRIN1/GRIN2A/GRIN2B/HCN1/HTR3A/KCNB1/KCND2/KCNH1/KCNJ2/KCNMA1/KCN…	90
CC	GO:0098793	presynapse	99/1810	379/18698	1.12E-20	6.33E-19	4.60E-19	ADORA2A/APBA2/APP/BAIAP2/BDNF/CACNA1B/CADPS2/CAMK2A/CASK/CDH8/CDH9/CHRM3/CNGB1/CNR1/CNTNAP4/CTTNBP2/CYFIP1/DDC/DLG4/DMXL2/DNM1L/DOC2A/DRD2/DVL1/ELK1/EPHA4/FMR1/GABBR1/GABRA2/GAD1/GRIA1/GRIK2/GRIK3/GRIK4/GRIK5/GRIN1/GRIN2A/GRM1/GRM4/GRM5/GRM6/GRM7/GRM8/HAP1/ICA1/KCNH1/KCNJ10/KIF1A/LIN7B/MTMR2/NF1/NGF/NLGN1/NLGN2/NRXN1/NRXN2/NTF3/NTF4/NTRK2/OPHN1/OXT/P2RX4/PCDH8/PDE4B/PPFIA1/PRKN/PSEN1/PVALB/RIMS1/…	99
CC	GO:0043025	neuronal cell body	102/1810	449/18698	1.20E-16	6.29E-15	4.58E-15	SHANK2/ADA/ADORA2A/AKAP9/ALS2/ASTN1/ASTN2/ATP1A3/BAIAP2/BRD1/BRINP1/CACNA1A/CACNA1B/CACNA1F/CANX/CHRNA4/CNKSR2/CNR2/CNTNAP2/CPD/CPZ/CTNND2/CX3CR1/CYFIP1/DAB1/DDC/DLG3/DNER/DRD2/DRP2/DVL1/EEF1A2/ELK1/EPHA4/EPHB2/ERMN/FABP7/FLNA/FMR1/GABRA5/GIGYF2/GLRA4/GRIA1/GRIK2/GRIK3/GRIK5/GTF2I/HCFC1/HDAC6/HTR2A/HTR3A/HTR5A/KCNB1/KCND2/KCNH1/KCNJ2/KIF1A/KLHL14/LRP1/MAP1B/MAP2/MAPK1/MAPK8IP2/MOB4/MTOR/MYO1D/MYO…	102
CC	GO:0034703	cation channel complex	64/1810	217/18698	1.38E-16	6.71E-15	4.88E-15	AKAP9/CACNA1A/CACNA1B/CACNA1C/CACNA1D/CACNA1E/CACNA1F/CACNA1G/CACNA1H/CACNA1I/CACNA2D4/CACNB2/CNGB1/CNTNAP2/DLG2/DLG3/DLG4/DPP10/DPP6/EPS8/GRIA1/GRIA2/GRIA3/GRIK2/GRIK3/GRIK4/GRIK5/GRIN1/GRIN2A/GRIN2B/HCN1/HTR3A/KCNB1/KCND2/KCNH1/KCNJ2/KCNMA1/KCNQ2/KCNQ3/KCNQ4/KCNS1/KCNS3/KCNT1/KCNT2/KCNV1/MCUB/NLGN1/NOS1/NOS1AP/PDE4B/RYR2/RYR3/SCN10A/SCN1A/SCN2A/SCN3A/SCN4A/SCN5A/SCN7A/SCN8A/SCN9A/SHANK1/SNAP25/…	64
CC	GO:0042734	presynaptic membrane	35/1810	79/18698	1.09E-15	4.92E-14	3.58E-14	ADORA2A/CADPS2/CAMK2A/CASK/CDH9/CNR1/CNTNAP4/FMR1/GABBR1/GRIK2/GRIK3/GRIK4/GRIK5/GRIN2A/GRM1/GRM4/GRM5/GRM6/GRM7/GRM8/KCNH1/NLGN2/NRXN1/PCDH8/RIMS1/RIMS3/SCRIB/SNAP25/SNCAIP/STX1A/STXBP1/SYAP1/SYT1/UNC13A/UNC13B	35
CC	GO:0043235	receptor complex	86/1810	374/18698	1.50E-14	6.36E-13	4.62E-13	SHANK2/ADGRV1/ADRB2/APP/BST1/CARD11/CD44/CHRNA2/CHRNA4/CHRNA7/CHRNB3/CHRND/DAB2/DLG1/DLG2/DLG3/DLG4/EGF/EPHA4/EPHA6/EPHB2/EPHB6/EPS8/ERBB4/FGFR2/FLT1/GABBR1/GABBR2/GABRA1/GABRA2/GABRA3/GABRA4/GABRA5/GABRB1/GABRB3/GABRD/GABRG2/GABRG3/GABRQ/GABRR1/GPR37/GRIA1/GRIA2/GRIA3/GRID2/GRIK2/GRIK3/GRIK4/GRIK5/GRIN1/GRIN2A/GRIN2B/GRM1/GRM7/HTR3A/IGF1R/IL6/IRS1/ITGA4/ITGA5/ITGB3/ITGB7/KIT/LRP1/LRP2/MET/MYH9/N…	86
CC	GO:0150034	distal axon	69/1810	268/18698	1.85E-14	7.40E-13	5.38E-13	SHANK2/ALS2/APP/AUTS2/BOC/CBL/CDH8/CDKL5/CHRM3/CNGB1/CNR1/CTNND1/CYFIP1/DICER1/DLG3/DRD2/DSCAM/DVL1/ELK1/EPHA4/EPS8/EXOC3/EXOC4/EXOC6/FMR1/GAD1/GAP43/GRIK2/GRIK3/GRIK5/GRIN1/MYH14/MYO5A/NEFL/NTRK2/OPHN1/OTX2/OXT/P2RX4/PAFAH1B1/PARD3/PCDH9/PREX1/PSEN1/PSEN2/PTBP2/PTCH1/PVALB/RUFY3/SLC9A6/SNAP25/STXBP1/SYAP1/SYN1/SYNJ1/SYT1/TBC1D24/TH/TNN/TRPV4/TSC1/TSHZ3/UCN3/UNC13A/UNC13B/USP9X/UTRN/YWHAE/ZNF804A	69
CC	GO:0044304	main axon	28/1810	63/18698	7.14E-13	2.69E-11	1.96E-11	ADORA2A/ANK3/APP/BIN1/CNTNAP2/DAG1/DAGLA/DLG1/DLG2/DLG4/EPB41L3/ERMN/KCNH1/KCNQ2/KCNQ3/KIF13B/MYO1D/NAV1/NFASC/NRCAM/NRG1/PARD3/ROBO2/SCN1A/SCN2A/SCN8A/SLC1A2/UCN3	28
CC	GO:0031252	cell leading edge	83/1810	385/18698	1.78E-12	6.36E-11	4.62E-11	ABCA7/ABI2/ADORA2A/ALS2/AMOTL1/ANTXR1/APC/APC2/APP/ARHGAP45/ARHGEF4/ARHGEF6/BAIAP2/CD44/CDC42BPB/CDKL5/CLASP2/CNTNAP2/CORO1A/CTNNA3/CTNNB1/CTNND1/CYFIP1/DAG1/DGKZ/DOCK8/DPP4/DST/EPB41L3/EPS8/FAT1/FER/FGD1/FGD3/GABRA1/GABRA2/GABRA3/GABRA4/GABRA5/GABRG2/GABRG3/GRIA1/GSN/HDAC6/INPP5K/IQGAP2/ITGA5/ITGB3/KANK1/KCNB1/KCNH1/KPTN/MACF1/MCC/MYH10/MYH9/MYO1D/MYO5A/NCKAP1/NRG1/OPRM1/PAFAH1B1/PDE4A/PIK3CA/PS…	83
CC	GO:0098839	postsynaptic density membrane	19/1810	32/18698	4.98E-12	1.69E-10	1.23E-10	ATP2B2/DLG1/DLG2/DLG3/DLG4/GRIA1/GRIA2/GRIA3/GRID1/GRID2/GRIK2/GRIK3/GRIK4/GRIK5/GRIN1/GRIN2A/GRIN2B/GRM1/GRM5	19
CC	GO:0030427	site of polarized growth	45/1810	159/18698	2.12E-11	6.78E-10	4.93E-10	SHANK2/ALS2/APP/AUTS2/BOC/CBL/CDKL5/CNR1/CTNND1/CYFIP1/DICER1/DLG3/DSCAM/DVL1/EPHA4/EPS8/EXOC3/EXOC4/EXOC6/FMR1/GAP43/GRM6/MYH14/MYO5A/NEFL/OTX2/PAFAH1B1/PARD3/PCDH9/PREX1/PSEN1/PSEN2/PTBP2/PTCH1/RUFY3/SNAP25/SYAP1/TRPM1/TRPV4/TSC1/TSHZ3/USP9X/UTRN/YWHAE/ZNF804A	45
CC	GO:0099634	postsynaptic specialization membrane	19/1810	34/18698	2.20E-11	6.78E-10	4.93E-10	ATP2B2/DLG1/DLG2/DLG3/DLG4/GRIA1/GRIA2/GRIA3/GRID1/GRID2/GRIK2/GRIK3/GRIK4/GRIK5/GRIN1/GRIN2A/GRIN2B/GRM1/GRM5	19
CC	GO:0044309	neuron spine	44/1810	155/18698	3.17E-11	9.36E-10	6.80E-10	SHANK2/ALS2/ANKS1B/APBA2/APP/ARHGAP32/ATP1A3/BAIAP2/CANX/COMT/CTNND1/CTTNBP2/CYFIP1/DLG4/DOCK10/DRD2/DVL1/EPHA4/FMR1/FRMPD4/GRIA1/GRIA2/GRID2/GRID2IP/GRIN1/KCND2/KCNJ2/LRRC4/MAP1B/MOB4/MTMR2/NLGN1/NOS1/NR1D1/NTRK2/OPHN1/P2RX4/PDE4B/RAC1/SHANK1/SHANK3/SIPA1L1/SLC9A6/ZNF804A	44
CC	GO:0043197	dendritic spine	43/1810	153/18698	7.56E-11	2.14E-09	1.55E-09	SHANK2/ALS2/ANKS1B/APBA2/APP/ARHGAP32/ATP1A3/BAIAP2/CANX/COMT/CTNND1/CTTNBP2/CYFIP1/DLG4/DOCK10/DRD2/DVL1/EPHA4/FMR1/FRMPD4/GRIA1/GRIA2/GRID2/GRID2IP/GRIN1/KCND2/KCNJ2/LRRC4/MAP1B/MOB4/MTMR2/NLGN1/NOS1/NR1D1/NTRK2/OPHN1/P2RX4/PDE4B/RAC1/SHANK1/SHANK3/SIPA1L1/ZNF804A	43
CC	GO:0030426	growth cone	43/1810	154/18698	9.52E-11	2.58E-09	1.88E-09	SHANK2/ALS2/APP/AUTS2/BOC/CBL/CDKL5/CNR1/CTNND1/CYFIP1/DICER1/DLG3/DSCAM/DVL1/EPHA4/EPS8/EXOC3/EXOC4/EXOC6/FMR1/GAP43/MYH14/MYO5A/NEFL/OTX2/PAFAH1B1/PARD3/PCDH9/PREX1/PSEN1/PSEN2/PTBP2/PTCH1/RUFY3/SNAP25/SYAP1/TRPV4/TSC1/TSHZ3/USP9X/UTRN/YWHAE/ZNF804A	43
CC	GO:0099568	cytoplasmic region	90/1810	468/18698	1.46E-10	3.82E-09	2.78E-09	ACTN4/ADA/ADD3/AKAP13/AMBRA1/AP3B2/ARHGAP32/ARHGAP33/ASPH/ASTN2/ATG7/BAIAP2/BBS1/CANX/CDKL5/CIB2/CLASP1/CLASP2/CNKSR2/CNKSR3/CORO1A/CTNNB1/CTTNBP2/DLG4/DNAH11/DNAH17/DNAH3/DNAH5/DNAH7/DNAH9/DST/EPS8/ERMN/EXOC3/EXOC4/EXOC5/EXOC6/EXOC6B/FBLIM1/FER/FGA/FGFR2/FLNA/FMR1/GAD1/GLI2/GNAI1/GRIK2/GRIK3/GRM7/GSN/HAP1/HYDIN/KIF1A/LLGL1/MAP4/MAPK1/MICAL3/MYH10/MYH9/MYO1A/MYO9B/NEFL/NOS2/OPRM1/PAFAH1B1/PARD3/P…	90
CC	GO:0031256	leading edge membrane	44/1810	165/18698	2.96E-10	7.46E-09	5.42E-09	ABCA7/ADORA2A/ANTXR1/APC/APC2/ARHGAP45/ARHGEF4/CD44/CDKL5/CLASP2/CNTNAP2/DOCK8/DPP4/EPB41L3/EPS8/GABRA1/GABRA2/GABRA3/GABRA4/GABRA5/GABRG2/GABRG3/GRIA1/INPP5K/ITGA5/ITGB3/KANK1/KCNB1/KCNH1/MACF1/MYO1D/NCKAP1/NRG1/OPRM1/PDE4A/PSD3/PTPRK/RAC1/ROBO2/SLC1A2/SNTG1/SPATA13/TRPV4/USH2A	44
CC	GO:0098878	neurotransmitter receptor complex	22/1810	51/18698	4.22E-10	1.02E-08	7.45E-09	SHANK2/DLG1/DLG2/DLG3/DLG4/EPS8/GRIA1/GRIA2/GRIA3/GRID2/GRIK2/GRIK3/GRIK4/GRIK5/GRIN1/GRIN2A/GRIN2B/HTR3A/NLGN1/SCRIB/SHANK1/SHANK3	22
CC	GO:0008328	ionotropic glutamate receptor complex	21/1810	49/18698	1.22E-09	2.86E-08	2.08E-08	SHANK2/DLG1/DLG2/DLG3/DLG4/EPS8/GRIA1/GRIA2/GRIA3/GRID2/GRIK2/GRIK3/GRIK4/GRIK5/GRIN1/GRIN2A/GRIN2B/NLGN1/SCRIB/SHANK1/SHANK3	21
CC	GO:0031253	cell projection membrane	68/1810	332/18698	1.80E-09	4.08E-08	2.97E-08	SHANK2/ABCA7/ADORA2A/ANTXR1/APC/APC2/ARHGAP45/ARHGEF4/B4GALT1/BBS1/BBS4/CASK/CD44/CDKL5/CLASP2/CNGB1/CNTNAP2/CTNNB1/DLG1/DMD/DOCK8/DPP4/DRD1/DRD2/EPB41L3/EPS8/GABRA1/GABRA2/GABRA3/GABRA4/GABRA5/GABRG2/GABRG3/GAP43/GRIA1/INPP5K/IQCE/ITGA5/ITGB3/KANK1/KCNB1/KCNH1/LRP2/MACF1/MSN/MYO1D/NCKAP1/NRG1/OPRM1/PDE4A/PDZK1/PLAUR/PSD3/PTCH1/RAC1/ROBO2/SHANK3/SLC17A3/SLC1A2/SLC27A4/SNTG1/SPATA13/SPTBN5/SSTR3/T…	68
CC	GO:0005911	cell-cell junction	83/1810	440/18698	1.99E-09	4.36E-08	3.17E-08	ACTN4/ADD3/AHI1/AHNAK/AKT1/AMOTL1/ANK2/ANK3/ANXA1/AOC1/APC/APP/ASH1L/ATP1B1/B4GALT1/BAIAP2/CADM1/CADM2/CASK/CCDC85C/CDC42BPB/CDH10/CDH11/CDH13/CDH18/CDH22/CDH5/CDH8/CDH9/CGNL1/CNTNAP2/CORO1A/CTNNA3/CTNNB1/CTNND1/DAG1/DLG1/DLG3/DPP4/EIF4G2/EPB41L3/EPPK1/FABP7/FAT1/FLNA/GJA1/GJB6/HEPACAM/IQGAP3/ITGA5/ITK/KCNJ2/KIAA1210/KIT/LAT/LIN7B/MAP2K2/MLC1/MPDZ/MYH9/NFASC/NPHP1/OBSL1/OXTR/PARD3/PARD3B/PATJ/PCD…	83
CC	GO:1902710	GABA receptor complex	13/1810	20/18698	2.54E-09	5.39E-08	3.92E-08	GABBR2/GABRA1/GABRA2/GABRA3/GABRA4/GABRA5/GABRB1/GABRB3/GABRD/GABRG2/GABRG3/GABRQ/GABRR1	13
CC	GO:1902711	GABA-A receptor complex	12/1810	19/18698	1.72E-08	3.55E-07	2.58E-07	GABRA1/GABRA2/GABRA3/GABRA4/GABRA5/GABRB1/GABRB3/GABRD/GABRG2/GABRG3/GABRQ/GABRR1	12
CC	GO:0034706	sodium channel complex	13/1810	23/18698	2.84E-08	5.66E-07	4.12E-07	GRIK2/GRIK3/GRIK4/GRIK5/SCN10A/SCN1A/SCN2A/SCN3A/SCN4A/SCN5A/SCN7A/SCN8A/SCN9A	13
CC	GO:0005938	cell cortex	59/1810	296/18698	5.86E-08	1.14E-06	8.27E-07	ACTN4/ADD3/AKAP13/ARHGAP32/ARHGAP33/ASPH/ASTN2/CIB2/CLASP1/CLASP2/CNKSR2/CNKSR3/CORO1A/CTNNB1/CTTNBP2/DLG4/DST/EPS8/ERMN/EXOC3/EXOC4/EXOC5/EXOC6/EXOC6B/FBLIM1/FER/FGA/FGFR2/FLNA/GAD1/GNAI1/GRM7/GSN/LLGL1/MICAL3/MYH10/MYH9/MYO1A/MYO9B/NOS2/PAFAH1B1/PARD3/PARD3B/PDZD4/PLA2G4C/POLR2M/PSEN1/PSEN2/RIMS1/RIMS3/SLC2A1/SPTAN1/SPTB/SPTBN5/TRPV4/TSC1/UNC13A/UNC13B/UTRN	59
CC	GO:0043198	dendritic shaft	16/1810	36/18698	6.19E-08	1.17E-06	8.49E-07	APP/BAIAP2/DLG3/EPHA4/FLNA/GRM7/HTR2A/KIRREL3/MAP2/NLGN1/PREX1/PSEN1/PSEN2/SLC12A5/SYNGAP1/ZNF804A	16
CC	GO:0005874	microtubule	74/1810	408/18698	8.04E-08	1.47E-06	1.07E-06	APC/APC2/ASPM/BAIAP2/CAMSAP2/CCT4/CEP170B/CLASP1/CLASP2/CSNK1D/CUL3/DCX/DISC1/DLG1/DNAH10/DNAH11/DNAH17/DNAH3/DNAH5/DNAH7/DNAH9/DNM1L/DST/DVL1/DYNC1H1/EML1/HDAC3/HDAC6/HID1/HNRNPU/JAKMIP1/KATNAL1/KATNAL2/KIF11/KIF13B/KIF1A/KIF2A/KIF5C/KLC2/LRPPRC/LZTS2/MACF1/MAP1B/MAP2/MAP2K2/MAP4/MDM1/MID1/MTUS1/MYO5A/NAV1/NAV3/NCKAP5L/NCOR1/NDE1/NINL/ODF3L2/PAFAH1B1/RASSF5/REEP3/SPAG17/SPAST/STAU2/SVIL/SYNJ1/TB…	74
CC	GO:0098858	actin-based cell projection	44/1810	197/18698	9.94E-08	1.78E-06	1.29E-06	ABI2/ADGRV1/ANTXR1/APP/B4GALT1/BAIAP2/CD44/CIB2/CTNNB1/CYFIP1/DAG1/DMD/DOCK4/DYNC1H1/EPHA4/EPS8/ERMN/EXOC4/FAT1/FMR1/GAP43/IQGAP2/ITGB3/KIF13B/KPTN/MSN/MYO1A/MYO5A/MYO7B/NFASC/NLGN1/OXTR/PAFAH1B1/PCDH15/PDZK1/RUFY3/SLC27A4/SPATA13/TGFB1/TRPV4/USH2A/UTRN/VIL1/WWOX	44
CC	GO:0043194	axon initial segment	9/1810	12/18698	1.23E-07	2.14E-06	1.56E-06	ANK3/BIN1/KCNQ2/KCNQ3/NAV1/NFASC/NRCAM/SCN1A/SCN8A	9
CC	GO:0098802	plasma membrane receptor complex	41/1810	179/18698	1.30E-07	2.20E-06	1.60E-06	SHANK2/BST1/CARD11/CHRNA2/CHRNA4/CHRNA7/CHRNB3/CHRND/DAB2/DLG1/DLG2/DLG3/DLG4/EPS8/GABBR1/GABBR2/GRIA1/GRIA2/GRIA3/GRID2/GRIK2/GRIK3/GRIK4/GRIK5/GRIN1/GRIN2A/GRIN2B/GRM1/HTR3A/IL6/IRS1/ITGA4/ITGA5/ITGB3/ITGB7/MYH9/NLGN1/SCRIB/SHANK1/SHANK3/STXBP5	41
CC	GO:0033268	node of Ranvier	10/1810	15/18698	1.34E-07	2.22E-06	1.62E-06	ANK3/BIN1/DAG1/DLG1/KCNQ2/KCNQ3/NFASC/SCN1A/SCN2A/SCN8A	10
CC	GO:0060076	excitatory synapse	14/1810	30/18698	1.97E-07	3.18E-06	2.31E-06	BAIAP2/CYFIP1/DLG4/FGFR2/GRIA2/GRIN1/LRRC4/NLGN1/NLGN3/NLGN4X/NLGN4Y/PDE4B/SHANK1/SYT1	14
CC	GO:0031594	neuromuscular junction	20/1810	58/18698	2.34E-07	3.70E-06	2.69E-06	ACHE/ANK3/APP/CIB2/COL4A5/DLG1/DLG2/DLG3/DLG4/EPHA4/HDAC4/MYH9/NRG1/PSEN1/PSEN2/SNTA1/TBC1D24/UNC13A/UNC13B/UTRN	20
CC	GO:0042383	sarcolemma	32/1810	128/18698	3.82E-07	5.89E-06	4.28E-06	AHNAK/AHNAK2/ANK2/ANK3/ANXA1/ATP1A3/ATP1B1/ATP2B4/BIN1/CACNA1C/CACNA1D/CACNB2/CIB2/DAG1/DLG1/DMD/KCNB1/KCNJ2/NOS1/NOS1AP/OPRM1/RTN2/RYR2/RYR3/SCN1A/SCN2A/SCN5A/SLC2A1/SLC9A1/SNTA1/SNTG2/UTRN	32
CC	GO:0030315	T-tubule	17/1810	45/18698	4.19E-07	6.32E-06	4.60E-06	AHNAK/AHNAK2/ANK2/ANK3/ATP2B4/BIN1/CACNA1C/CACNA1D/CACNB2/KCNJ2/NOS1/NOS1AP/RTN2/SCN1A/SCN2A/SCN5A/SLC9A1	17
CC	GO:0032589	neuron projection membrane	19/1810	55/18698	4.53E-07	6.55E-06	4.76E-06	ADORA2A/CNTNAP2/EPB41L3/GABRA1/GABRA2/GABRA3/GABRA4/GABRA5/GABRG2/GABRG3/GRIA1/KCNB1/KCNH1/MYO1D/NRG1/OPRM1/ROBO2/SLC1A2/USH2A	19
CC	GO:0030027	lamellipodium	41/1810	187/18698	4.53E-07	6.55E-06	4.76E-06	ABI2/ALS2/AMOTL1/ANTXR1/APC/APC2/APP/ARHGEF6/CD44/CDC42BPB/CORO1A/CTNNA3/CTNNB1/CTNND1/CYFIP1/DAG1/DGKZ/DOCK8/DPP4/FAT1/FER/FGD1/FGD3/GSN/IQGAP2/ITGB3/KPTN/MCC/MYH10/NCKAP1/PIK3CA/PTPRM/RAC1/RUFY3/SCRIB/SLC9A1/SNX2/SPATA13/TRPV4/TSC1/VIL1	41
CC	GO:0034705	potassium channel complex	27/1810	99/18698	4.78E-07	6.75E-06	4.91E-06	AKAP9/CNTNAP2/DLG2/DLG4/DPP10/DPP6/GRIK2/GRIK3/GRIK4/GRIK5/HCN1/KCNB1/KCND2/KCNH1/KCNJ2/KCNMA1/KCNQ2/KCNQ3/KCNQ4/KCNS1/KCNS3/KCNT1/KCNT2/KCNV1/NOS1AP/SNAP25/STX1A	27
CC	GO:0098589	membrane region	59/1810	314/18698	4.87E-07	6.75E-06	4.91E-06	ABCA1/ACE2/AHNAK/ANK2/APP/ATP1B1/ATP2B4/BIRC3/CARD11/CBL/CDH13/CHRNA7/CNR1/CTNNB1/CTSD/DAG1/DLG1/DLL1/DMD/DPP4/EHD2/GJA1/GNAI1/GRIP1/HDAC6/HTR2A/IRS1/KCND2/KCNMA1/LAT/MAL/MAPK1/MAPK3/MLC1/MYO1A/MYO1D/MYOF/NOS1/NOS1AP/NPC1/OPRM1/PDZK1/PPP2R1B/PSEN1/PSEN2/PTCH1/PTGS2/PTPRC/RANBP2/RIT2/RTN4RL1/SCN5A/SLC2A1/SLC6A3/SLC6A4/SLC9A1/TNF/TUBA1A/XPO1	59
CC	GO:0045121	membrane raft	57/1810	302/18698	6.51E-07	8.84E-06	6.43E-06	ABCA1/ACE2/AHNAK/ANK2/APP/ATP1B1/ATP2B4/BIRC3/CARD11/CBL/CDH13/CHRNA7/CNR1/CTNNB1/CTSD/DAG1/DLG1/DLL1/DMD/DPP4/EHD2/GJA1/GNAI1/GRIP1/HDAC6/HTR2A/IRS1/KCND2/KCNMA1/LAT/MAL/MAPK1/MAPK3/MLC1/MYO1A/MYO1D/MYOF/NOS1/NOS1AP/NPC1/OPRM1/PDZK1/PPP2R1B/PSEN1/PSEN2/PTCH1/PTGS2/PTPRC/RIT2/RTN4RL1/SCN5A/SLC2A1/SLC6A3/SLC6A4/SLC9A1/TNF/TUBA1A	57
CC	GO:0098857	membrane microdomain	57/1810	303/18698	7.28E-07	9.69E-06	7.04E-06	ABCA1/ACE2/AHNAK/ANK2/APP/ATP1B1/ATP2B4/BIRC3/CARD11/CBL/CDH13/CHRNA7/CNR1/CTNNB1/CTSD/DAG1/DLG1/DLL1/DMD/DPP4/EHD2/GJA1/GNAI1/GRIP1/HDAC6/HTR2A/IRS1/KCND2/KCNMA1/LAT/MAL/MAPK1/MAPK3/MLC1/MYO1A/MYO1D/MYOF/NOS1/NOS1AP/NPC1/OPRM1/PDZK1/PPP2R1B/PSEN1/PSEN2/PTCH1/PTGS2/PTPRC/RIT2/RTN4RL1/SCN5A/SLC2A1/SLC6A3/SLC6A4/SLC9A1/TNF/TUBA1A	57
CC	GO:0044306	neuron projection terminus	33/1810	139/18698	9.01E-07	1.18E-05	8.56E-06	APP/BAIAP2/CDH8/CHRM3/CNGB1/CYFIP1/DLG4/DMD/DRD2/ELK1/EPHA4/FMR1/GAD1/GRIK2/GRIK3/GRIK5/GRIN1/NTRK2/OPHN1/OXT/P2RX4/PVALB/SLC9A6/STXBP1/SYN1/SYNJ1/SYT1/TBC1D24/TH/TNN/UCN3/UNC13A/UNC13B	33
CC	GO:0001518	voltage-gated sodium channel complex	9/1810	14/18698	9.33E-07	1.20E-05	8.69E-06	SCN10A/SCN1A/SCN2A/SCN3A/SCN4A/SCN5A/SCN7A/SCN8A/SCN9A	9
CC	GO:0044853	plasma membrane raft	26/1810	98/18698	1.38E-06	1.73E-05	1.26E-05	ATP1B1/ATP2B4/CBL/CDH13/CHRNA7/CTNNB1/DAG1/EHD2/HDAC6/HTR2A/IRS1/KCND2/KCNMA1/MAPK1/MAPK3/MLC1/MYO1A/MYO1D/MYOF/NOS1/NOS1AP/PTCH1/PTGS2/SCN5A/SLC2A1/SLC6A3	26
CC	GO:0043679	axon terminus	30/1810	123/18698	1.53E-06	1.89E-05	1.37E-05	APP/CDH8/CHRM3/CNGB1/CYFIP1/DRD2/ELK1/EPHA4/FMR1/GAD1/GRIK2/GRIK3/GRIK5/GRIN1/NTRK2/OPHN1/OXT/P2RX4/PVALB/SLC9A6/STXBP1/SYN1/SYNJ1/SYT1/TBC1D24/TH/TNN/UCN3/UNC13A/UNC13B	30
CC	GO:0043204	perikaryon	29/1810	118/18698	1.92E-06	2.33E-05	1.70E-05	ASTN1/ASTN2/BRD1/CACNA1F/CNR2/CNTNAP2/CTNND2/DRD2/DRP2/EPHA4/FMR1/GIGYF2/GLRA4/GRIK2/GRIK3/GRIK5/HDAC6/HTR5A/KCNB1/KCND2/KCNH1/MAPK1/OPRM1/RTN4RL1/RUFY3/SYAP1/TH/TOP1/WDFY3	29
CC	GO:0043195	terminal bouton	21/1810	71/18698	2.11E-06	2.51E-05	1.83E-05	APP/CNGB1/CYFIP1/GRIK2/GRIK3/GRIK5/GRIN1/NTRK2/OPHN1/OXT/P2RX4/PVALB/STXBP1/SYN1/SYNJ1/SYT1/TBC1D24/TH/TNN/UNC13A/UNC13B	21
CC	GO:0031674	I band	32/1810	138/18698	2.27E-06	2.65E-05	1.93E-05	ACTN4/AHNAK2/ALDOA/ANK2/ANK3/ATP2B4/BIN1/CACNA1C/CACNA1D/CTNNB1/DMD/DST/FLNA/HDAC4/HOMER1/KAT2B/MYOZ1/NEB/NOS1/NOS1AP/OBSL1/PDE4B/POLR2M/PSEN1/PSEN2/RYR2/RYR3/SCN1A/SCN5A/SCN8A/SLC2A1/TTN	32
CC	GO:0032839	dendrite cytoplasm	12/1810	27/18698	2.84E-06	3.27E-05	2.37E-05	ADA/BAIAP2/CANX/CDKL5/DLG4/GRIK2/GRIK3/HAP1/MAPK1/OPRM1/SOD1/ZC3H14	12
CC	GO:1904949	ATPase complex	25/1810	97/18698	3.86E-06	4.37E-05	3.18E-05	ABCA2/ABCA7/ARID1B/ATP1A3/ATP1B1/ATRX/CECR2/CHD3/CHD4/CHD5/EP400/HDAC1/MBD3/PLN/RUVBL1/SLC9A1/SMARCA2/SMARCA4/SMARCA5/SMARCC1/SMARCC2/SMARCE1/TRRAP/VCP/YY1	25
CC	GO:0120111	neuron projection cytoplasm	20/1810	68/18698	4.04E-06	4.49E-05	3.27E-05	ADA/AP3B2/BAIAP2/CANX/CDKL5/DLG4/DST/FMR1/GRIK2/GRIK3/HAP1/KIF1A/MAPK1/NEFL/OPRM1/PAFAH1B1/PQBP1/SOD1/SPAST/ZC3H14	20
CC	GO:0016323	basolateral plasma membrane	42/1810	210/18698	4.17E-06	4.57E-05	3.32E-05	ANK2/ANK3/ANXA1/AQP4/ATP1B1/ATP2B4/B4GALT1/CADM1/CASK/CHRM3/CTNNB1/DAG1/DLG1/DLG2/DLG3/DLG4/DST/EPPK1/ERBB4/ERBIN/KCNJ10/KCNQ4/LIN7B/LRP1/MEGF11/MET/MLC1/MSN/MYO1A/MYO1D/SCRIB/SLC22A9/SLC23A2/SLC26A5/SLC2A1/SLC39A5/SLC4A10/SLC7A7/SLC9A1/SLCO1B3/STK39/STXBP3	42
CC	GO:0030018	Z disc	29/1810	125/18698	6.58E-06	7.09E-05	5.16E-05	ACTN4/AHNAK2/ANK2/ANK3/ATP2B4/BIN1/CACNA1C/CACNA1D/CTNNB1/DMD/DST/FLNA/HDAC4/HOMER1/MYOZ1/NEB/NOS1/NOS1AP/OBSL1/PDE4B/PSEN1/PSEN2/RYR2/RYR3/SCN1A/SCN5A/SCN8A/SLC2A1/TTN	29
CC	GO:0005901	caveola	21/1810	78/18698	1.09E-05	0.000115178	8.37E-05	ATP1B1/ATP2B4/CBL/CDH13/CTNNB1/EHD2/HDAC6/HTR2A/IRS1/KCNMA1/MAPK1/MAPK3/MLC1/MYOF/NOS1/NOS1AP/PTCH1/PTGS2/SCN5A/SLC2A1/SLC6A3	21
CC	GO:0008021	synaptic vesicle	36/1810	176/18698	1.18E-05	0.000122858	8.93E-05	APBA2/BDNF/CTTNBP2/DDC/DLG4/DMXL2/DNM1L/DOC2A/DRD2/GABRA2/GRIA1/GRIN1/GRIN2A/HAP1/ICA1/KIF1A/MTMR2/NGF/NTF3/NTF4/PDE4B/SLC30A3/SNAP25/SNCAIP/STX1A/STXBP5/SV2B/SYN1/SYN2/SYN3/SYT1/SYT17/TH/TRIM9/UNC13A/UNC13B	36
CC	GO:0035097	histone methyltransferase complex	20/1810	73/18698	1.32E-05	0.000135493	9.85E-05	CHD8/DYDC1/DYDC2/EZH2/HCFC1/HDAC9/JARID2/KANSL1/KDM6A/KDM6B/KMT2A/KMT2C/KMT2D/MEN1/PHF20/RUVBL1/SETD1B/TAF1/TAF6/ZNF335	20
CC	GO:0005913	cell-cell adherens junction	26/1810	110/18698	1.36E-05	0.000138149	0.000100444	ANXA1/APC/BAIAP2/CADM1/CADM2/CDH10/CDH11/CDH13/CDH18/CDH22/CDH5/CDH8/CDH9/CTNNA3/CTNNB1/CTNND1/DAG1/EIF4G2/GJA1/KIAA1210/MYH9/OXTR/PARD3/PARD3B/PTPRM/SCRIB	26
CC	GO:0030175	filopodium	24/1810	98/18698	1.53E-05	0.000153018	0.000111256	ABI2/ANTXR1/APP/B4GALT1/BAIAP2/CYFIP1/DAG1/DMD/DYNC1H1/EPHA4/ERMN/FAT1/FMR1/GAP43/IQGAP2/ITGB3/MSN/MYO5A/NLGN1/RUFY3/SPATA13/TRPV4/UTRN/VIL1	24
CC	GO:0008076	voltage-gated potassium channel complex	23/1810	92/18698	1.60E-05	0.00015721	0.000114304	AKAP9/CNTNAP2/DLG2/DLG4/DPP10/DPP6/HCN1/KCNB1/KCND2/KCNH1/KCNJ2/KCNMA1/KCNQ2/KCNQ3/KCNQ4/KCNS1/KCNS3/KCNT1/KCNT2/KCNV1/NOS1AP/SNAP25/STX1A	23
CC	GO:0031012	extracellular matrix	75/1810	479/18698	1.96E-05	0.000190475	0.000138489	ABI3BP/ACHE/ADAMTS18/ANOS1/APOC3/AZGP1/CASK/CD151/CDH13/CHL1/COL11A1/COL12A1/COL16A1/COL28A1/COL4A1/COL4A5/COL7A1/CPZ/CTSD/DAG1/DGCR6/DLG1/DST/ERBIN/FBN1/FBN2/FGFBP3/FGFR2/FN1/FREM3/GPC4/GPC6/IHH/IL1RL1/LAMA1/LAMB1/LAMB3/LINGO2/LPL/LRFN2/LRFN5/LTBP1/MMP19/MMP3/MMP8/MMRN2/MUC4/NAV2/NCAM1/NDP/OTOA/PCOLCE/PLOD3/PXDN/RELN/SDC2/SERPINE1/SFTPD/SLIT3/SLITRK5/SLITRK6/SMC3/SOD1/SPARCL1/SPP2/TECTA/TGFB1/TG…	75
CC	GO:0005891	voltage-gated calcium channel complex	14/1810	43/18698	3.17E-05	0.000302782	0.000220145	CACNA1A/CACNA1B/CACNA1C/CACNA1D/CACNA1E/CACNA1F/CACNA1G/CACNA1H/CACNA1I/CACNA2D4/CACNB2/NOS1/NOS1AP/PDE4B	14
CC	GO:0045177	apical part of cell	60/1810	366/18698	3.38E-05	0.000319144	0.000232042	SHANK2/ADRB2/AMOTL1/ANK2/ANXA1/APP/ASPM/ATP1B1/CD44/CHL1/CNKSR3/CTNNB1/DAB1/DLG1/DLL1/DPP4/DRD3/EDA/FAT4/FN1/GJA1/GJB6/GNAS/HOMER1/ITPK1/KCNMA1/LRP2/MAL/MFRP/MFSD4B/MLC1/MPDZ/MSN/MUC1/MYO1A/MYO7B/OTOA/OXTR/PARD3/PARD3B/PATJ/PDZK1/PLAT/PSEN1/PSEN2/SLC12A2/SLC17A3/SLC1A1/SLC23A2/SLC25A27/SLC29A4/SLC2A1/SLC30A5/SLC7A5/SLC9A1/STK39/STXBP3/TRPV4/USH2A/VASH1	60
CC	GO:0016342	catenin complex	11/1810	29/18698	4.51E-05	0.000419272	0.000304842	APC/APC2/CDH10/CDH11/CDH13/CDH18/CDH22/CDH5/CDH8/CDH9/CTNNB1	11
CC	GO:0000790	nuclear chromatin	58/1810	354/18698	4.62E-05	0.000423538	0.000307944	AR/ARID1B/ASXL3/ATRX/CCAR2/CECR2/CHD3/CHD4/CHD5/CREBBP/CTNNB1/DDX11/DHX9/DNMT3A/DVL3/EP400/ESR1/EZH2/FER/H2AFV/HDAC1/HIST1H2AE/KDM1A/KDM6A/KDM6B/MBD3/MEF2C/MEN1/MPHOSPH8/MUC1/NCOA1/NCOR1/NIPBL/NR1D1/PAX6/PLCB1/POGZ/RFX3/RUVBL1/SIN3A/SMAD2/SMAD4/SMARCA2/SMARCA4/SMARCA5/SMARCC1/SMARCC2/SMARCE1/STAT1/TAF1/TCF12/TCF3/TCF4/TCF7L2/TIMELESS/TRRAP/YY1/ZEB2	58
CC	GO:0030673	axolemma	8/1810	16/18698	4.79E-05	0.00043391	0.000315485	ADORA2A/CNTNAP2/EPB41L3/KCNH1/MYO1D/NRG1/ROBO2/SLC1A2	8
CC	GO:0034707	chloride channel complex	15/1810	50/18698	4.93E-05	0.000440555	0.000320317	CLCNKB/GABRA1/GABRA2/GABRA3/GABRA4/GABRA5/GABRB1/GABRB3/GABRD/GABRG2/GABRG3/GABRQ/GABRR1/GLRA2/GLRA4	15
CC	GO:0070382	exocytic vesicle	36/1810	190/18698	6.53E-05	0.000575974	0.000418777	APBA2/BDNF/CTTNBP2/DDC/DLG4/DMXL2/DNM1L/DOC2A/DRD2/GABRA2/GRIA1/GRIN1/GRIN2A/HAP1/ICA1/KIF1A/MTMR2/NGF/NTF3/NTF4/PDE4B/SLC30A3/SNAP25/SNCAIP/STX1A/STXBP5/SV2B/SYN1/SYN2/SYN3/SYT1/SYT17/TH/TRIM9/UNC13A/UNC13B	36
CC	GO:0034708	methyltransferase complex	22/1810	95/18698	8.48E-05	0.000738195	0.000536723	CHD8/DYDC1/DYDC2/EZH2/HCFC1/HDAC9/JARID2/KANSL1/KDM6A/KDM6B/KMT2A/KMT2C/KMT2D/MEN1/METTL14/PHF20/RUVBL1/SETD1B/TAF1/TAF6/WDR4/ZNF335	22
CC	GO:0016528	sarcoplasm	18/1810	71/18698	0.000106788	0.000917839	0.000667338	AGL/ANK3/ASPH/CAMK2B/DMPK/FABP3/GSN/ITPR1/MEF2C/NOS1/NOS1AP/PLN/POMT1/RASD1/RTN2/RYR2/RYR3/THBS1	18
CC	GO:0034704	calcium channel complex	17/1810	65/18698	0.000108673	0.000917883	0.00066737	CACNA1A/CACNA1B/CACNA1C/CACNA1D/CACNA1E/CACNA1F/CACNA1G/CACNA1H/CACNA1I/CACNA2D4/CACNB2/MCUB/NOS1/NOS1AP/PDE4B/RYR2/RYR3	17
CC	GO:0032838	plasma membrane bounded cell projection cytoplasm	34/1810	180/18698	0.000109497	0.000917883	0.00066737	ADA/AMBRA1/AP3B2/ATG7/BAIAP2/BBS1/CANX/CDKL5/DLG4/DNAH11/DNAH17/DNAH3/DNAH5/DNAH7/DNAH9/DST/FMR1/GLI2/GRIK2/GRIK3/HAP1/HYDIN/KIF1A/MAP4/MAPK1/NEFL/OPRM1/PAFAH1B1/PQBP1/SOD1/SPAG17/SPAST/WDR66/ZC3H14	34
CC	GO:0098936	intrinsic component of postsynaptic membrane	6/1810	10/18698	0.000121535	0.000970848	0.000705879	ADORA2A/CDH9/GRIN2A/NLGN1/NLGN2/NLGN3	6
CC	GO:0099055	integral component of postsynaptic membrane	6/1810	10/18698	0.000121535	0.000970848	0.000705879	ADORA2A/CDH9/GRIN2A/NLGN1/NLGN2/NLGN3	6
CC	GO:0099240	intrinsic component of synaptic membrane	6/1810	10/18698	0.000121535	0.000970848	0.000705879	ADORA2A/CDH9/GRIN2A/NLGN1/NLGN2/NLGN3	6
CC	GO:0099699	integral component of synaptic membrane	6/1810	10/18698	0.000121535	0.000970848	0.000705879	ADORA2A/CDH9/GRIN2A/NLGN1/NLGN2/NLGN3	6
CC	GO:0070603	SWI/SNF superfamily-type complex	18/1810	73/18698	0.000156714	0.001237309	0.000899617	ARID1B/ATRX/CECR2/CHD3/CHD4/CHD5/EP400/HDAC1/MBD3/RUVBL1/SMARCA2/SMARCA4/SMARCA5/SMARCC1/SMARCC2/SMARCE1/TRRAP/YY1	18
CC	GO:0000118	histone deacetylase complex	16/1810	61/18698	0.000165522	0.001291835	0.000939262	RERE/CHD3/CHD4/CHD5/HDAC1/HDAC3/HDAC4/HDAC6/HDAC9/MBD3/MECOM/NCOR1/SATB2/SIN3A/TBL1X/TBL1XR1	16
CC	GO:0044291	cell-cell contact zone	17/1810	68/18698	0.000197655	0.001512642	0.001099805	AHNAK/ANK2/ANK3/ATP1B1/CTNNA3/CTNNB1/DLG1/GJA1/KCNJ2/OBSL1/PCDH9/SCN1A/SCN2A/SCN5A/SCRIB/SLC2A1/SLC9A1	17
CC	GO:0014704	intercalated disc	14/1810	50/18698	0.00019827	0.001512642	0.001099805	ANK2/ANK3/ATP1B1/CTNNA3/CTNNB1/DLG1/GJA1/KCNJ2/OBSL1/SCN1A/SCN2A/SCN5A/SLC2A1/SLC9A1	14
CC	GO:0043209	myelin sheath	31/1810	164/18698	0.000212601	0.001603957	0.001166198	SLC25A12/ASS1/ATP1A3/ATP1B1/BCL2/CANX/DLG1/EEF1A2/ERMN/EXOC4/GSN/MIF/MPDZ/MSN/MYH14/MYO1D/NEFL/NFASC/PHB/PLCB1/PLP1/SCRIB/SNAP25/SOD1/STXBP1/SUCLA2/SYN1/TUBA1A/UQCRC2/VCP/YWHAG	31
CC	GO:0043034	costamere	8/1810	19/18698	0.000215779	0.001610044	0.001170624	AHNAK/AHNAK2/ANK2/ANK3/DAG1/DMD/HOMER1/SVIL	8
CC	GO:0005578	proteinaceous extracellular matrix	58/1810	375/18698	0.000229479	0.001693652	0.001231413	ABI3BP/ACHE/ADAMTS18/ANOS1/CASK/CD151/CHL1/COL11A1/COL12A1/COL16A1/COL28A1/COL4A1/COL4A5/COL7A1/CPZ/DAG1/DGCR6/DLG1/DST/ERBIN/FBN1/FBN2/FN1/FREM3/GPC4/GPC6/IHH/IL1RL1/LAMA1/LAMB1/LAMB3/LINGO2/LRFN2/LRFN5/LTBP1/MMP19/MMP3/MMP8/MMRN2/MUC4/NAV2/OTOA/PXDN/RELN/SFTPD/SLIT3/SLITRK5/SLITRK6/SMC3/SPARCL1/TECTA/TGFB1/TNN/USH2A/WNT1/WNT2/WNT7A/WNT7B	58
CC	GO:0017146	NMDA selective glutamate receptor complex	6/1810	11/18698	0.000245424	0.00179186	0.001302817	EPS8/GRIN1/GRIN2A/GRIN2B/NLGN1/SHANK1	6
CC	GO:0044448	cell cortex part	31/1810	166/18698	0.000265988	0.001921342	0.00139696	ACTN4/AKAP13/ASPH/CIB2/CLASP1/CLASP2/CORO1A/DLG4/EXOC3/EXOC4/EXOC5/EXOC6/EXOC6B/FLNA/GNAI1/GSN/LLGL1/MYH9/MYO1A/NOS2/POLR2M/RIMS1/RIMS3/SLC2A1/SPTAN1/SPTB/SPTBN5/TRPV4/UNC13A/UNC13B/UTRN	31
CC	GO:0016328	lateral plasma membrane	15/1810	58/18698	0.000310356	0.002218225	0.001612817	ANK3/ANXA1/APC/CTNNB1/DLG1/DMD/DRD2/DVL1/GJA1/IQGAP3/KCNB1/MYO1A/SCN5A/SLC26A5/SNTA1	15
CC	GO:0048786	presynaptic active zone	11/1810	35/18698	0.000314967	0.002227735	0.001619731	ADORA2A/GAD1/GRM7/PPFIA1/RIMS1/RIMS3/STX1A/STXBP1/SYN1/UNC13A/UNC13B	11
CC	GO:0016324	apical plasma membrane	48/1810	300/18698	0.000352003	0.002464019	0.001791528	SHANK2/ADRB2/AMOTL1/ANK2/ANXA1/ASPM/ATP1B1/CD44/CNKSR3/DLG1/DLL1/DPP4/FN1/GJA1/GJB6/GNAS/ITPK1/KCNMA1/LRP2/MAL/MFRP/MFSD4B/MLC1/MPDZ/MSN/MUC1/MYO1A/OTOA/OXTR/PARD3/PARD3B/PATJ/PDZK1/PSEN1/PSEN2/SLC12A2/SLC17A3/SLC1A1/SLC23A2/SLC29A4/SLC2A1/SLC30A5/SLC7A5/SLC9A1/STK39/STXBP3/TRPV4/USH2A	48
CC	GO:0044449	contractile fiber part	37/1810	214/18698	0.000359218	0.00248887	0.001809596	ACTN4/AHNAK/AHNAK2/ALDOA/ANK2/ANK3/ATP2B4/BIN1/CACNA1C/CACNA1D/CTNNB1/DAG1/DMD/DST/FLNA/HDAC4/HOMER1/KAT2B/MYH4/MYOZ1/NEB/NOS1/NOS1AP/OBSL1/PDE4B/POLR2M/PSEN1/PSEN2/RYR2/RYR3/SCN1A/SCN5A/SCN8A/SLC2A1/SVIL/SYNE1/TTN	37
CC	GO:0044420	extracellular matrix component	24/1810	119/18698	0.000396461	0.002719162	0.001977036	ACHE/CASK/CD151/COL11A1/COL12A1/COL28A1/COL4A1/COL4A5/COL7A1/DAG1/DLG1/DST/ERBIN/FBN1/FBN2/FN1/FREM3/LAMA1/LAMB1/LAMB3/LTBP1/MMRN2/SMC3/USH2A	24
CC	GO:0017053	transcriptional repressor complex	19/1810	85/18698	0.000407329	0.002754544	0.002002761	CDX2/CHD3/CHD4/CHD5/HDAC1/HDAC3/HDAC4/MBD3/NCOR1/REST/RLIM/SIN3A/SMARCA5/SMARCC2/SMARCE1/TBL1X/TBL1XR1/TNRC18/ZBTB16	19
CC	GO:0090723	growth cone part	7/1810	16/18698	0.000409733	0.002754544	0.002002761	APP/CYFIP1/EXOC4/FMR1/GAP43/PAFAH1B1/YWHAE	7
CC	GO:0005604	basement membrane	20/1810	92/18698	0.000427839	0.002848065	0.002070758	ACHE/CASK/CD151/COL28A1/COL4A1/COL4A5/COL7A1/DAG1/DLG1/DST/ERBIN/FBN1/FN1/FREM3/LAMA1/LAMB1/LAMB3/MMRN2/SMC3/USH2A	20
CC	GO:0030055	cell-substrate junction	60/1810	401/18698	0.000439836	0.0028995	0.002108155	ACTN4/AHNAK/ANXA1/ARHGAP24/CASK/CBL/CD151/CD44/CD99L2/CDH13/CIB2/CLASP1/CLASP2/CTNNB1/CYFIP1/DAB2/DAG1/DIXDC1/DMD/DPP4/DST/EPPK1/ERBIN/FAT1/FBLIM1/FLNA/FLT1/FOCAD/GAK/GIT2/GJA1/GSN/ITGA4/ITGA5/ITGB3/LRP1/MAP2K2/MAPK1/MAPK3/MCAM/MSN/MYH9/NCKAP1/NFASC/OPRM1/PLAUR/PPFIA1/PTK7/PTPRC/RAC1/RPL19/SCARB2/SH3KBP1/SLC9A1/SVIL/TM4SF20/TRPV4/XIRP1/YWHAE/YWHAG	60
CC	GO:0001726	ruffle	30/1810	164/18698	0.000476693	0.003112258	0.002262846	ABCA7/ALS2/APC/ARHGAP45/ARHGEF4/BAIAP2/CDKL5/CLASP2/CYFIP1/EPS8/FGD1/FGD3/GSN/INPP5K/ITGA5/ITGB3/KANK1/MACF1/MYH9/MYO5A/NCKAP1/PDE4A/PSD3/RAC1/SNTG1/SNX5/SPATA13/TRPM7/TRPV4/VIL1	30
CC	GO:0030016	myofibril	37/1810	219/18698	0.000566823	0.003665455	0.002665062	ACTN4/AHNAK/AHNAK2/ALDOA/ANK2/ANK3/ATP2B4/BIN1/CACNA1C/CACNA1D/CTNNB1/DAG1/DMD/DST/FLNA/HDAC4/HOMER1/KAT2B/MYH4/MYOZ1/NEB/NOS1/NOS1AP/OBSL1/PDE4B/POLR2M/PSEN1/PSEN2/RYR2/RYR3/SCN1A/SCN5A/SCN8A/SLC2A1/SVIL/SYNE1/TTN	37
CC	GO:0030017	sarcomere	34/1810	197/18698	0.000629437	0.00403196	0.002931539	ACTN4/AHNAK2/ALDOA/ANK2/ANK3/ATP2B4/BIN1/CACNA1C/CACNA1D/CTNNB1/DMD/DST/FLNA/HDAC4/HOMER1/KAT2B/MYH4/MYOZ1/NEB/NOS1/NOS1AP/OBSL1/PDE4B/POLR2M/PSEN1/PSEN2/RYR2/RYR3/SCN1A/SCN5A/SCN8A/SLC2A1/SYNE1/TTN	34
CC	GO:0016529	sarcoplasmic reticulum	15/1810	62/18698	0.000670662	0.004255882	0.003094347	AGL/ANK3/ASPH/CAMK2B/DMPK/ITPR1/NOS1/NOS1AP/PLN/POMT1/RASD1/RTN2/RYR2/RYR3/THBS1	15
CC	GO:0043292	contractile fiber	38/1810	230/18698	0.000747337	0.004698533	0.003416188	ACTN4/AHNAK/AHNAK2/ALDOA/ANK2/ANK3/ATP2B4/BIN1/CACNA1C/CACNA1D/CTNNB1/DAG1/DMD/DST/FLNA/GJA1/HDAC4/HOMER1/KAT2B/MYH4/MYOZ1/NEB/NOS1/NOS1AP/OBSL1/PDE4B/POLR2M/PSEN1/PSEN2/RYR2/RYR3/SCN1A/SCN5A/SCN8A/SLC2A1/SVIL/SYNE1/TTN	38
CC	GO:0005790	smooth endoplasmic reticulum	10/1810	33/18698	0.000810846	0.005051047	0.003672492	APP/CANX/KCNJ2/MYO1D/PRDX4/PSEN1/RPL10/RYR2/RYR3/TH	10
CC	GO:0000123	histone acetyltransferase complex	18/1810	83/18698	0.00083714	0.005167435	0.003757115	BRD1/CREBBP/ELP4/EP300/EP400/EPC2/HCFC1/KANSL1/KANSL2/KAT2B/KAT6A/KAT6B/OGT/PHF20/RUVBL1/TAF6/TRRAP/YEATS2	18
CC	GO:0000793	condensed chromosome	36/1810	217/18698	0.000939816	0.005748967	0.004179933	ADD3/AKAP8/ATRX/BRCA2/BRD4/BUB1/CDX2/CHMP1A/CLASP1/CLASP2/CTCF/DCTN5/ESRRB/FAM9C/HNRNPU/KANSL1/KMT5B/L3MBTL1/LRPPRC/MKI67/MLH1/NCAPD2/NDE1/NUP133/PHF2/PINX1/RAD21/RAD21L1/SMARCA5/SMC1A/SMC3/STAG1/SYN1/TOP3B/TTN/ZWILCH	36
CC	GO:0030863	cortical cytoskeleton	21/1810	105/18698	0.000995862	0.006037416	0.004389657	ACTN4/AKAP13/CIB2/CLASP1/CORO1A/DLG4/FLNA/GSN/LLGL1/MYH9/MYO1A/NOS2/POLR2M/RIMS1/RIMS3/SLC2A1/SPTAN1/SPTB/SPTBN5/TRPV4/UTRN	21
CC	GO:0071565	nBAF complex	6/1810	14/18698	0.001235034	0.007421132	0.005395723	ARID1B/SMARCA2/SMARCA4/SMARCC1/SMARCC2/SMARCE1	6
CC	GO:0015629	actin cytoskeleton	68/1810	487/18698	0.001298213	0.007631462	0.005548649	ACTN4/ACTR3C/AHNAK/AKAP13/ALDOA/ANXA1/APC2/ARHGAP32/ARHGAP33/AUTS2/BAIAP2/BIN1/CAPG/CASK/CDC42BPB/CGNL1/CIB2/CORO1A/DAPK1/DHX9/FBLIM1/FER/FLNA/FLT1/FMN1/GAS2/GSN/HAP1/HDAC4/INTS6/IQGAP2/KANSL2/KAT2B/KLHL14/KPTN/LLGL1/MYH10/MYH14/MYH4/MYH9/MYO16/MYO1A/MYO1D/MYO5A/MYO5C/MYO7B/MYO9B/MYOZ1/NCKAP1/NEB/NOTCH3/NPFFR2/OBSL1/OPHN1/POLR2M/RAC1/SLC2A1/SPTAN1/SPTB/SPTBN5/STX1A/SVIL/TRPV4/TSC1/TTN/UTRN/VIL1/X…	68
CC	GO:0031248	protein acetyltransferase complex	19/1810	93/18698	0.001303755	0.007631462	0.005548649	BRD1/CREBBP/ELP4/EP300/EP400/EPC2/HCFC1/KANSL1/KANSL2/KAT2B/KAT6A/KAT6B/NAA15/OGT/PHF20/RUVBL1/TAF6/TRRAP/YEATS2	19
CC	GO:1902493	acetyltransferase complex	19/1810	93/18698	0.001303755	0.007631462	0.005548649	BRD1/CREBBP/ELP4/EP300/EP400/EPC2/HCFC1/KANSL1/KANSL2/KAT2B/KAT6A/KAT6B/NAA15/OGT/PHF20/RUVBL1/TAF6/TRRAP/YEATS2	19
CC	GO:1990909	Wnt signalosome	5/1810	10/18698	0.001404219	0.00814927	0.005925134	APC/CTNNB1/DVL1/GSK3B/WNT2	5
CC	GO:0005924	cell-substrate adherens junction	57/1810	396/18698	0.001533943	0.008826671	0.006417655	ACTN4/AHNAK/ANXA1/ARHGAP24/CASK/CBL/CD151/CD44/CD99L2/CDH13/CIB2/CLASP1/CLASP2/CTNNB1/CYFIP1/DAB2/DAG1/DIXDC1/DPP4/DST/FAT1/FBLIM1/FLNA/FLT1/FOCAD/GAK/GIT2/GJA1/GSN/ITGA4/ITGA5/ITGB3/LRP1/MAP2K2/MAPK1/MAPK3/MCAM/MSN/MYH9/NCKAP1/NFASC/OPRM1/PLAUR/PPFIA1/PTK7/PTPRC/RAC1/RPL19/SCARB2/SH3KBP1/SLC9A1/SVIL/TM4SF20/TRPV4/XIRP1/YWHAE/YWHAG	57
CC	GO:0016514	SWI/SNF complex	6/1810	15/18698	0.00189076	0.010788457	0.007844022	ARID1B/SMARCA2/SMARCA4/SMARCC1/SMARCC2/SMARCE1	6
CC	GO:0005875	microtubule associated complex	26/1810	148/18698	0.002002958	0.011333403	0.008240238	BCL2L11/DCX/DNAH10/DNAH11/DNAH17/DNAH3/DNAH5/DNAH7/DNAH9/DYNC1H1/EML1/HDAC6/KIF11/KIF13B/KIF1A/KIF2A/KIF5C/KLC2/MAP1B/MAP2/MAP4/MID1/NDE1/PAFAH1B1/TOPORS/YWHAE	26
CC	GO:0005925	focal adhesion	56/1810	393/18698	0.002109594	0.011838138	0.008607219	ACTN4/AHNAK/ANXA1/ARHGAP24/CASK/CBL/CD151/CD44/CD99L2/CDH13/CLASP1/CLASP2/CTNNB1/CYFIP1/DAB2/DAG1/DIXDC1/DPP4/DST/FAT1/FBLIM1/FLNA/FLT1/FOCAD/GAK/GIT2/GJA1/GSN/ITGA4/ITGA5/ITGB3/LRP1/MAP2K2/MAPK1/MAPK3/MCAM/MSN/MYH9/NCKAP1/NFASC/OPRM1/PLAUR/PPFIA1/PTK7/PTPRC/RAC1/RPL19/SCARB2/SH3KBP1/SLC9A1/SVIL/TM4SF20/TRPV4/XIRP1/YWHAE/YWHAG	56
CC	GO:0032587	ruffle membrane	18/1810	90/18698	0.002214949	0.012327464	0.008962996	ABCA7/APC/ARHGAP45/ARHGEF4/CDKL5/CLASP2/EPS8/INPP5K/ITGA5/ITGB3/KANK1/MACF1/PDE4A/PSD3/RAC1/SNTG1/SPATA13/TRPV4	18
CC	GO:0002116	semaphorin receptor complex	5/1810	11/18698	0.002369881	0.012771027	0.0092855	NRP2/PLXNA2/PLXNA3/PLXNA4/PLXNB1	5
CC	GO:0016442	RISC complex	5/1810	11/18698	0.002369881	0.012771027	0.0092855	AGO1/AGO4/DICER1/EIF4E/SND1	5
CC	GO:0031332	RNAi effector complex	5/1810	11/18698	0.002369881	0.012771027	0.0092855	AGO1/AGO4/DICER1/EIF4E/SND1	5
CC	GO:0089717	spanning component of membrane	5/1810	11/18698	0.002369881	0.012771027	0.0092855	NLGN1/NLGN2/NLGN3/NLGN4X/NLGN4Y	5
CC	GO:1990752	microtubule end	8/1810	26/18698	0.002409569	0.012882657	0.009366663	ASPM/CAMSAP2/CLASP1/DST/MYO5A/NAV3/NCKAP5L/SVIL	8
CC	GO:0032590	dendrite membrane	10/1810	38/18698	0.002647353	0.014043379	0.010210595	GABRA1/GABRA2/GABRA3/GABRA4/GABRA5/GABRG2/GABRG3/GRIA1/KCNB1/OPRM1	10
CC	GO:0005605	basal lamina	7/1810	21/18698	0.002700751	0.01421558	0.010335799	ACHE/COL4A5/DLG1/FN1/LAMA1/LAMB1/LAMB3	7
CC	GO:0019898	extrinsic component of membrane	43/1810	289/18698	0.002949396	0.015404924	0.011200541	ANXA1/APC/APC2/BCL2L11/BST1/CDH10/CDH11/CDH13/CDH18/CDH22/CDH5/CDH8/CDH9/CNR2/CTNNB1/DLG4/EHD2/FER/FMR1/FRK/GNA14/GNAI1/GNAS/GOLGA3/HID1/ITK/JAKMIP1/MTOR/PIK3CA/PIK3CG/PIK3R2/PLAUR/RGS7/SEC23A/SNAP25/SNX2/SNX5/STK39/STYK1/SYAP1/TGM3/TYK2/WDFY3	43
CC	GO:0031258	lamellipodium membrane	7/1810	22/18698	0.003634141	0.018836503	0.013695558	ANTXR1/APC2/CD44/DOCK8/DPP4/ITGB3/NCKAP1	7
CC	GO:0008278	cohesin complex	5/1810	12/18698	0.003740776	0.018955128	0.013781808	RAD21/RAD21L1/SMC1A/SMC3/STAG1	5
CC	GO:0033270	paranode region of axon	5/1810	12/18698	0.003740776	0.018955128	0.013781808	EPB41L3/ERMN/KIF13B/NFASC/SCN2A	5
CC	GO:0071564	npBAF complex	5/1810	12/18698	0.003740776	0.018955128	0.013781808	SMARCA2/SMARCA4/SMARCC1/SMARCC2/SMARCE1	5
CC	GO:0032433	filopodium tip	6/1810	17/18698	0.003947098	0.019727342	0.014343266	ABI2/CYFIP1/FMR1/MYO5A/NLGN1/VIL1	6
CC	GO:0019897	extrinsic component of plasma membrane	28/1810	171/18698	0.003951279	0.019727342	0.014343266	ANXA1/APC/APC2/CDH10/CDH11/CDH13/CDH18/CDH22/CDH5/CDH8/CDH9/CNR2/CTNNB1/DLG4/FER/FMR1/FRK/GNA14/GNAI1/GNAS/ITK/RGS7/SNAP25/SNX5/STYK1/SYAP1/TGM3/TYK2	28
CC	GO:0016607	nuclear speck	53/1810	381/18698	0.004507391	0.02233955	0.016242537	DYRK1A/AFF2/AKAP8L/AR/BCAS2/BCLAF1/BDNF/BMP2K/BRD1/C12orf57/CBX4/CDK13/CHD5/DDX3X/DGKZ/DOCK1/DPP3/EFTUD2/EP400/EPAS1/ERBIN/GLI2/HNRNPU/IL16/KAT6A/KMT2E/MBD1/MBD4/MECOM/MEF2C/NR0B1/NR4A2/PHF7/PIAS1/PLCB1/PQBP1/PRKN/PSME4/RBM27/RBM8A/RNPS1/SETD1B/SRSF11/TCF12/TCF3/TENM1/TERT/TOPORS/WAC/YTHDC1/ZBTB16/ZC3H14/ZNF638	53
CC	GO:0000794	condensed nuclear chromosome	18/1810	96/18698	0.004585908	0.022563998	0.016405729	ADD3/ATRX/BRCA2/BRD4/BUB1/CDX2/CHMP1A/FAM9C/KMT5B/LRPPRC/MLH1/NCAPD2/RAD21/RAD21L1/SMC1A/SMC3/SYN1/TTN	18
CC	GO:0032994	protein-lipid complex	10/1810	41/18698	0.004806154	0.023477542	0.017069944	ABCA1/APOC3/BIN1/HDLBP/LPA/LPL/MSR1/PCYOX1/PON1/VLDLR	10
CC	GO:0044665	MLL1/2 complex	8/1810	29/18698	0.005094789	0.024534481	0.017838418	CHD8/HCFC1/KANSL1/KMT2A/PHF20/RUVBL1/TAF1/TAF6	8
CC	GO:0071339	MLL1 complex	8/1810	29/18698	0.005094789	0.024534481	0.017838418	CHD8/HCFC1/KANSL1/KMT2A/PHF20/RUVBL1/TAF1/TAF6	8
CC	GO:0005892	acetylcholine-gated channel complex	6/1810	18/18698	0.005441619	0.026020135	0.018918601	CHRNA2/CHRNA4/CHRNA7/CHRNB3/CHRND/STXBP5	6
CC	GO:0005902	microvillus	16/1810	83/18698	0.00552385	0.02622863	0.019070192	CD44/CTNNB1/EXOC4/IQGAP2/ITGB3/KIF13B/MSN/MYO1A/MYO7B/NFASC/OXTR/PDZK1/SLC27A4/TGFB1/VIL1/WWOX	16
CC	GO:0030286	dynein complex	11/1810	49/18698	0.006231053	0.029381148	0.02136231	BCL2L11/DNAH10/DNAH11/DNAH17/DNAH3/DNAH5/DNAH7/DNAH9/DYNC1H1/HDAC6/TOPORS	11
CC	GO:0098862	cluster of actin-based cell projections	24/1810	145/18698	0.006332901	0.029655449	0.021561748	SHANK2/ACTN4/ADD3/ADGRV1/B4GALT1/CIB2/DAB1/DNM1L/DOCK4/EPS8/KPTN/LRP2/MYH14/MYH9/MYO1A/MYO1D/MYO7B/PAFAH1B1/PCDH15/PDZK1/SLC17A3/SLC27A4/USH2A/VIL1	24
CC	GO:0016459	myosin complex	14/1810	71/18698	0.007432938	0.034568253	0.025133727	CGNL1/MYH10/MYH14/MYH4/MYH9/MYO16/MYO1A/MYO1D/MYO5A/MYO5C/MYO7B/MYO9B/OBSL1/TTN	14
CC	GO:0005876	spindle microtubule	12/1810	57/18698	0.007502794	0.034655762	0.025197353	CLASP1/CLASP2/CSNK1D/CUL3/HDAC3/HNRNPU/KIF11/KIF2A/NCOR1/PAFAH1B1/TBL1X/TBL1XR1	12
CC	GO:0005813	centrosome	64/1810	490/18698	0.008215526	0.037691503	0.027404565	MECP2/AHI1/AKAP9/ALS2/APC/ARHGEF10/ASPM/BBS1/BBS4/BCAS2/BRCA2/BRSK2/C2CD3/CAMSAP2/CCDC14/CCDC88C/CCT4/CEP135/CEP152/CEP290/CEP350/CEP41/CHD3/CHD4/CLASP1/CSNK1D/CTNNB1/CUL7/DCAF13/DCTN5/DDX11/DHX9/DISC1/DYNC1H1/GNAI1/GSK3B/HAP1/HEPACAM2/HNRNPU/ITSN2/KAT2B/KIF2A/MACROD2/MDM1/MIB1/NCKAP5L/NDE1/NME7/OBSL1/OFD1/PAFAH1B1/PATJ/PDE4B/PSEN1/PSEN2/RANBP2/SMAD4/TBC1D31/TNKS/TPGS1/TTI2/TUBGCP4/TUBGCP5/ZFYVE26	64
CC	GO:0005819	spindle	45/1810	324/18698	0.00859336	0.039160347	0.028472526	AKT1/APP/ASPM/BIRC6/CAPG/CEP350/CIAO1/CLASP1/CLASP2/CLTCL1/CSNK1D/CTNNB1/CUL3/DDX11/EML1/HDAC3/HECW2/HEPACAM2/HNRNPU/KATNAL1/KATNAL2/KIF11/KIF2A/MAP4/MAP7D3/MAPK1/MICAL3/MID1/MTUS1/MYH9/NCOR1/NDE1/PAFAH1B1/PINX1/SMC1A/SMC3/SPAST/STAG1/TBL1X/TBL1XR1/TNKS/TOPORS/TUBGCP4/TUBGCP5/YEATS2	45
CC	GO:0000930	gamma-tubulin complex	6/1810	20/18698	0.009603243	0.04347068	0.031606463	MECP2/CEP290/PDE4B/TOPORS/TUBGCP4/TUBGCP5	6
CC	GO:0034358	plasma lipoprotein particle	9/1810	39/18698	0.010669312	0.047660941	0.034653099	ABCA1/APOC3/HDLBP/LPA/LPL/MSR1/PCYOX1/PON1/VLDLR	9
CC	GO:1990777	lipoprotein particle	9/1810	39/18698	0.010669312	0.047660941	0.034653099	ABCA1/APOC3/HDLBP/LPA/LPL/MSR1/PCYOX1/PON1/VLDLR	9
CC	GO:0060077	inhibitory synapse	5/1810	15/18698	0.011088554	0.049209989	0.035779374	GAD1/NLGN2/NLGN3/NLGN4X/NLGN4Y	5
CC	GO:0044224	juxtaparanode region of axon	4/1810	10/18698	0.011396632	0.049977227	0.036337213	CNTNAP2/DLG2/DLG4/EPB41L3	4
CC	GO:0045178	basal part of cell	11/1810	53/18698	0.011408645	0.049977227	0.036337213	ANK3/CLASP1/CLASP2/DST/ERBB4/ERBIN/KCNQ4/MET/MYO1A/PRCP/SLC23A2	11
MF	GO:0022839	ion gated channel activity	92/1752	335/17548	5.12E-20	5.32E-17	4.07E-17	ANO3/ANO5/CACNA1A/CACNA1B/CACNA1C/CACNA1D/CACNA1E/CACNA1F/CACNA1G/CACNA1H/CACNA1I/CACNA2D3/CACNA2D4/CACNB2/CHRNA2/CHRNA4/CHRNA7/CHRNB3/CHRND/CLCN6/CLCNKB/CNGB1/CNGB3/DLG1/DLG3/DLG4/GABRA1/GABRA2/GABRA3/GABRA4/GABRA5/GABRB1/GABRB3/GABRD/GABRG2/GABRG3/GABRQ/GABRR1/GLRA2/GLRA4/GRIA1/GRIA2/GRIA3/GRID1/GRID2/GRIK2/GRIK3/GRIK4/GRIK5/GRIN1/GRIN2A/GRIN2B/HCN1/HTR3A/HTR3C/IL1RAPL1/ITPR1/KCNB1/KCND2/KCNH1/…	92
MF	GO:0022836	gated channel activity	92/1752	338/17548	9.87E-20	5.32E-17	4.07E-17	ANO3/ANO5/CACNA1A/CACNA1B/CACNA1C/CACNA1D/CACNA1E/CACNA1F/CACNA1G/CACNA1H/CACNA1I/CACNA2D3/CACNA2D4/CACNB2/CHRNA2/CHRNA4/CHRNA7/CHRNB3/CHRND/CLCN6/CLCNKB/CNGB1/CNGB3/DLG1/DLG3/DLG4/GABRA1/GABRA2/GABRA3/GABRA4/GABRA5/GABRB1/GABRB3/GABRD/GABRG2/GABRG3/GABRQ/GABRR1/GLRA2/GLRA4/GRIA1/GRIA2/GRIA3/GRID1/GRID2/GRIK2/GRIK3/GRIK4/GRIK5/GRIN1/GRIN2A/GRIN2B/HCN1/HTR3A/HTR3C/IL1RAPL1/ITPR1/KCNB1/KCND2/KCNH1/…	92
MF	GO:0005216	ion channel activity	101/1752	424/17548	4.22E-17	1.52E-14	1.16E-14	ANO3/ANO5/CACNA1A/CACNA1B/CACNA1C/CACNA1D/CACNA1E/CACNA1F/CACNA1G/CACNA1H/CACNA1I/CACNA2D3/CACNA2D4/CACNB2/CHRNA2/CHRNA4/CHRNA7/CHRNB3/CHRND/CLCN6/CLCNKB/CNGB1/CNGB3/CUL5/DENND5A/DLG1/DLG3/DLG4/GABRA1/GABRA2/GABRA3/GABRA4/GABRA5/GABRB1/GABRB3/GABRD/GABRG2/GABRG3/GABRQ/GABRR1/GLRA2/GLRA4/GRIA1/GRIA2/GRIA3/GRID1/GRID2/GRIK2/GRIK3/GRIK4/GRIK5/GRIN1/GRIN2A/GRIN2B/HCN1/HTR3A/HTR3C/IL1RAPL1/ITPR1/KCNB1…	101
MF	GO:0030594	neurotransmitter receptor activity	45/1752	114/17548	6.85E-17	1.84E-14	1.41E-14	CHRM3/CHRNA2/CHRNA4/CHRNA7/CHRNB3/CHRND/DRD1/DRD2/DRD3/DRD4/GABBR1/GABBR2/GABRA1/GABRA2/GABRA3/GABRA4/GABRA5/GABRB1/GABRB3/GABRG2/GABRG3/GLRA2/GLRA4/GRIA1/GRIA2/GRIA3/GRID1/GRID2/GRIK2/GRIK3/GRIK4/GRIK5/GRIN1/GRIN2A/GRIN2B/GRM1/GRM5/HTR1A/HTR1B/HTR2A/HTR3A/HTR3C/HTR5A/HTR7/OPRM1	45
MF	GO:0022838	substrate-specific channel activity	102/1752	437/17548	1.30E-16	2.79E-14	2.14E-14	ANO3/ANO5/AQP4/CACNA1A/CACNA1B/CACNA1C/CACNA1D/CACNA1E/CACNA1F/CACNA1G/CACNA1H/CACNA1I/CACNA2D3/CACNA2D4/CACNB2/CHRNA2/CHRNA4/CHRNA7/CHRNB3/CHRND/CLCN6/CLCNKB/CNGB1/CNGB3/CUL5/DENND5A/DLG1/DLG3/DLG4/GABRA1/GABRA2/GABRA3/GABRA4/GABRA5/GABRB1/GABRB3/GABRD/GABRG2/GABRG3/GABRQ/GABRR1/GLRA2/GLRA4/GRIA1/GRIA2/GRIA3/GRID1/GRID2/GRIK2/GRIK3/GRIK4/GRIK5/GRIN1/GRIN2A/GRIN2B/HCN1/HTR3A/HTR3C/IL1RAPL1/ITPR1/…	102
MF	GO:0005230	extracellular ligand-gated ion channel activity	35/1752	75/17548	3.73E-16	6.70E-14	5.12E-14	CHRNA2/CHRNA4/CHRNA7/CHRNB3/CHRND/GABRA1/GABRA2/GABRA3/GABRA4/GABRA5/GABRB1/GABRB3/GABRD/GABRG2/GABRG3/GABRQ/GABRR1/GLRA2/GLRA4/GRIA1/GRIA2/GRIA3/GRID1/GRID2/GRIK2/GRIK3/GRIK4/GRIK5/GRIN1/GRIN2A/GRIN2B/HTR3A/HTR3C/P2RX4/P2RX5	35
MF	GO:0022824	transmitter-gated ion channel activity	30/1752	57/17548	7.20E-16	9.70E-14	7.42E-14	CHRNA2/CHRNA4/CHRNA7/CHRNB3/CHRND/GABRA1/GABRA2/GABRA3/GABRA4/GABRA5/GABRB1/GABRB3/GABRG2/GABRG3/GLRA2/GLRA4/GRIA1/GRIA2/GRIA3/GRID1/GRID2/GRIK2/GRIK3/GRIK4/GRIK5/GRIN1/GRIN2A/GRIN2B/HTR3A/HTR3C	30
MF	GO:0022835	transmitter-gated channel activity	30/1752	57/17548	7.20E-16	9.70E-14	7.42E-14	CHRNA2/CHRNA4/CHRNA7/CHRNB3/CHRND/GABRA1/GABRA2/GABRA3/GABRA4/GABRA5/GABRB1/GABRB3/GABRG2/GABRG3/GLRA2/GLRA4/GRIA1/GRIA2/GRIA3/GRID1/GRID2/GRIK2/GRIK3/GRIK4/GRIK5/GRIN1/GRIN2A/GRIN2B/HTR3A/HTR3C	30
MF	GO:0015267	channel activity	104/1752	463/17548	1.05E-15	1.25E-13	9.60E-14	ANO3/ANO5/AQP4/BCL2/CACNA1A/CACNA1B/CACNA1C/CACNA1D/CACNA1E/CACNA1F/CACNA1G/CACNA1H/CACNA1I/CACNA2D3/CACNA2D4/CACNB2/CHRNA2/CHRNA4/CHRNA7/CHRNB3/CHRND/CLCN6/CLCNKB/CNGB1/CNGB3/CUL5/DENND5A/DLG1/DLG3/DLG4/GABRA1/GABRA2/GABRA3/GABRA4/GABRA5/GABRB1/GABRB3/GABRD/GABRG2/GABRG3/GABRQ/GABRR1/GJA1/GLRA2/GLRA4/GRIA1/GRIA2/GRIA3/GRID1/GRID2/GRIK2/GRIK3/GRIK4/GRIK5/GRIN1/GRIN2A/GRIN2B/HCN1/HTR3A/HTR3C/IL1RA…	104
MF	GO:0022803	passive transmembrane transporter activity	104/1752	464/17548	1.22E-15	1.32E-13	1.01E-13	ANO3/ANO5/AQP4/BCL2/CACNA1A/CACNA1B/CACNA1C/CACNA1D/CACNA1E/CACNA1F/CACNA1G/CACNA1H/CACNA1I/CACNA2D3/CACNA2D4/CACNB2/CHRNA2/CHRNA4/CHRNA7/CHRNB3/CHRND/CLCN6/CLCNKB/CNGB1/CNGB3/CUL5/DENND5A/DLG1/DLG3/DLG4/GABRA1/GABRA2/GABRA3/GABRA4/GABRA5/GABRB1/GABRB3/GABRD/GABRG2/GABRG3/GABRQ/GABRR1/GJA1/GLRA2/GLRA4/GRIA1/GRIA2/GRIA3/GRID1/GRID2/GRIK2/GRIK3/GRIK4/GRIK5/GRIN1/GRIN2A/GRIN2B/HCN1/HTR3A/HTR3C/IL1RA…	104
MF	GO:0098960	postsynaptic neurotransmitter receptor activity	24/1752	40/17548	1.07E-14	1.05E-12	8.02E-13	CHRNA2/CHRNA4/CHRNA7/CHRNB3/CHRND/GABRA1/GABRA2/GABRA3/GABRA4/GABRA5/GABRG2/GABRG3/GRIA1/GRIA2/GRIA3/GRID1/GRID2/GRIK2/GRIK3/GRIK4/GRIK5/GRIN1/GRM1/GRM5	24
MF	GO:0015276	ligand-gated ion channel activity	48/1752	146/17548	2.80E-14	2.32E-12	1.77E-12	CHRNA2/CHRNA4/CHRNA7/CHRNB3/CHRND/CNGB1/CNGB3/DLG1/DLG3/DLG4/GABRA1/GABRA2/GABRA3/GABRA4/GABRA5/GABRB1/GABRB3/GABRD/GABRG2/GABRG3/GABRQ/GABRR1/GLRA2/GLRA4/GRIA1/GRIA2/GRIA3/GRID1/GRID2/GRIK2/GRIK3/GRIK4/GRIK5/GRIN1/GRIN2A/GRIN2B/HCN1/HTR3A/HTR3C/ITPR1/KCNJ10/KCNJ12/KCNJ15/KCNJ2/P2RX4/P2RX5/RYR2/RYR3	48
MF	GO:0022834	ligand-gated channel activity	48/1752	146/17548	2.80E-14	2.32E-12	1.77E-12	CHRNA2/CHRNA4/CHRNA7/CHRNB3/CHRND/CNGB1/CNGB3/DLG1/DLG3/DLG4/GABRA1/GABRA2/GABRA3/GABRA4/GABRA5/GABRB1/GABRB3/GABRD/GABRG2/GABRG3/GABRQ/GABRR1/GLRA2/GLRA4/GRIA1/GRIA2/GRIA3/GRID1/GRID2/GRIK2/GRIK3/GRIK4/GRIK5/GRIN1/GRIN2A/GRIN2B/HCN1/HTR3A/HTR3C/ITPR1/KCNJ10/KCNJ12/KCNJ15/KCNJ2/P2RX4/P2RX5/RYR2/RYR3	48
MF	GO:0005261	cation channel activity	76/1752	316/17548	2.08E-13	1.60E-11	1.22E-11	CACNA1A/CACNA1B/CACNA1C/CACNA1D/CACNA1E/CACNA1F/CACNA1G/CACNA1H/CACNA1I/CACNA2D3/CACNA2D4/CACNB2/CHRNA2/CHRNA4/CHRNA7/CHRNB3/CHRND/CNGB1/CNGB3/CUL5/DENND5A/GRIA1/GRIA2/GRIA3/GRIK2/GRIK3/GRIK4/GRIK5/GRIN1/GRIN2A/GRIN2B/HCN1/HTR3A/HTR3C/IL1RAPL1/ITPR1/KCNB1/KCND2/KCNH1/KCNJ10/KCNJ12/KCNJ15/KCNJ2/KCNK7/KCNMA1/KCNQ2/KCNQ3/KCNQ4/KCNS1/KCNS3/KCNT1/KCNT2/KCNV1/MCUB/NCS1/OPRM1/P2RX4/P2RX5/PSEN1/REST/RYR2…	76
MF	GO:0099529	neurotransmitter receptor activity involved in regulation of postsynaptic membrane potential	22/1752	38/17548	3.91E-13	2.48E-11	1.90E-11	CHRNA2/CHRNA4/CHRNA7/CHRNB3/CHRND/GABRA1/GABRA2/GABRA3/GABRA4/GABRA5/GABRG2/GABRG3/GRIA1/GRIA2/GRIA3/GRID1/GRID2/GRIK2/GRIK3/GRIK4/GRIK5/GRIN1	22
MF	GO:1904315	transmitter-gated ion channel activity involved in regulation of postsynaptic membrane potential	22/1752	38/17548	3.91E-13	2.48E-11	1.90E-11	CHRNA2/CHRNA4/CHRNA7/CHRNB3/CHRND/GABRA1/GABRA2/GABRA3/GABRA4/GABRA5/GABRG2/GABRG3/GRIA1/GRIA2/GRIA3/GRID1/GRID2/GRIK2/GRIK3/GRIK4/GRIK5/GRIN1	22
MF	GO:0046873	metal ion transmembrane transporter activity	97/1752	457/17548	3.92E-13	2.48E-11	1.90E-11	ATP13A4/ATP13A5/ATP1A3/ATP1B1/ATP2B2/ATP2B3/ATP2B4/CACNA1A/CACNA1B/CACNA1C/CACNA1D/CACNA1E/CACNA1F/CACNA1G/CACNA1H/CACNA1I/CACNA2D3/CACNA2D4/CACNB2/CHRNA7/CNGB1/CNGB3/CUL5/DENND5A/GRIK2/GRIK3/GRIK4/GRIK5/GRIN1/GRIN2A/GRIN2B/HCN1/IL1RAPL1/ITPR1/KCNB1/KCND2/KCNH1/KCNJ10/KCNJ12/KCNJ15/KCNJ2/KCNK7/KCNMA1/KCNQ2/KCNQ3/KCNQ4/KCNS1/KCNS3/KCNT1/KCNT2/KCNV1/MCUB/NCS1/NIPA1/NIPA2/OPRM1/P2RX4/PSEN1/REST/RYR2…	97
MF	GO:0008066	glutamate receptor activity	18/1752	27/17548	1.74E-12	1.04E-10	7.96E-11	GRIA1/GRIA2/GRIA3/GRID1/GRID2/GRIK2/GRIK3/GRIK4/GRIK5/GRIN1/GRIN2A/GRIN2B/GRM1/GRM4/GRM5/GRM6/GRM7/GRM8	18
MF	GO:0005244	voltage-gated ion channel activity	51/1752	198/17548	1.40E-10	7.52E-09	5.76E-09	CACNA1A/CACNA1B/CACNA1C/CACNA1D/CACNA1E/CACNA1F/CACNA1G/CACNA1H/CACNA1I/CACNA2D3/CACNA2D4/CACNB2/CLCN6/CLCNKB/CNGB1/CNGB3/GRIN1/GRIN2A/GRIN2B/HCN1/IL1RAPL1/KCNB1/KCND2/KCNH1/KCNJ10/KCNJ12/KCNJ15/KCNJ2/KCNK7/KCNMA1/KCNQ2/KCNQ3/KCNQ4/KCNS1/KCNS3/KCNT1/KCNT2/KCNV1/NCS1/OPRM1/REST/SCN10A/SCN1A/SCN2A/SCN3A/SCN4A/SCN5A/SCN7A/SCN8A/SCN9A/SLC17A3	51
MF	GO:0022832	voltage-gated channel activity	51/1752	198/17548	1.40E-10	7.52E-09	5.76E-09	CACNA1A/CACNA1B/CACNA1C/CACNA1D/CACNA1E/CACNA1F/CACNA1G/CACNA1H/CACNA1I/CACNA2D3/CACNA2D4/CACNB2/CLCN6/CLCNKB/CNGB1/CNGB3/GRIN1/GRIN2A/GRIN2B/HCN1/IL1RAPL1/KCNB1/KCND2/KCNH1/KCNJ10/KCNJ12/KCNJ15/KCNJ2/KCNK7/KCNMA1/KCNQ2/KCNQ3/KCNQ4/KCNS1/KCNS3/KCNT1/KCNT2/KCNV1/NCS1/OPRM1/REST/SCN10A/SCN1A/SCN2A/SCN3A/SCN4A/SCN5A/SCN7A/SCN8A/SCN9A/SLC17A3	51
MF	GO:0005231	excitatory extracellular ligand-gated ion channel activity	21/1752	48/17548	1.34E-09	6.73E-08	5.15E-08	CHRNA2/CHRNA4/CHRNA7/CHRNB3/CHRND/GLRA2/GLRA4/GRIA1/GRIA2/GRIA3/GRID1/GRID2/GRIK2/GRIK3/GRIK4/GRIK5/GRIN1/GRIN2A/GRIN2B/P2RX4/P2RX5	21
MF	GO:0016917	GABA receptor activity	14/1752	22/17548	1.37E-09	6.73E-08	5.15E-08	GABBR1/GABBR2/GABRA1/GABRA2/GABRA3/GABRA4/GABRA5/GABRB1/GABRB3/GABRD/GABRG2/GABRG3/GABRQ/GABRR1	14
MF	GO:0008013	beta-catenin binding	27/1752	82/17548	1.16E-08	5.41E-07	4.14E-07	APC/APC2/AR/CDH5/CHD8/CTNNA3/CTNND2/DVL1/DVL3/EP300/ESR1/GRIP1/GSK3B/HDAC6/KANK1/KDM6B/MED12/NR4A2/PRKN/PSEN1/PTPRK/PTPRT/RORA/TBL1X/TBL1XR1/TCF7L1/TCF7L2	27
MF	GO:0005516	calmodulin binding	47/1752	198/17548	1.26E-08	5.64E-07	4.31E-07	ADCY3/ADD3/ASPM/ATP2B2/ATP2B3/ATP2B4/CACNA1C/CAMK2A/CAMK2B/CAMK4/CAMSAP2/CASK/DAPK1/GAP43/GRIN1/IQGAP2/IQGAP3/KCNH1/KCNQ2/KCNQ3/KCNQ4/MAP2/MYH10/MYH14/MYH4/MYH9/MYO1A/MYO1D/MYO5A/MYO5C/MYO9B/NOS1/NOS2/PDE1C/PLCB1/RIT2/RYR2/RYR3/SCN5A/SLC9A1/SNTA1/SPTAN1/SYT1/TRPV4/TTN/UNC13A/UNC13B	47
MF	GO:0004890	GABA-A receptor activity	12/1752	19/17548	2.44E-08	9.74E-07	7.45E-07	GABRA1/GABRA2/GABRA3/GABRA4/GABRA5/GABRB1/GABRB3/GABRD/GABRG2/GABRG3/GABRQ/GABRR1	12
MF	GO:0004970	ionotropic glutamate receptor activity	12/1752	19/17548	2.44E-08	9.74E-07	7.45E-07	GRIA1/GRIA2/GRIA3/GRID1/GRID2/GRIK2/GRIK3/GRIK4/GRIK5/GRIN1/GRIN2A/GRIN2B	12
MF	GO:0005234	extracellularly glutamate-gated ion channel activity	12/1752	19/17548	2.44E-08	9.74E-07	7.45E-07	GRIA1/GRIA2/GRIA3/GRID1/GRID2/GRIK2/GRIK3/GRIK4/GRIK5/GRIN1/GRIN2A/GRIN2B	12
MF	GO:0015085	calcium ion transmembrane transporter activity	37/1752	141/17548	2.71E-08	1.04E-06	7.98E-07	ATP13A4/ATP13A5/ATP2B2/ATP2B3/ATP2B4/CACNA1A/CACNA1B/CACNA1C/CACNA1D/CACNA1E/CACNA1F/CACNA1G/CACNA1H/CACNA1I/CACNA2D3/CACNA2D4/CACNB2/CHRNA7/CUL5/DENND5A/GRIN1/GRIN2A/GRIN2B/IL1RAPL1/ITPR1/MCUB/NCS1/OPRM1/P2RX4/PSEN1/RYR2/RYR3/SLC24A2/TRPC6/TRPM1/TRPM7/TRPV4	37
MF	GO:0018024	histone-lysine N-methyltransferase activity	19/1752	47/17548	3.95E-08	1.43E-06	1.09E-06	ASH1L/DYDC1/DYDC2/EHMT1/EZH2/KMT2A/KMT2C/KMT2D/KMT2E/KMT5B/MECOM/MEN1/NSD1/NSD2/SETD1B/SETD2/SETDB1/SETDB2/SMYD3	19
MF	GO:0022843	voltage-gated cation channel activity	37/1752	143/17548	4.05E-08	1.43E-06	1.09E-06	CACNA1A/CACNA1B/CACNA1C/CACNA1D/CACNA1E/CACNA1F/CACNA1G/CACNA1H/CACNA1I/CACNA2D4/CACNB2/CNGB1/CNGB3/GRIN1/GRIN2A/GRIN2B/HCN1/IL1RAPL1/KCNB1/KCND2/KCNH1/KCNJ10/KCNJ12/KCNJ15/KCNJ2/KCNMA1/KCNQ2/KCNQ3/KCNQ4/KCNS1/KCNS3/KCNT1/KCNT2/KCNV1/NCS1/OPRM1/REST	37
MF	GO:0005248	voltage-gated sodium channel activity	13/1752	23/17548	4.11E-08	1.43E-06	1.09E-06	CACNA1G/CACNA1H/CACNA1I/HCN1/SCN10A/SCN1A/SCN2A/SCN3A/SCN4A/SCN5A/SCN7A/SCN8A/SCN9A	13
MF	GO:0030165	PDZ domain binding	27/1752	87/17548	4.76E-08	1.60E-06	1.23E-06	ARHGEF16/ATP2B2/ATP2B3/ATP2B4/BAIAP2/CADM1/CCDC88C/DAPP1/DLG3/DLG4/DOCK4/EXOC4/GJA1/GRIA1/GRID2/GRIK2/GRIK5/LIN7B/MAP2K2/MPP6/NLGN1/PDZK1/PRKN/PSEN1/SDC2/SNTA1/SNTG2	27
MF	GO:0050839	cell adhesion molecule binding	87/1752	489/17548	5.99E-08	1.95E-06	1.50E-06	ACTN4/ADAM22/AHNAK/ALDOA/ANK3/ANXA1/ARHGEF16/BAIAP2/CADM1/CADM2/CAPG/CBL/CC2D1A/CD151/CDH10/CDH11/CDH13/CDH18/CDH22/CDH5/CDH8/CDH9/CIB2/COL16A1/CSNK1D/CTNNA3/CTNNB1/CTNND1/DDX3X/DIAPH3/DLG1/DST/EIF4G2/EPB41L1/ERBIN/EXOC3/FBN1/FGA/FLNA/FN1/GIGYF2/GOLGA3/HCFC1/HDLBP/ITGA4/ITGA5/ITGB3/ITGB7/KLC2/LILRB2/LRRFIP1/MACF1/MKL2/MSN/MYH9/NISCH/NLGN1/NLGN2/NLGN3/NLGN4X/NLGN4Y/NOTCH3/NRG1/NRXN1/NRXN2/NRXN3/P2…	87
MF	GO:0097110	scaffold protein binding	21/1752	59/17548	1.06E-07	3.36E-06	2.57E-06	ADCY5/ATP2B4/BAIAP2/CACNA1G/CACNA1H/DLG4/DLL1/GJA1/GRID2/MAP2K2/MAPK3/MDM2/NLGN1/NLGN3/NLGN4X/NLGN4Y/NOS1/SCN5A/SHANK1/SHANK3/YWHAE	21
MF	GO:0070405	ammonium ion binding	24/1752	75/17548	1.37E-07	4.23E-06	3.24E-06	ACHE/AMD1/CHRM3/CHRNA2/CHRNA4/CHRNA7/CHRNB3/CHRND/DRD1/DRD2/DRD3/DRD4/HTR1A/HTR1B/HTR2A/HTR3A/HTR5A/HTR7/NF1/PCTP/SATL1/SLC6A3/SLC6A4/TH	24
MF	GO:0005262	calcium channel activity	32/1752	120/17548	1.55E-07	4.63E-06	3.55E-06	CACNA1A/CACNA1B/CACNA1C/CACNA1D/CACNA1E/CACNA1F/CACNA1G/CACNA1H/CACNA1I/CACNA2D3/CACNA2D4/CACNB2/CHRNA7/CUL5/DENND5A/GRIN1/GRIN2A/GRIN2B/IL1RAPL1/ITPR1/MCUB/NCS1/OPRM1/P2RX4/PSEN1/RYR2/RYR3/SLC24A2/TRPC6/TRPM1/TRPM7/TRPV4	32
MF	GO:0022851	GABA-gated chloride ion channel activity	9/1752	12/17548	1.61E-07	4.68E-06	3.58E-06	GABRA1/GABRA2/GABRA3/GABRA4/GABRA5/GABRB1/GABRB3/GABRG2/GABRG3	9
MF	GO:0099095	ligand-gated anion channel activity	11/1752	19/17548	3.37E-07	9.56E-06	7.31E-06	GABRA1/GABRA2/GABRA3/GABRA4/GABRA5/GABRB1/GABRB3/GABRG2/GABRG3/GLRA2/GLRA4	11
MF	GO:0099094	ligand-gated cation channel activity	29/1752	109/17548	6.15E-07	1.70E-05	1.30E-05	CHRNA2/CHRNA4/CHRNA7/CHRNB3/CHRND/CNGB1/CNGB3/GRIA1/GRIA2/GRIA3/GRIK2/GRIK3/GRIK4/GRIK5/GRIN1/GRIN2A/GRIN2B/HCN1/HTR3A/HTR3C/ITPR1/KCNJ10/KCNJ12/KCNJ15/KCNJ2/P2RX4/P2RX5/RYR2/RYR3	29
MF	GO:0005272	sodium channel activity	17/1752	45/17548	6.49E-07	1.75E-05	1.34E-05	CACNA1G/CACNA1H/CACNA1I/GRIK2/GRIK3/GRIK4/GRIK5/HCN1/SCN10A/SCN1A/SCN2A/SCN3A/SCN4A/SCN5A/SCN7A/SCN8A/SCN9A	17
MF	GO:0017048	Rho GTPase binding	39/1752	173/17548	8.76E-07	2.30E-05	1.76E-05	ABI2/AKAP13/ALS2/ARHGEF10/ARHGEF16/ARHGEF3/ARHGEF4/ARHGEF6/ARHGEF9/C15orf62/CDC42BPB/CDKL5/CYFIP1/DIAPH3/DOCK1/DOCK4/DVL1/DVL3/EPS8/FGD1/FGD3/FLNA/IQGAP2/IQGAP3/ITSN2/KCTD13/MCF2/MYO9B/NCKAP1/OCRL/PAK6/PLEKHG3/PREX1/SOD1/SOS1/SPATA13/SRGAP3/TRIO/VAV3	39
MF	GO:0001047	core promoter binding	34/1752	142/17548	1.01E-06	2.60E-05	1.99E-05	AGO1/ARNTL/CHD2/CLOCK/CRY1/DHX9/EP300/ESR1/ESR2/ESRRB/EZH2/FOXP3/HDAC1/HDAC4/HDAC6/HNRNPU/IRF9/KANSL1/KMT2A/MEF2C/MTF1/MYBBP1A/NPAS2/NR1D1/PAX6/REST/RORA/SMARCA4/STAT1/TAF1/TAF1C/TOP1/ZFHX3/ZNF335	34
MF	GO:0008022	protein C-terminus binding	41/1752	189/17548	1.35E-06	3.37E-05	2.58E-05	ATP1B1/BAIAP2/BRCA2/CACNA1B/CEP135/CORO1A/CTNNB1/DAB2/DLG1/DLG3/DLG4/DST/EP300/FN1/GRIP1/HRAS/LAMA1/MED12/MKI67/MPDZ/NEFL/NIPBL/OPRL1/OPRM1/PHB/PIAS1/RBFOX1/SAE1/SHANK1/SHANK3/SNTG1/SYT1/TBL1X/TCF4/TERF2/TERT/TJP2/TOP2B/USP7/XRCC4/ZBTB16	41
MF	GO:0005088	Ras guanyl-nucleotide exchange factor activity	50/1752	251/17548	1.47E-06	3.59E-05	2.75E-05	AKAP13/AKAP9/ALS2/ARHGEF10/ARHGEF16/ARHGEF3/ARHGEF4/ARHGEF6/ARHGEF9/CAMK2A/CAMK2B/DENND5A/DLG4/DOCK1/EGF/EPS8/ERBB4/FGD1/FGD3/FGF22/FGF5/FGFR2/GRIN1/GRIN2A/GRIN2B/IRS1/ITSN2/KIT/LAT/MADD/MCF2/MET/NCAM1/NEFL/NRG1/PLEKHG3/PREX1/RAPGEF4/RIC1/SBF1/SOS1/SPATA13/SPTAN1/SPTB/SPTBN5/TRAPPC6B/TRAPPC9/TRIO/VAV3/YWHAE	50
MF	GO:0000987	proximal promoter sequence-specific DNA binding	77/1752	451/17548	1.80E-06	4.30E-05	3.29E-05	AGO1/AR/ARNT2/ARNTL/ARNTL2/BCL11A/CC2D1A/CHD4/CHD7/CLOCK/CREB3/CREBBP/CTCF/EBF3/EGR2/ELK1/EP300/ERG/ESR1/ESR2/EZH2/FEZF1/FOXP2/GLI2/HDAC1/HNF1B/HOXB1/KDM6A/KDM6B/KLF16/LRRFIP1/MBD3/MEF2C/MEIS2/MTF1/MUC1/MYB/MYEF2/NFAT5/NFIA/NR1D1/NR2F1/NR4A2/NSD1/OTX1/OTX2/PAX5/PAX6/PBX1/PER1/PITX1/POU3F2/RFX2/RFX3/RFX8/RORB/SATB2/SIX2/SMAD2/SMAD4/SMARCA4/SMARCC1/SMARCC2/SMARCE1/SMYD3/STAT1/TBR1/TCF12/TCF3/TCF4/T…	77
MF	GO:0000978	RNA polymerase II proximal promoter sequence-specific DNA binding	75/1752	436/17548	1.84E-06	4.30E-05	3.29E-05	AGO1/AR/ARNT2/ARNTL/ARNTL2/BCL11A/CC2D1A/CHD4/CHD7/CLOCK/CREB3/CTCF/EBF3/EGR2/ELK1/EP300/ERG/ESR1/ESR2/EZH2/FEZF1/FOXP2/GLI2/HDAC1/HOXB1/KDM6A/KDM6B/KLF16/LRRFIP1/MBD3/MEF2C/MEIS2/MTF1/MUC1/MYB/MYEF2/NFAT5/NFIA/NR1D1/NR2F1/NR4A2/NSD1/OTX1/OTX2/PAX5/PAX6/PBX1/PER1/PITX1/POU3F2/RFX2/RFX3/RFX8/RORB/SATB2/SIX2/SMAD2/SMAD4/SMARCA4/SMARCC1/SMARCC2/SMARCE1/SMYD3/STAT1/TBR1/TCF12/TCF3/TCF4/TCF7L2/TWIST1/…	75
MF	GO:0042165	neurotransmitter binding	18/1752	53/17548	1.88E-06	4.32E-05	3.30E-05	ACHE/CBS/CHRM3/CHRNA2/CHRNA4/CHRNA7/CHRNB3/CHRND/GLRA2/GLRA4/GRIN1/GRIN2B/HTR1A/HTR1B/HTR2A/HTR3A/HTR5A/HTR7	18
MF	GO:0015631	tubulin binding	63/1752	351/17548	2.92E-06	6.56E-05	5.02E-05	AGBL4/ALDOA/APC/APC2/BBS4/BCL2L11/BRCA2/CAMSAP2/CCDC88C/CEP350/CLASP1/CLASP2/DAG1/DCX/DIXDC1/DNM1L/DST/EML1/FMN1/FMR1/GAS2/GJA1/HDAC6/JAKMIP1/KATNAL1/KIF11/KIF13B/KIF1A/KIF2A/KIF5C/LRPPRC/MACF1/MAP1B/MAP2/MAP4/MAP7D3/MDM1/MID1/MTUS1/MYH10/MYH14/MYH4/MYH9/MYO1A/MYO1D/MYO5A/MYO5C/MYO7B/MYO9B/NAV3/NDE1/OFD1/PAFAH1B1/PDE4B/PRKN/RAB11FIP5/SETD2/SMC3/SPAST/TPGS1/TRPV4/TUBGCP4/TUBGCP5	63
MF	GO:0042054	histone methyltransferase activity	19/1752	60/17548	3.25E-06	7.14E-05	5.47E-05	ASH1L/DYDC1/DYDC2/EHMT1/EZH2/KMT2A/KMT2C/KMT2D/KMT2E/KMT5B/MECOM/MEN1/NSD1/NSD2/SETD1B/SETD2/SETDB1/SETDB2/SMYD3	19
MF	GO:0016279	protein-lysine N-methyltransferase activity	19/1752	62/17548	5.60E-06	0.000120619	9.23E-05	ASH1L/DYDC1/DYDC2/EHMT1/EZH2/KMT2A/KMT2C/KMT2D/KMT2E/KMT5B/MECOM/MEN1/NSD1/NSD2/SETD1B/SETD2/SETDB1/SETDB2/SMYD3	19
MF	GO:0005237	inhibitory extracellular ligand-gated ion channel activity	9/1752	16/17548	5.76E-06	0.000121564	9.30E-05	GABRA1/GABRA2/GABRA3/GABRA4/GABRA5/GABRG2/GABRG3/GLRA2/GLRA4	9
MF	GO:0004402	histone acetyltransferase activity	18/1752	57/17548	6.13E-06	0.000126942	9.71E-05	BRCA2/CLOCK/CREBBP/ELP4/EP300/EPC2/HCFC1/KANSL1/KANSL2/KAT2B/KAT6A/KAT6B/NCOA1/OGT/PHF20/SRCAP/TAF1/TAF1L	18
MF	GO:0035255	ionotropic glutamate receptor binding	12/1752	28/17548	6.25E-06	0.000126942	9.71E-05	SHANK2/CANX/DLG1/DLG2/DLG3/DLG4/DRD2/GNAS/OPHN1/SCRIB/SHANK1/SHANK3	12
MF	GO:0035254	glutamate receptor binding	15/1752	42/17548	6.66E-06	0.00013278	0.000101614	SHANK2/ADORA2A/CAMK2A/CANX/DLG1/DLG2/DLG3/DLG4/DRD2/GNAS/HOMER1/OPHN1/SCRIB/SHANK1/SHANK3	15
MF	GO:0016278	lysine N-methyltransferase activity	19/1752	63/17548	7.27E-06	0.000142426	0.000108996	ASH1L/DYDC1/DYDC2/EHMT1/EZH2/KMT2A/KMT2C/KMT2D/KMT2E/KMT5B/MECOM/MEN1/NSD1/NSD2/SETD1B/SETD2/SETDB1/SETDB2/SMYD3	19
MF	GO:0015081	sodium ion transmembrane transporter activity	35/1752	161/17548	7.41E-06	0.000142481	0.000109038	ATP1A3/ATP1B1/CACNA1G/CACNA1H/CACNA1I/GRIK2/GRIK3/GRIK4/GRIK5/HCN1/SCN10A/SCN1A/SCN2A/SCN3A/SCN4A/SCN5A/SCN7A/SCN8A/SCN9A/SLC12A2/SLC17A3/SLC1A1/SLC1A2/SLC1A3/SLC23A2/SLC24A2/SLC4A10/SLC6A1/SLC6A13/SLC6A3/SLC6A4/SLC6A8/SLC9A1/SLC9A6/SLC9A9	35
MF	GO:0004385	guanylate kinase activity	8/1752	13/17548	7.89E-06	0.000149168	0.000114156	CARD11/CASK/DLG1/DLG2/DLG3/DLG4/SCRIB/TJP2	8
MF	GO:0008017	microtubule binding	50/1752	268/17548	1.02E-05	0.000188566	0.000144306	APC/APC2/BCL2L11/CAMSAP2/CCDC88C/CEP350/CLASP1/CLASP2/DCX/DNM1L/DST/EML1/FMN1/FMR1/GAS2/HDAC6/JAKMIP1/KATNAL1/KIF11/KIF13B/KIF1A/KIF2A/KIF5C/LRPPRC/MACF1/MAP1B/MAP2/MAP4/MAP7D3/MDM1/MID1/MTUS1/MYH10/MYH14/MYH4/MYH9/MYO1A/MYO1D/MYO5A/MYO5C/MYO7B/MYO9B/NAV3/NDE1/PAFAH1B1/SPAST/TPGS1/TRPV4/TUBGCP4/TUBGCP5	50
MF	GO:0061733	peptide-lysine-N-acetyltransferase activity	18/1752	59/17548	1.05E-05	0.000192264	0.000147136	BRCA2/CLOCK/CREBBP/ELP4/EP300/EPC2/HCFC1/KANSL1/KANSL2/KAT2B/KAT6A/KAT6B/NCOA1/OGT/PHF20/SRCAP/TAF1/TAF1L	18
MF	GO:0140030	modification-dependent protein binding	30/1752	131/17548	1.11E-05	0.000199629	0.000152772	AGL/ATRX/BRD3/BRD4/CBX4/CHD1/CHD5/CHD8/FAN1/FMR1/HDAC6/KMT2A/KMT2E/L3MBTL1/MINDY2/MPHOSPH8/PHF2/PHF8/PHIP/PSME4/PYGO1/SMARCA4/TAF1/TAF1L/TNIP2/UIMC1/USP15/VCP/YEATS2/ZMYND11	30
MF	GO:0004386	helicase activity	33/1752	151/17548	1.19E-05	0.000209778	0.00016054	ANXA1/ATRX/BTAF1/CHD1/CHD1L/CHD2/CHD3/CHD4/CHD5/CHD7/CHD8/CHD9/DDX11/DDX24/DDX3X/DDX47/DDX53/DHX30/DHX9/DICER1/EP400/IFIH1/MCM4/MCM9/MOV10/NAV2/RUVBL1/SMARCA2/SMARCA4/SMARCA5/SRCAP/TTF2/YTHDC2	33
MF	GO:0042393	histone binding	39/1752	194/17548	1.62E-05	0.000281858	0.000215701	ANP32A/ATRX/BRD1/BRD3/BRD4/CBX4/CHD1/CHD2/CHD5/CHD8/FMR1/KDM1B/KDM5B/KMT2A/KMT2E/L3MBTL1/MPHOSPH8/NCAPD2/PHF2/PHF8/PHIP/PRKCB/PSME4/PWWP2A/PYGO1/SMARCA2/SMARCA4/SMARCA5/STAT1/SUPT16H/TAF1/TAF1L/TBL1X/TBL1XR1/TNKS/UIMC1/USP15/YEATS2/ZMYND11	39
MF	GO:0003779	actin binding	68/1752	410/17548	1.90E-05	0.000321598	0.000246114	ACTN4/ACTR3C/ADD3/ALDOA/ANTXR1/BIN1/CACNB2/CAMK2B/CAPG/CORO1A/CTNNA3/CYFIP1/DAG1/DIAPH3/DIXDC1/DMD/DST/EPB41L1/EPB41L3/EPS8/ERMN/FLNA/FMN1/GSN/HDAC6/HNRNPU/IQGAP2/KCNMA1/KPTN/MACF1/MAP1B/MICAL3/MSN/MYH10/MYH14/MYH4/MYH9/MYO16/MYO1A/MYO1D/MYO5A/MYO5C/MYO7B/MYO9B/MYOZ1/NEB/OBSL1/OPHN1/PRKN/SHANK3/SLC6A4/SNTA1/SNTG1/SNTG2/SPATA32/SPTAN1/SPTB/SPTBN5/SVIL/SYN1/SYNE1/TRPC6/TRPM7/TRPV4/TTN/UTRN/VIL1/XIR…	68
MF	GO:0034212	peptide N-acetyltransferase activity	19/1752	67/17548	1.94E-05	0.000321598	0.000246114	BRCA2/CLOCK/CREBBP/ELP4/EP300/EPC2/HCFC1/KANSL1/KANSL2/KAT2B/KAT6A/KAT6B/NAA15/NCOA1/OGT/PHF20/SRCAP/TAF1/TAF1L	19
MF	GO:0048365	Rac GTPase binding	19/1752	67/17548	1.94E-05	0.000321598	0.000246114	ABI2/ALS2/ARHGEF4/CDKL5/CYFIP1/DOCK4/DVL1/DVL3/EPS8/FLNA/IQGAP2/NCKAP1/OCRL/PAK6/PREX1/SOD1/SPATA13/SRGAP3/VAV3	19
MF	GO:0008503	benzodiazepine receptor activity	7/1752	11/17548	2.24E-05	0.00036627	0.000280301	GABRA1/GABRA2/GABRA3/GABRA4/GABRA5/GABRG2/GABRG3	7
MF	GO:0005085	guanyl-nucleotide exchange factor activity	56/1752	323/17548	2.86E-05	0.000460057	0.000352074	AKAP13/AKAP9/ALS2/ARHGEF10/ARHGEF16/ARHGEF3/ARHGEF4/ARHGEF6/ARHGEF9/CAMK2A/CAMK2B/DENND5A/DLG4/DOCK1/DOCK10/DOCK4/DOCK8/EGF/EPS8/ERBB4/FGD1/FGD3/FGF22/FGF5/FGFR2/GRIN1/GRIN2A/GRIN2B/HERC2/IQSEC2/IRS1/ITSN2/KIT/LAT/MADD/MCF2/MET/NCAM1/NEFL/NRG1/PLEKHG3/PREX1/PSD3/RAPGEF4/RIC1/SBF1/SOS1/SPATA13/SPTAN1/SPTB/SPTBN5/TRAPPC6B/TRAPPC9/TRIO/VAV3/YWHAE	56
MF	GO:0005245	voltage-gated calcium channel activity	14/1752	42/17548	3.31E-05	0.000524606	0.000401473	CACNA1A/CACNA1B/CACNA1C/CACNA1D/CACNA1E/CACNA1F/CACNA1G/CACNA1H/CACNA1I/CACNA2D4/CACNB2/IL1RAPL1/NCS1/OPRM1	14
MF	GO:0015108	chloride transmembrane transporter activity	23/1752	94/17548	3.78E-05	0.000590496	0.000451897	ANO3/ANO5/CLCN6/CLCNKB/GABRA1/GABRA2/GABRA3/GABRA4/GABRA5/GABRB1/GABRB3/GABRD/GABRG2/GABRG3/GABRQ/GABRR1/GLRA2/GLRA4/PCYOX1/SLC12A2/SLC12A5/SLC1A1/SLC26A5	23
MF	GO:0008331	high voltage-gated calcium channel activity	7/1752	12/17548	4.92E-05	0.000757106	0.000579401	CACNA1A/CACNA1B/CACNA1C/CACNA1D/CACNA1E/CACNA1F/CACNB2	7
MF	GO:0016887	ATPase activity	72/1752	457/17548	6.21E-05	0.000942315	0.000721138	ABCA1/ABCA10/ABCA12/ABCA13/ABCA2/ABCA7/ABCB5/ABCC12/ANXA1/ATP10A/ATP10D/ATP11B/ATP13A4/ATP13A5/ATP1A3/ATP1B1/ATP2B2/ATP2B3/ATP2B4/ATP6V0A2/ATP8A1/ATRX/CHD1/CHD1L/CHD2/CHD3/CHD4/CHD8/DDX11/DDX24/DDX3X/DDX47/DDX53/DHX30/DHX9/DNAH10/DNAH11/DNAH17/DNAH3/DNAH5/DNAH7/DNAH9/DYNC1H1/KATNAL1/KATNAL2/KIF11/KIF13B/KIF1A/KIF2A/KIF5C/MACF1/MCM4/MDN1/MLH1/MYH10/MYH14/MYH4/MYH9/MYO1D/MYO9B/PCYOX1/RNF213/RUVBL1/…	72
MF	GO:0005089	Rho guanyl-nucleotide exchange factor activity	20/1752	79/17548	7.12E-05	0.001064454	0.000814609	AKAP13/ALS2/ARHGEF10/ARHGEF16/ARHGEF3/ARHGEF4/ARHGEF6/ARHGEF9/DOCK1/EPS8/FGD1/FGD3/ITSN2/MCF2/PLEKHG3/PREX1/SOS1/SPATA13/TRIO/VAV3	20
MF	GO:0008080	N-acetyltransferase activity	21/1752	86/17548	8.36E-05	0.00123384	0.000944238	BRCA2/CLOCK/CREBBP/ELP4/EP300/EPC2/HCFC1/KANSL1/KANSL2/KAT2B/KAT6A/KAT6B/NAA15/NCOA1/OGT/PHF20/SATL1/SMARCE1/SRCAP/TAF1/TAF1L	21
MF	GO:0015079	potassium ion transmembrane transporter activity	33/1752	166/17548	8.85E-05	0.001287933	0.000985634	ATP1A3/ATP1B1/CNGB1/CNGB3/GRIK2/GRIK3/GRIK4/GRIK5/HCN1/KCNB1/KCND2/KCNH1/KCNJ10/KCNJ12/KCNJ15/KCNJ2/KCNK7/KCNMA1/KCNQ2/KCNQ3/KCNQ4/KCNS1/KCNS3/KCNT1/KCNT2/KCNV1/REST/SLC12A2/SLC12A5/SLC24A2/SLC9A1/SLC9A6/SLC9A9	33
MF	GO:0003777	microtubule motor activity	26/1752	119/17548	9.69E-05	0.001373148	0.001050848	BBS4/DNAH10/DNAH11/DNAH17/DNAH3/DNAH5/DNAH7/DNAH9/DYNC1H1/KIF11/KIF13B/KIF1A/KIF2A/KIF5C/KLC2/MYH10/MYH14/MYH4/MYH9/MYO1A/MYO1D/MYO5A/MYO5C/MYO7B/MYO9B/SMC3	26
MF	GO:0044325	ion channel binding	26/1752	119/17548	9.69E-05	0.001373148	0.001050848	ACTN4/AKAP9/ANK2/ANK3/CDH5/CTNNB1/DLG1/DPP10/FGF12/FLNA/FMR1/HAP1/HOMER1/KCNB1/KCNH1/NOS1/PACS1/PDE4B/RIMS1/RIMS3/RYR2/SCN10A/SCN5A/SNTA1/STX1A/YWHAE	26
MF	GO:0001046	core promoter sequence-specific DNA binding	21/1752	87/17548	0.000100008	0.001398817	0.001070492	ARNTL/CHD2/CLOCK/CRY1/ESR1/ESR2/EZH2/HDAC1/KMT2A/MEF2C/NR1D1/PAX6/REST/RORA/SMARCA4/STAT1/TAF1/TAF1C/TOP1/ZFHX3/ZNF335	21
MF	GO:0042623	ATPase activity, coupled	61/1752	380/17548	0.000129828	0.001792619	0.001371862	ABCA1/ABCA10/ABCA12/ABCA13/ABCA2/ABCA7/ABCB5/ABCC12/ANXA1/ATP10A/ATP10D/ATP11B/ATP13A4/ATP13A5/ATP1A3/ATP1B1/ATP2B2/ATP2B3/ATP2B4/ATP6V0A2/ATP8A1/ATRX/CHD1/CHD1L/CHD2/CHD3/CHD4/CHD8/DDX11/DDX24/DDX3X/DDX47/DDX53/DHX30/DHX9/DNAH10/DNAH11/DNAH17/DNAH3/DNAH5/DNAH7/DNAH9/DYNC1H1/KATNAL1/KATNAL2/KIF11/KIF1A/KIF5C/MCM4/MYH10/MYH14/MYH9/MYO1D/PCYOX1/RUVBL1/SMARCA2/SMARCA4/SPAST/TOP2B/TTF2/YTHDC2	61
MF	GO:0001076	transcription factor activity, RNA polymerase II transcription factor binding	36/1752	191/17548	0.000135856	0.001852115	0.001417393	RERE/RTF1/AHRR/ARHGAP5/ARNTL/CLOCK/CREBBP/CTNNB1/DHX9/HDAC1/KDM6A/KDM6B/MED12/MED13/MED13L/MKL2/MYB/NCOA1/NR1D1/PITX1/POU3F2/RORA/RORB/SIN3A/SMAD4/SMARCA2/SMARCA4/TAF1/TAF1L/TBX18/TBX6/TCF4/THRA/WWOX/YY1/ZNF451	36
MF	GO:0017075	syntaxin-1 binding	9/1752	22/17548	0.000143468	0.001931442	0.001478101	DAPK1/SLC6A4/SNAP25/STXBP1/STXBP3/STXBP5/SYT1/UNC13A/UNC13B	9
MF	GO:0008569	ATP-dependent microtubule motor activity, minus-end-directed	8/1752	18/17548	0.000169698	0.002201986	0.001685144	DNAH10/DNAH11/DNAH17/DNAH3/DNAH5/DNAH7/DNAH9/DYNC1H1	8
MF	GO:0070577	lysine-acetylated histone binding	8/1752	18/17548	0.000169698	0.002201986	0.001685144	BRD3/BRD4/KMT2A/PHIP/PSME4/SMARCA4/TAF1/TAF1L	8
MF	GO:0140033	acetylation-dependent protein binding	8/1752	18/17548	0.000169698	0.002201986	0.001685144	BRD3/BRD4/KMT2A/PHIP/PSME4/SMARCA4/TAF1/TAF1L	8
MF	GO:0003774	motor activity	28/1752	137/17548	0.000180271	0.002311333	0.001768826	BBS4/CGNL1/DNAH10/DNAH11/DNAH17/DNAH3/DNAH5/DNAH7/DNAH9/DYNC1H1/KIF11/KIF13B/KIF1A/KIF2A/KIF5C/KLC2/MYH10/MYH14/MYH4/MYH9/MYO16/MYO1A/MYO1D/MYO5A/MYO5C/MYO7B/MYO9B/SMC3	28
MF	GO:0045296	cadherin binding	53/1752	324/17548	0.00021669	0.002745595	0.002101159	AHNAK/ALDOA/ANK3/ANXA1/ARHGEF16/BAIAP2/CAPG/CBL/CC2D1A/CDH10/CDH11/CDH13/CDH18/CDH22/CDH5/CDH8/CDH9/CSNK1D/CTNNA3/CTNNB1/CTNND1/DDX3X/DIAPH3/DLG1/EIF4G2/EPB41L1/EXOC3/FLNA/GIGYF2/GOLGA3/HCFC1/HDLBP/KLC2/LRRFIP1/MACF1/MKL2/MYH9/NOTCH3/P2RX4/PAK6/PSEN1/PTPRM/PTPRT/RUVBL1/SCRIB/SLK/SND1/SNX2/SNX5/SPTAN1/STAT1/TJP2/YWHAE	53
MF	GO:0051015	actin filament binding	33/1752	174/17548	0.000224527	0.002811804	0.002151827	ACTN4/ANTXR1/BIN1/CACNB2/CAPG/CORO1A/CTNNA3/CYFIP1/ERMN/FLNA/GSN/IQGAP2/KPTN/MACF1/MYH10/MYH14/MYH4/MYH9/MYO16/MYO1A/MYO1D/MYO5A/MYO5C/MYO7B/OBSL1/SLC6A4/SPTB/SVIL/SYNE1/TRPV4/TTN/UTRN/VIL1	33
MF	GO:0032452	histone demethylase activity	10/1752	28/17548	0.000232686	0.002847764	0.002179347	JMJD1C/KDM1A/KDM1B/KDM4B/KDM5B/KDM5C/KDM6A/KDM6B/PHF2/PHF8	10
MF	GO:0045505	dynein intermediate chain binding	10/1752	28/17548	0.000232686	0.002847764	0.002179347	DNAH10/DNAH11/DNAH17/DNAH3/DNAH5/DNAH7/DNAH9/DYNC1H1/PAFAH1B1/SPTBN5	10
MF	GO:0043176	amine binding	6/1752	11/17548	0.000291254	0.003485338	0.002667272	HTR1A/HTR1B/HTR2A/HTR3A/HTR5A/HTR7	6
MF	GO:0051378	serotonin binding	6/1752	11/17548	0.000291254	0.003485338	0.002667272	HTR1A/HTR1B/HTR2A/HTR3A/HTR5A/HTR7	6
MF	GO:0001085	RNA polymerase II transcription factor binding	28/1752	141/17548	0.000298211	0.003529374	0.002700972	RERE/AR/BBS1/BBS4/CHD4/CREBBP/CTNNB1/DHX9/EGR2/ELK1/EP300/ESR1/GSK3B/HDAC1/HDAC4/HNRNPU/MEF2C/NCOR1/PITX1/RUVBL1/SIN3A/SMAD4/TAF1/TAF6/TBX6/TCF4/TCF7L2/YY1	28
MF	GO:0005254	chloride channel activity	19/1752	82/17548	0.00036976	0.004328607	0.003312612	ANO3/ANO5/CLCN6/CLCNKB/GABRA1/GABRA2/GABRA3/GABRA4/GABRA5/GABRB1/GABRB3/GABRD/GABRG2/GABRG3/GABRQ/GABRR1/GLRA2/GLRA4/SLC26A5	19
MF	GO:0031434	mitogen-activated protein kinase kinase binding	17/1752	70/17548	0.000412827	0.004780798	0.003658667	ACE/BRAF/DLG1/EPHA4/EPHA6/EPHB2/EPHB6/ERBB4/FGFR2/FLT1/IGF1R/KIT/MET/NTRK1/NTRK2/NTRK3/ROS1	17
MF	GO:0019201	nucleotide kinase activity	9/1752	25/17548	0.000446773	0.005118874	0.003917391	CARD11/CASK/DLG1/DLG2/DLG3/DLG4/PNKP/SCRIB/TJP2	9
MF	GO:0016410	N-acyltransferase activity	22/1752	103/17548	0.000451633	0.005120087	0.003918319	BRCA2/CERS6/CLOCK/CREBBP/ELP4/EP300/EPC2/HCFC1/KANSL1/KANSL2/KAT2B/KAT6A/KAT6B/NAA15/NCOA1/OGT/PHF20/SATL1/SMARCE1/SRCAP/TAF1/TAF1L	22
MF	GO:0001190	transcriptional activator activity, RNA polymerase II transcription factor binding	16/1752	65/17548	0.00051444	0.005771374	0.004416738	RERE/ARNTL/CLOCK/CREBBP/CTNNB1/DHX9/KDM6A/KDM6B/MED12/MKL2/NCOA1/PITX1/POU3F2/SMARCA2/SMARCA4/WWOX	16
MF	GO:0004713	protein tyrosine kinase activity	33/1752	182/17548	0.000523572	0.005813271	0.004448802	DYRK1A/CUX1/EFNA3/EGF/EPHA4/EPHA6/EPHB2/EPHB6/ERBB4/FER/FGF22/FGF5/FGFR2/FLT1/FRK/IGF1R/ITK/KIT/MAP2K2/MAP2K3/MAP2K6/MET/NRG1/NRP2/NTRK1/NTRK2/NTRK3/RIPK2/ROS1/STYK1/TTN/TYK2/ZMYM2	33
MF	GO:0004714	transmembrane receptor protein tyrosine kinase activity	16/1752	66/17548	0.000617061	0.006781377	0.005189677	EFNA3/EPHA4/EPHA6/EPHB2/EPHB6/ERBB4/FGFR2/FLT1/IGF1R/KIT/MET/NRP2/NTRK1/NTRK2/NTRK3/ROS1	16
MF	GO:0016597	amino acid binding	15/1752	60/17548	0.000638887	0.006950313	0.005318961	ASS1/DDC/GAD1/GLRA2/GLRA4/GRIN1/GRIN2B/GRM7/NOS1/NOS2/SESN2/SLC1A1/SLC1A3/TDO2/TH	15
MF	GO:0016247	channel regulator activity	26/1752	134/17548	0.000696088	0.007463057	0.005711356	ADRB2/AKAP9/ATP2B4/BCL2/CHRNA7/DLG1/DPP10/DPP6/DRD4/FGF12/FLNA/GRM7/ITPR1/KCNS1/KCNS3/KCNV1/MCUB/NOS1/NRXN1/NRXN2/PLN/PRKCB/SNTA1/STX1A/WNK3/YWHAE	26
MF	GO:0033218	amide binding	49/1752	308/17548	0.000699878	0.007463057	0.005711356	ACACB/ACHE/ADRB2/AGTR2/APBA2/ATP1A3/AVPR1A/AVPR1B/AVPR2/CD300LF/CHRNA7/COL4A3BP/CSNK1D/DHFR/DLGAP3/EPHB2/FOLH1/GNRHR/GPR149/GPR37/GRIA1/GRIA2/GRIA3/GSTM1/GSTP1/HLA-A/HLA-B/HLA-DRB1/HLA-G/IGF1R/LAPTM4B/LILRB2/MAPK8IP2/MC4R/MSR1/MTHFS/NLGN1/NPEPPS/NPFFR2/OPRL1/OPRM1/OXTR/PCCA/PEX7/RANBP6/SLC7A5/SRD5A2/SSTR3/TOMM20	49
MF	GO:0003727	single-stranded RNA binding	18/1752	80/17548	0.000758199	0.007972344	0.006101105	AGO1/AGO4/ANXA1/CBX4/DDX11/DDX3X/DHX9/DLX2/ENDOV/FMR1/HNRNPU/IFIH1/KHDRBS2/MSI2/RBMS3/THRA/TRA2B/ZC3H14	18
MF	GO:0050681	androgen receptor binding	12/1752	43/17548	0.000762443	0.007972344	0.006101105	ARID5A/CTNNB1/EP300/FOXP1/FOXP2/GRIP1/KDM1A/NCOA1/NSD1/PIAS1/PRKCB/SMARCA4	12
MF	GO:0042800	histone methyltransferase activity (H3-K4 specific)	7/1752	17/17548	0.000770316	0.007977212	0.00610483	ASH1L/DYDC1/DYDC2/KMT2A/KMT2C/KMT2D/SETD1B	7
MF	GO:0005249	voltage-gated potassium channel activity	20/1752	94/17548	0.000846694	0.008684666	0.006646233	CNGB1/CNGB3/HCN1/KCNB1/KCND2/KCNH1/KCNJ10/KCNJ12/KCNJ15/KCNJ2/KCNMA1/KCNQ2/KCNQ3/KCNQ4/KCNS1/KCNS3/KCNT1/KCNT2/KCNV1/REST	20
MF	GO:0005267	potassium channel activity	25/1752	129/17548	0.00088919	0.009029126	0.006909843	CNGB1/CNGB3/GRIK2/GRIK3/GRIK4/GRIK5/HCN1/KCNB1/KCND2/KCNH1/KCNJ10/KCNJ12/KCNJ15/KCNJ2/KCNK7/KCNMA1/KCNQ2/KCNQ3/KCNQ4/KCNS1/KCNS3/KCNT1/KCNT2/KCNV1/REST	25
MF	GO:0032451	demethylase activity	11/1752	38/17548	0.000897044	0.009029126	0.006909843	CYP1A2/JMJD1C/KDM1A/KDM1B/KDM4B/KDM5B/KDM5C/KDM6A/KDM6B/PHF2/PHF8	11
MF	GO:0042043	neurexin family protein binding	6/1752	13/17548	0.000906921	0.009044015	0.006921237	CASK/NLGN1/NLGN2/NLGN3/NLGN4X/NLGN4Y	6
MF	GO:0099106	ion channel regulator activity	20/1752	95/17548	0.000973686	0.009620732	0.007362589	ADRB2/AKAP9/DLG1/DPP10/DPP6/DRD4/FLNA/GRM7/ITPR1/KCNS1/KCNS3/KCNV1/MCUB/NRXN1/NRXN2/PLN/PRKCB/STX1A/WNK3/YWHAE	20
MF	GO:0042826	histone deacetylase binding	22/1752	109/17548	0.001011278	0.009812126	0.00750906	AKAP8/AKAP8L/BCOR/CHD4/CRY1/FOXP3/HDAC1/HDAC3/HDAC4/HDAC6/HDAC9/KAT2B/KCTD21/MEF2C/NCOR1/NIPBL/PHB/PRKN/RAC1/TOP2B/YWHAE/YY1	22
MF	GO:0047485	protein N-terminus binding	22/1752	109/17548	0.001011278	0.009812126	0.00750906	MECP2/ACTN4/ALOX5AP/EXOC4/EXOC5/GAD1/HDAC1/MDM2/MEN1/NCOA1/NIPBL/SLC6A3/SMARCA4/SMARCC1/SMARCE1/STX1A/STXBP1/TBL1XR1/TERT/TGFB1/TSC1/UNC13A	22
MF	GO:0005253	anion channel activity	20/1752	96/17548	0.001116672	0.010738001	0.008217617	ANO3/ANO5/CLCN6/CLCNKB/GABRA1/GABRA2/GABRA3/GABRA4/GABRA5/GABRB1/GABRB3/GABRD/GABRG2/GABRG3/GABRQ/GABRR1/GLRA2/GLRA4/SLC17A3/SLC26A5	20
MF	GO:0019789	SUMO transferase activity	7/1752	18/17548	0.001152527	0.01081677	0.008277898	CBX4/KIAA1586/MDM2/PIAS1/RANBP2/TOPORS/ZNF451	7
MF	GO:0042166	acetylcholine binding	7/1752	18/17548	0.001152527	0.01081677	0.008277898	ACHE/CHRM3/CHRNA2/CHRNA4/CHRNA7/CHRNB3/CHRND	7
MF	GO:0001540	amyloid-beta binding	14/1752	57/17548	0.001154994	0.01081677	0.008277898	ACHE/ADRB2/APBA2/ATP1A3/CHRNA7/DLGAP3/EPHB2/GRIA1/GRIA2/GRIA3/LILRB2/MAPK8IP2/MSR1/NLGN1	14
MF	GO:0008276	protein methyltransferase activity	19/1752	91/17548	0.001429008	0.012832206	0.009820278	ASH1L/DYDC1/DYDC2/EHMT1/EZH2/KMT2A/KMT2C/KMT2D/KMT2E/KMT5B/MECOM/MEN1/NSD1/NSD2/SETD1B/SETD2/SETDB1/SETDB2/SMYD3	19
MF	GO:0002039	p53 binding	16/1752	71/17548	0.001432153	0.012832206	0.009820278	BRD4/CHD8/CREBBP/EHMT1/EP300/GSK3B/HDAC1/KDM1A/MDM2/MUC1/NTRK3/NUAK1/SMARCA4/TAF1/USP7/ZNF385B	16
MF	GO:0019903	protein phosphatase binding	23/1752	119/17548	0.001453279	0.012832206	0.009820278	AKT1/ATP2B4/BCL2/CDH5/CDKN1B/CTNNB1/DLG3/DLG4/FCRL6/FER/LILRB2/MET/MTMR9/PARD3/PIK3R2/PPP1R3F/ROS1/SLC6A3/SLC9A1/SOD1/STAT1/VCP/VRK3	23
MF	GO:0004707	MAP kinase activity	6/1752	14/17548	0.001453602	0.012832206	0.009820278	MAPK1/MAPK10/MAPK12/MAPK13/MAPK3/MAPK4	6
MF	GO:0035240	dopamine binding	6/1752	14/17548	0.001453602	0.012832206	0.009820278	DRD1/DRD2/DRD3/DRD4/SLC6A3/TH	6
MF	GO:0050780	dopamine receptor binding	6/1752	14/17548	0.001453602	0.012832206	0.009820278	ATP1A3/DLG4/DRD3/GNAS/PPP1R1B/PTPN11	6
MF	GO:0050998	nitric-oxide synthase binding	6/1752	14/17548	0.001453602	0.012832206	0.009820278	ATP2B4/DMD/NOS1AP/SCN5A/SLC6A4/SNTA1	6
MF	GO:0016407	acetyltransferase activity	21/1752	105/17548	0.001468894	0.01286178	0.00984291	BRCA2/CLOCK/CREBBP/ELP4/EP300/EPC2/HCFC1/KANSL1/KANSL2/KAT2B/KAT6A/KAT6B/NAA15/NCOA1/OGT/PHF20/SATL1/SMARCE1/SRCAP/TAF1/TAF1L	21
MF	GO:0051959	dynein light intermediate chain binding	9/1752	29/17548	0.001516725	0.01317349	0.010081457	CCDC88C/DNAH10/DNAH11/DNAH17/DNAH3/DNAH5/DNAH7/DNAH9/DYNC1H1	9
MF	GO:0015077	monovalent inorganic cation transmembrane transporter activity	58/1752	393/17548	0.0015771	0.01349644	0.010328606	ATP1A3/ATP1B1/ATP6V0A2/CACNA1G/CACNA1H/CACNA1I/CNGB1/CNGB3/GRIK2/GRIK3/GRIK4/GRIK5/HCN1/KCNB1/KCND2/KCNH1/KCNJ10/KCNJ12/KCNJ15/KCNJ2/KCNK7/KCNMA1/KCNQ2/KCNQ3/KCNQ4/KCNS1/KCNS3/KCNT1/KCNT2/KCNV1/REST/SCN10A/SCN1A/SCN2A/SCN3A/SCN4A/SCN5A/SCN7A/SCN8A/SCN9A/SLC12A2/SLC12A5/SLC17A3/SLC1A1/SLC1A2/SLC1A3/SLC23A2/SLC24A2/SLC33A1/SLC4A10/SLC6A1/SLC6A13/SLC6A3/SLC6A4/SLC6A8/SLC9A1/SLC9A6/SLC9A9	58
MF	GO:0016595	glutamate binding	5/1752	10/17548	0.001616565	0.01349644	0.010328606	GAD1/GRIN1/GRIN2B/SLC1A1/SLC1A3	5
MF	GO:0043995	histone acetyltransferase activity (H4-K5 specific)	5/1752	10/17548	0.001616565	0.01349644	0.010328606	HCFC1/KANSL1/KANSL2/OGT/PHF20	5
MF	GO:0043996	histone acetyltransferase activity (H4-K8 specific)	5/1752	10/17548	0.001616565	0.01349644	0.010328606	HCFC1/KANSL1/KANSL2/OGT/PHF20	5
MF	GO:0046972	histone acetyltransferase activity (H4-K16 specific)	5/1752	10/17548	0.001616565	0.01349644	0.010328606	HCFC1/KANSL1/KANSL2/OGT/PHF20	5
MF	GO:0051427	hormone receptor binding	31/1752	179/17548	0.001646822	0.013584376	0.010395901	ACTN4/ARID5A/CRY1/CTNNB1/DCAF13/EP300/ESR1/FOXP1/FOXP2/GNAS/GRIP1/JMJD1C/KDM1A/LEP/LRP2/MED12/MED13/NCOA1/NCOR1/NR0B1/NR4A2/NSD1/PIAS1/PRKCB/PTPN11/SMARCA4/SMARCE1/STAT1/TCF7L2/TYK2/UCN3	31
MF	GO:0045503	dynein light chain binding	8/1752	24/17548	0.001652324	0.013584376	0.010395901	DNAH10/DNAH11/DNAH17/DNAH3/DNAH5/DNAH7/DNAH9/DYNC1H1	8
MF	GO:0005003	ephrin receptor activity	7/1752	19/17548	0.001668774	0.013615677	0.010419855	EFNA3/EPHA4/EPHA6/EPHB2/EPHB6/NTRK1/NTRK3	7
MF	GO:0003725	double-stranded RNA binding	15/1752	66/17548	0.001820937	0.01474548	0.011284475	AGO1/AGO4/DDX3X/DHX30/DHX9/DICER1/FMR1/HNRNPU/IFIH1/ILF2/LRRFIP1/MSN/MYH4/OAS3/STAU2	15
MF	GO:0015103	inorganic anion transmembrane transporter activity	29/1752	166/17548	0.001995043	0.016034785	0.012271159	ANO3/ANO5/CLCN6/CLCNKB/GABRA1/GABRA2/GABRA3/GABRA4/GABRA5/GABRB1/GABRB3/GABRD/GABRG2/GABRG3/GABRQ/GABRR1/GLRA2/GLRA4/PCYOX1/SLC12A2/SLC12A5/SLC17A3/SLC1A1/SLC22A14/SLC22A23/SLC22A25/SLC22A9/SLC26A5/SLC4A10	29
MF	GO:0004003	ATP-dependent DNA helicase activity	10/1752	36/17548	0.002146895	0.01712745	0.013107358	CHD1/CHD1L/CHD2/CHD3/CHD4/DDX11/DDX3X/DHX9/MCM4/RUVBL1	10
MF	GO:0004708	MAP kinase kinase activity	6/1752	15/17548	0.002219314	0.01757501	0.013449868	MAP2K2/MAP2K3/MAP2K6/MAPK1/MAPK10/MAPK3	6
MF	GO:0004702	signal transducer, downstream of receptor, with serine/threonine kinase activity	23/1752	123/17548	0.0022828	0.01794581	0.013733635	BRAF/EPHA4/EPHA6/EPHB2/EPHB6/ERBB4/FGFR2/FLT1/IGF1R/KIT/MAP3K15/MAPK1/MAPK10/MAPK12/MAPK13/MAPK3/MAPK4/MET/NTRK1/NTRK2/NTRK3/ROS1/TAOK3	23
MF	GO:0004709	MAP kinase kinase kinase activity	17/1752	81/17548	0.00234549	0.018305021	0.014008534	BRAF/EPHA4/EPHA6/EPHB2/EPHB6/ERBB4/FGFR2/FLT1/IGF1R/KIT/MAP3K15/MET/NTRK1/NTRK2/NTRK3/ROS1/TAOK3	17
MF	GO:0019902	phosphatase binding	29/1752	168/17548	0.002399739	0.018593659	0.014229424	AKT1/ATP2B4/BCL2/CDH5/CDKN1B/CRY1/CTNNB1/DLG1/DLG3/DLG4/FCRL6/FER/LILRB2/MAPK1/MAPK3/MET/MTMR9/PARD3/PIK3R2/PPP1R3F/ROS1/SLC6A3/SLC9A1/SMAD2/SOD1/STAT1/TSC2/VCP/VRK3	29
MF	GO:0004407	histone deacetylase activity	11/1752	43/17548	0.002692072	0.020210399	0.015466688	CHD3/CHD4/HDAC1/HDAC3/HDAC4/HDAC6/HDAC9/KDM1A/MBD3/REST/SIN3A	11
MF	GO:0017154	semaphorin receptor activity	5/1752	11/17548	0.002720991	0.020210399	0.015466688	NRP2/PLXNA2/PLXNA3/PLXNA4/PLXNB1	5
MF	GO:0031078	histone deacetylase activity (H3-K14 specific)	5/1752	11/17548	0.002720991	0.020210399	0.015466688	HDAC1/HDAC3/HDAC4/HDAC6/HDAC9	5
MF	GO:0032041	NAD-dependent histone deacetylase activity (H3-K14 specific)	5/1752	11/17548	0.002720991	0.020210399	0.015466688	HDAC1/HDAC3/HDAC4/HDAC6/HDAC9	5
MF	GO:0034452	dynactin binding	5/1752	11/17548	0.002720991	0.020210399	0.015466688	BBS4/GSK3B/PAFAH1B1/SNX5/SPTBN5	5
MF	GO:0045295	gamma-catenin binding	5/1752	11/17548	0.002720991	0.020210399	0.015466688	APC/APC2/PTPRK/PTPRT/TCF7L2	5
MF	GO:0019199	transmembrane receptor protein kinase activity	17/1752	83/17548	0.003074289	0.022628214	0.017317003	EFNA3/EPHA4/EPHA6/EPHB2/EPHB6/ERBB4/FGFR2/FLT1/IGF1R/KIT/LTBP1/MET/NRP2/NTRK1/NTRK2/NTRK3/ROS1	17
MF	GO:0008170	N-methyltransferase activity	19/1752	97/17548	0.003088531	0.022628214	0.017317003	ASH1L/DYDC1/DYDC2/EHMT1/EZH2/KMT2A/KMT2C/KMT2D/KMT2E/KMT5B/MECOM/MEN1/NSD1/NSD2/SETD1B/SETD2/SETDB1/SETDB2/SMYD3	19
MF	GO:0003678	DNA helicase activity	12/1752	50/17548	0.003132123	0.022792542	0.017442761	ATRX/CHD1/CHD1L/CHD2/CHD3/CHD4/CHD8/DDX11/DDX3X/DHX9/MCM4/RUVBL1	12
MF	GO:0035064	methylated histone binding	14/1752	63/17548	0.003182292	0.022848856	0.017485857	ATRX/CBX4/CHD1/CHD5/CHD8/FMR1/KMT2E/L3MBTL1/MPHOSPH8/PHF2/PHF8/PYGO1/TAF1/ZMYND11	14
MF	GO:0140034	methylation-dependent protein binding	14/1752	63/17548	0.003182292	0.022848856	0.017485857	ATRX/CBX4/CHD1/CHD5/CHD8/FMR1/KMT2E/L3MBTL1/MPHOSPH8/PHF2/PHF8/PYGO1/TAF1/ZMYND11	14
MF	GO:1901338	catecholamine binding	7/1752	21/17548	0.003222127	0.022877924	0.017508102	ADRB2/DRD1/DRD2/DRD3/DRD4/SLC6A3/TH	7
MF	GO:0034185	apolipoprotein binding	6/1752	16/17548	0.003253504	0.022877924	0.017508102	ABCA1/CANX/LPA/LPL/LRP1/VLDLR	6
MF	GO:0001105	RNA polymerase II transcription coactivator activity	11/1752	44/17548	0.003271309	0.022877924	0.017508102	RERE/CREBBP/CTNNB1/DHX9/MED12/MKL2/NCOA1/POU3F2/SMARCA2/SMARCA4/WWOX	11
MF	GO:0033558	protein deacetylase activity	11/1752	44/17548	0.003271309	0.022877924	0.017508102	CHD3/CHD4/HDAC1/HDAC3/HDAC4/HDAC6/HDAC9/KDM1A/MBD3/REST/SIN3A	11
MF	GO:0008094	DNA-dependent ATPase activity	17/1752	84/17548	0.003503698	0.024345049	0.018630869	ANXA1/ATRX/CHD1/CHD1L/CHD2/CHD3/CHD4/CHD8/DDX11/DDX3X/DHX9/MCM4/RUVBL1/SMARCA2/SMARCA4/TOP2B/TTF2	17
MF	GO:0070491	repressing transcription factor binding	14/1752	64/17548	0.003706822	0.02559133	0.019584627	ARNTL/BBS1/BBS4/CHD4/CTNNB1/EIF4E/HDAC1/HDAC4/HDAC9/SIN3A/STAT1/TCF3/TCF7L2/YY1	14
MF	GO:0005328	neurotransmitter:sodium symporter activity	8/1752	27/17548	0.00380345	0.02609118	0.019967155	SLC1A1/SLC1A2/SLC1A3/SLC6A1/SLC6A13/SLC6A3/SLC6A4/SLC6A8	8
MF	GO:0008509	anion transmembrane transporter activity	50/1752	342/17548	0.003855041	0.026277717	0.020109908	SLC25A12/ABCA1/ANO3/ANO5/CLCN6/CLCNKB/GABRA1/GABRA2/GABRA3/GABRA4/GABRA5/GABRB1/GABRB3/GABRD/GABRG2/GABRG3/GABRQ/GABRR1/GLRA2/GLRA4/PCYOX1/SLC12A2/SLC12A5/SLC16A3/SLC16A7/SLC17A3/SLC1A1/SLC1A2/SLC1A3/SLC22A14/SLC22A15/SLC22A23/SLC22A25/SLC22A9/SLC23A2/SLC25A24/SLC26A5/SLC27A4/SLC2A1/SLC33A1/SLC35A3/SLC38A10/SLC4A10/SLC6A1/SLC6A13/SLC6A8/SLC7A3/SLC7A5/SLC7A7/SLCO1B3	50
MF	GO:0035257	nuclear hormone receptor binding	26/1752	151/17548	0.004044427	0.027395267	0.020965151	ACTN4/ARID5A/CRY1/CTNNB1/DCAF13/EP300/ESR1/FOXP1/FOXP2/GRIP1/JMJD1C/KDM1A/LRP2/MED12/MED13/NCOA1/NCOR1/NR0B1/NR4A2/NSD1/PIAS1/PRKCB/SMARCA4/SMARCE1/STAT1/TCF7L2	26
MF	GO:1990841	promoter-specific chromatin binding	10/1752	39/17548	0.004073251	0.027418072	0.020982603	CHD7/DHX9/EZH2/GLI2/HDAC4/HNRNPU/POLR2A/SETDB1/STAT1/ZNF683	10
MF	GO:0005165	neurotrophin receptor binding	5/1752	12/17548	0.004283629	0.028478199	0.021793901	BDNF/NGF/NTF3/NTF4/NTRK1	5
MF	GO:0070410	co-SMAD binding	5/1752	12/17548	0.004283629	0.028478199	0.021793901	PAX6/SMAD2/TRIM33/USP9X/USP9Y	5
MF	GO:0000146	microfilament motor activity	7/1752	22/17548	0.004323842	0.028569189	0.021863534	MYH10/MYH14/MYH4/MYH9/MYO1D/MYO5A/MYO9B	7
MF	GO:0043177	organic acid binding	31/1752	191/17548	0.004568793	0.029365586	0.022473004	ACACB/ADH5/ADIPOQ/ALOX5AP/ASS1/CD44/CYP26B1/DDC/DHFR/FABP3/FABP5/GAD1/GLRA2/GLRA4/GRIN1/GRIN2B/GRM7/MTHFS/NOS1/NOS2/P4HA2/PCCA/PLOD3/RYR2/SCP2/SESN2/SLC1A1/SLC1A3/ST8SIA2/TDO2/TH	31
MF	GO:0016705	oxidoreductase activity, acting on paired donors, with incorporation or reduction of molecular oxygen	27/1752	160/17548	0.004570571	0.029365586	0.022473004	AGMO/ASPH/CYP11A1/CYP11B1/CYP1A2/CYP26B1/CYP27B1/CYP2C18/CYP2C19/CYP4F3/KDM1B/KDM4B/KMO/MICAL3/NOS1/NOS2/P4HA2/PAH/PHF8/PLOD3/PTGS2/TET1/TET2/TH/TMLHE/TPH2/TYR	27
MF	GO:0005283	amino acid:sodium symporter activity	6/1752	17/17548	0.00460797	0.029365586	0.022473004	SLC1A1/SLC1A2/SLC1A3/SLC6A1/SLC6A13/SLC6A8	6
MF	GO:0008484	sulfuric ester hydrolase activity	6/1752	17/17548	0.00460797	0.029365586	0.022473004	ARSA/ARSF/ARSH/ARSK/IDS/SGSH	6
MF	GO:0030676	Rac guanyl-nucleotide exchange factor activity	6/1752	17/17548	0.00460797	0.029365586	0.022473004	ALS2/ARHGEF4/EPS8/PREX1/SPATA13/VAV3	6
MF	GO:0097493	structural molecule activity conferring elasticity	6/1752	17/17548	0.00460797	0.029365586	0.022473004	AHNAK/COL4A1/FBN1/FBN2/OBSL1/TTN	6
MF	GO:0031490	chromatin DNA binding	20/1752	108/17548	0.004774903	0.030250415	0.023150149	ACTN4/CHD4/CLOCK/CTCF/DHX9/EP300/EZH2/HDAC1/HMGN1/HNRNPU/JMJD1C/KDM6A/KDM6B/MBD3/PER1/SMARCA4/SMARCC1/SMARCC2/SMARCE1/THRA	20
MF	GO:0003714	transcription corepressor activity	36/1752	232/17548	0.005053175	0.031826135	0.024356022	MECP2/RERE/ALX1/ARID5A/BCOR/CBFA2T2/CBX4/CDX2/COPS2/CTCF/FOXP3/HDAC1/HDAC3/HDAC4/HDAC9/HNRNPU/KDM5B/MEIS2/MNT/MYBBP1A/NCOR1/NR0B1/NR1D1/NSD1/PIAS1/RLIM/SIN3A/SMARCA4/SSX1/SSX3/TBL1X/TBL1XR1/TBX18/YY1/ZMYND11/ZNF451	36
MF	GO:0042277	peptide binding	41/1752	273/17548	0.005236673	0.032790098	0.025093727	ACHE/ADRB2/AGTR2/APBA2/ATP1A3/AVPR1A/AVPR1B/AVPR2/CHRNA7/CSNK1D/DLGAP3/EPHB2/FOLH1/GNRHR/GPR149/GPR37/GRIA1/GRIA2/GRIA3/GSTM1/GSTP1/HLA-A/HLA-B/HLA-DRB1/HLA-G/IGF1R/LILRB2/MAPK8IP2/MC4R/MSR1/NLGN1/NPEPPS/NPFFR2/OPRL1/OPRM1/OXTR/PEX7/RANBP6/SLC7A5/SSTR3/TOMM20	41
MF	GO:0000982	transcription factor activity, RNA polymerase II proximal promoter sequence-specific DNA binding	58/1752	415/17548	0.005332133	0.033194837	0.025403467	MECP2/AR/ARNT2/ARNTL/ARNTL2/BCL11A/CAMTA1/CC2D1A/CLOCK/CREB3/CREBBP/CTCF/EBF3/EGR2/ELK1/EPAS1/ERG/ESR1/FEZF1/FOXP2/GLI2/HOXB1/KLF16/LRRFIP1/MEF2C/MEIS2/MTF1/MYB/MYEF2/MYT1L/NFAT5/NFIA/NR1D1/NR2F1/NR4A2/OTX1/OTX2/PAX5/PAX6/PBX1/PITX1/POU3F2/REST/RORB/SATB2/SIX2/SMAD2/SMAD4/TCF12/TCF3/TCF4/TSHZ3/YY1/ZBTB20/ZFHX3/ZNF292/ZNF536/ZNF668	58
MF	GO:0001098	basal transcription machinery binding	13/1752	60/17548	0.005524114	0.033996978	0.026017333	RTF1/AGO1/BRD4/CCAR2/DHX9/ELP4/ESR1/ESRRB/HNRNPU/RUVBL1/SMYD3/TCF4/WAC	13
MF	GO:0001099	basal RNA polymerase II transcription machinery binding	13/1752	60/17548	0.005524114	0.033996978	0.026017333	RTF1/AGO1/BRD4/CCAR2/DHX9/ELP4/ESR1/ESRRB/HNRNPU/RUVBL1/SMYD3/TCF4/WAC	13
MF	GO:0070717	poly-purine tract binding	7/1752	23/17548	0.005687871	0.034805892	0.026636381	DDX3X/FMR1/HNRNPU/KHDRBS2/RBMS3/TRA2B/ZC3H14	7
MF	GO:0030695	GTPase regulator activity	46/1752	316/17548	0.005858651	0.035648399	0.027281138	A2M/AGAP1/AGAP2/ARHGAP11B/ARHGAP15/ARHGAP24/ARHGAP30/ARHGAP32/ARHGAP33/ARHGAP45/ARHGAP5/ARHGEF6/C15orf62/DEPDC5/DNM1L/DOCK1/DOCK4/GIT2/GPS1/IQGAP2/LLGL1/MYO9B/NF1/OCRL/OPHN1/PIK3R2/PLCB1/PLXNB1/PREX1/RANBP2/RGS7/RIMS1/SESN2/SGSM3/SIPA1L1/SOS1/SRGAP3/STXBP5/STXBP5L/SYNGAP1/TBC1D24/TBC1D30/TBC1D5/TBC1D7/TSC2/VAV3	46
MF	GO:0003713	transcription coactivator activity	46/1752	317/17548	0.006208617	0.037565619	0.028748355	RERE/ACTN4/ARID1B/CREBBP/CTNNB1/DHX9/EP300/ESR2/ESRRB/GRIP1/HCFC1/KAT2B/KAT6A/KDM1A/LPIN1/MAGED1/MED12/MED13/MKL2/MNT/MTF1/NCOA1/NR1D1/NR2F1/PER2/PHF2/PIAS1/POU3F2/PQBP1/PRKCB/RORA/RORB/RUVBL1/SMARCA2/SMARCA4/SMARCC1/SMARCC2/SMARCE1/SRCAP/TAF1/TCF20/TCF3/THRA/UBE3A/WWOX/YY1	46
MF	GO:0060589	nucleoside-triphosphatase regulator activity	51/1752	359/17548	0.006277333	0.037769206	0.028904157	A2M/AGAP1/AGAP2/ARHGAP11B/ARHGAP15/ARHGAP24/ARHGAP30/ARHGAP32/ARHGAP33/ARHGAP45/ARHGAP5/ARHGEF6/ATP1B1/BRSK2/C15orf62/DEPDC5/DNAJC19/DNM1L/DOCK1/DOCK4/GIT2/GPS1/HSPBP1/IQGAP2/LLGL1/MYO9B/NF1/OCRL/OPHN1/PIK3R2/PLCB1/PLN/PLXNB1/PREX1/RANBP2/RGS7/RIMS1/SESN2/SGSM3/SIPA1L1/SOS1/SRGAP3/STXBP5/STXBP5L/SYNGAP1/TBC1D24/TBC1D30/TBC1D5/TBC1D7/TSC2/VAV3	51
MF	GO:0010485	H4 histone acetyltransferase activity	6/1752	18/17548	0.006335692	0.037908557	0.0290108	BRCA2/HCFC1/KANSL1/KANSL2/OGT/PHF20	6
MF	GO:0032454	histone demethylase activity (H3-K9 specific)	5/1752	13/17548	0.006394071	0.03804649	0.029116358	JMJD1C/KDM1A/KDM4B/PHF2/PHF8	5
MF	GO:0035258	steroid hormone receptor binding	17/1752	89/17548	0.006457782	0.038214457	0.0292449	ARID5A/CTNNB1/DCAF13/EP300/ESR1/FOXP1/FOXP2/GRIP1/KDM1A/LRP2/NCOA1/NR0B1/NR4A2/NSD1/PIAS1/PRKCB/SMARCA4	17
MF	GO:0046934	phosphatidylinositol-4,5-bisphosphate 3-kinase activity	14/1752	68/17548	0.00655163	0.038557955	0.029507774	EGF/ERBB4/ESR1/FGF22/FGF5/FGFR2/IRS1/KIT/MET/NRG1/PIK3CA/PIK3CG/PIK3R2/PTPN11	14
MF	GO:0000980	RNA polymerase II distal enhancer sequence-specific DNA binding	15/1752	75/17548	0.006599556	0.038628923	0.029562085	ARX/CDX2/CHD4/ESRRB/HDAC1/MBD3/MED12/MEF2C/SMARCA4/SMARCC1/SMARCC2/SMARCE1/TBX6/YY1/ZBTB16	15
MF	GO:0005096	GTPase activator activity	42/1752	286/17548	0.007045048	0.041013601	0.03138704	A2M/AGAP1/AGAP2/ARHGAP11B/ARHGAP15/ARHGAP24/ARHGAP30/ARHGAP32/ARHGAP33/ARHGAP45/ARHGAP5/ARHGEF6/C15orf62/DEPDC5/DNM1L/DOCK1/DOCK4/GIT2/LLGL1/MYO9B/NF1/OCRL/OPHN1/PIK3R2/PLCB1/PLXNB1/PREX1/RANBP2/RGS7/SGSM3/SIPA1L1/SOS1/SRGAP3/STXBP5/STXBP5L/SYNGAP1/TBC1D24/TBC1D30/TBC1D5/TBC1D7/TSC2/VAV3	42
MF	GO:0016776	phosphotransferase activity, phosphate group as acceptor	10/1752	42/17548	0.007159075	0.041218769	0.031544051	CARD11/CASK/DLG1/DLG2/DLG3/DLG4/NME7/PPIP5K2/SCRIB/TJP2	10
MF	GO:0031406	carboxylic acid binding	30/1752	189/17548	0.007178833	0.041218769	0.031544051	ACACB/ADH5/ADIPOQ/ALOX5AP/ASS1/CD44/CYP26B1/DDC/DHFR/FABP3/FABP5/GAD1/GLRA2/GLRA4/GRIN1/GRIN2B/GRM7/MTHFS/NOS1/NOS2/P4HA2/PCCA/PLOD3/SCP2/SESN2/SLC1A1/SLC1A3/ST8SIA2/TDO2/TH	30
MF	GO:0022804	active transmembrane transporter activity	52/1752	370/17548	0.007195105	0.041218769	0.031544051	ABCA1/ABCA10/ABCA12/ABCA13/ABCA2/ABCA7/ABCB5/ABCC12/ATP13A4/ATP13A5/ATP1A3/ATP1B1/ATP2B2/ATP2B3/ATP2B4/ATP6V0A2/ATP8A1/CLCN6/MCUB/MFSD4B/PCYOX1/SLC12A2/SLC12A5/SLC16A3/SLC16A7/SLC17A3/SLC1A1/SLC1A2/SLC1A3/SLC22A14/SLC22A23/SLC22A25/SLC22A9/SLC23A2/SLC24A2/SLC26A5/SLC29A4/SLC33A1/SLC45A1/SLC4A10/SLC6A1/SLC6A13/SLC6A3/SLC6A4/SLC6A8/SLC7A5/SLC7A7/SLC9A1/SLC9A6/SLC9A9/SLCO1B3/TOMM20	52
MF	GO:0008757	S-adenosylmethionine-dependent methyltransferase activity	26/1752	158/17548	0.007416486	0.042262196	0.032342569	ASH1L/ASMT/COMT/DNMT3A/DYDC1/DYDC2/EHMT1/EZH2/FTSJ1/KMT2A/KMT2C/KMT2D/KMT2E/KMT5B/MECOM/MEN1/METTL14/METTL2B/NSD1/NSD2/SETD1B/SETD2/SETDB1/SETDB2/SMYD3/WDR4	26
MF	GO:0005246	calcium channel regulator activity	9/1752	36/17548	0.007531853	0.042693715	0.032672804	GRM7/ITPR1/MCUB/NRXN1/NRXN2/PLN/PRKCB/STX1A/YWHAE	9
MF	GO:0004879	nuclear receptor activity	11/1752	49/17548	0.00782626	0.043447848	0.033249929	AR/ESR1/ESR2/ESRRB/NR0B1/NR1D1/NR2F1/NR4A2/RORA/RORB/THRA	11
MF	GO:0015459	potassium channel regulator activity	11/1752	49/17548	0.00782626	0.043447848	0.033249929	ADRB2/AKAP9/DLG1/DPP10/DPP6/DRD4/FLNA/KCNS1/KCNS3/KCNV1/YWHAE	11
MF	GO:0098531	transcription factor activity, direct ligand regulated sequence-specific DNA binding	11/1752	49/17548	0.00782626	0.043447848	0.033249929	AR/ESR1/ESR2/ESRRB/NR0B1/NR1D1/NR2F1/NR4A2/RORA/RORB/THRA	11
MF	GO:1990939	ATP-dependent microtubule motor activity	11/1752	49/17548	0.00782626	0.043447848	0.033249929	DNAH10/DNAH11/DNAH17/DNAH3/DNAH5/DNAH7/DNAH9/DYNC1H1/KIF11/KIF1A/KIF5C	11
MF	GO:0051213	dioxygenase activity	17/1752	91/17548	0.008097047	0.044720616	0.034223958	ASPH/JMJD1C/KDM4B/KDM5B/KDM5C/KDM6A/KDM6B/P4HA2/PHF2/PHF8/PIR/PLOD3/PTGS2/TDO2/TET1/TET2/TMLHE	17
MF	GO:0019213	deacetylase activity	12/1752	56/17548	0.008241304	0.045285122	0.034655965	CHD3/CHD4/HDAC1/HDAC3/HDAC4/HDAC6/HDAC9/KDM1A/MACROD2/MBD3/REST/SIN3A	12
MF	GO:0001222	transcription corepressor binding	5/1752	14/17548	0.009138776	0.049274085	0.037708653	NR1D1/PER1/PER2/PER3/RORA	5
MF	GO:0005388	calcium-transporting ATPase activity	5/1752	14/17548	0.009138776	0.049274085	0.037708653	ATP13A4/ATP13A5/ATP2B2/ATP2B3/ATP2B4	5
MF	GO:0032794	GTPase activating protein binding	5/1752	14/17548	0.009138776	0.049274085	0.037708653	AKT1/GNAI1/PLCD1/PLXNB1/TSC1	5
MF	GO:0019205	nucleobase-containing compound kinase activity	11/1752	50/17548	0.009150248	0.049274085	0.037708653	ADK/CARD11/CASK/DLG1/DLG2/DLG3/DLG4/NME7/PNKP/SCRIB/TJP2	11
