# Supplementary material for: Potential role of genomic imprinted genes and brain developmental related genes in autism
Source: BMC Med Genomics. 2020 Mar 26;13:54. doi: 10.1186/s12920-020-0693-2 (PMC7099798; doi:10.1186/s12920-020-0693-2)
Supplement: Supplementary file 9 — Additional file 9: Table S5. KEGG analysis results of autism genes. [file 12920_2020_693_MOESM9_ESM.csv]

	ID	Description	GeneRatio	BgRatio	pvalue	p.adjust	qvalue	geneID	Count
hsa04080	hsa04080	Neuroactive ligand-receptor interaction	76/896	278/7387	1.81E-12	5.55E-10	3.40E-10	135/140/154/186/552/553/554/1131/1135/1137/1139/1142/1144/1268/1269/1395/1812/1813/1814/1815/2550/9568/2554/2555/2556/2557/2558/2560/2562/2563/2566/2567/55879/2569/2742/2798/2890/2891/2892/2894/2895/2898/2899/2900/2901/2902/2903/2904/2911/2914/2915/2916/2917/2918/2925/3350/3351/3356/3361/3363/3952/4160/10886/4987/4988/5021/5025/5026/56288/5733/5746/6753/9287/7067/7201/7434	76
hsa04724	hsa04724	Glutamatergic synapse	41/896	114/7387	3.04E-11	4.48E-09	2.75E-09	109/111/115/773/775/776/1742/9229/2770/2778/2890/2891/2892/2898/2899/2900/2901/2902/2903/2904/2911/2914/2915/2916/2917/2918/9456/3708/8681/5594/5595/8605/23236/5578/5579/50944/22941/85358/6505/6506/6507	41
hsa04024	hsa04024	cAMP signaling pathway	58/896	198/7387	4.37E-11	4.48E-09	2.75E-09	109/111/115/135/154/207/478/481/491/492/493/627/673/775/776/778/815/816/814/1258/54714/10488/1387/1812/1813/2033/2550/9568/2770/2778/2890/2891/2892/2902/2903/2904/27198/3350/3351/5605/5594/5602/5595/5021/5141/5142/5290/5296/5350/84152/5727/5733/5879/11069/6262/6548/10451/7434	58
hsa05033	hsa05033	Nicotine addiction	22/896	40/7387	7.23E-11	5.55E-09	3.40E-09	773/774/1137/1139/2554/2555/2556/2557/2558/2560/2562/2563/2566/2567/55879/2569/2890/2891/2892/2902/2903/2904	22
hsa04919	hsa04919	Thyroid hormone signaling pathway	40/896	116/7387	2.34E-10	1.44E-08	8.83E-09	207/478/481/1387/1499/2033/2099/2932/3065/8841/3265/3690/8850/5605/5594/5595/4193/9968/9969/23389/2475/8648/9611/4854/4893/5290/5296/23236/5333/84812/5350/5578/5579/6009/25942/6513/6548/6772/7067/7249	40
hsa04020	hsa04020	Calcium signaling pathway	53/896	182/7387	3.93E-10	2.01E-08	1.23E-08	109/115/135/154/491/492/493/552/553/773/774/775/776/777/778/8913/8912/8911/815/816/814/952/1131/1139/1812/2066/9630/2778/2902/2903/2911/2915/2925/3356/3361/3363/3708/4842/4843/5021/5025/5026/5137/23236/5333/84812/5350/5578/5579/5733/6262/6263/7201	53
hsa04726	hsa04726	Serotonergic synapse	38/896	113/7387	1.51E-09	6.62E-08	4.06E-08	111/351/673/773/774/775/776/778/1562/1557/1644/2560/2562/2770/2778/3265/3350/3351/3356/3359/170572/3361/3363/3708/8681/3751/4128/4129/5594/5595/4893/8605/23236/5578/5579/5743/6532/121278	38
hsa05165	hsa05165	Human papillomavirus infection	76/896	319/7387	2.24E-09	8.59E-08	5.27E-08	207/324/10297/23545/10134/1027/1108/1282/1287/10488/1387/1499/1739/1740/1741/1855/1857/1950/2033/2335/2778/2932/3065/8841/9759/10013/9734/3105/3106/3135/3265/10379/3676/3678/3690/3695/284217/3912/3914/3996/5605/5594/5595/4193/2475/4854/4893/56288/10207/5290/5296/5519/5528/5663/5743/5649/6009/23513/6654/6696/6772/6773/83439/6934/7015/7057/7124/63923/7248/7249/7297/7337/7471/7472/7476/7477	76
hsa04727	hsa04727	GABAergic synapse	32/896	88/7387	3.34E-09	1.14E-07	7.00E-08	18/109/111/115/773/774/775/776/778/2550/9568/2554/2555/2556/2557/2558/2560/2562/2563/2566/2567/55879/2569/2571/2770/10243/9001/5578/5579/57468/6529/6540	32
hsa04728	hsa04728	Dopaminergic synapse	41/896	131/7387	3.89E-09	1.19E-07	7.33E-08	111/207/406/773/774/775/776/815/816/9575/1312/10488/1644/1812/1813/1814/1815/2770/2778/2890/2891/2892/2903/2904/2932/3708/3800/4128/4129/5602/6300/5603/23236/84152/5519/5528/5578/5579/6323/6531/7054	41
hsa04713	hsa04713	Circadian entrainment	33/896	96/7387	9.78E-09	2.73E-07	1.68E-07	109/111/115/775/776/8913/8912/8911/815/816/2770/2778/2890/2891/2892/2902/2903/2904/2977/3708/5594/5595/4842/9722/5187/8864/8863/23236/5578/5579/51655/6262/6263	33
hsa04720	hsa04720	Long-term potentiation	26/896	67/7387	2.11E-08	5.39E-07	3.31E-07	673/775/815/816/814/1387/2033/2890/2891/2902/2903/2904/2911/2915/3265/3708/5605/5594/5595/4893/23236/5578/5579/6196/6197/27330	26
hsa04722	hsa04722	Neurotrophin signaling pathway	37/896	119/7387	2.74E-08	6.47E-07	3.97E-07	207/596/627/673/815/816/814/2932/3265/3667/9500/5605/5594/5602/6300/5603/5595/4803/4893/4908/4909/4914/4915/4916/5290/5296/5663/5664/5781/5879/8767/6196/6197/27330/25970/6654/7531	37
hsa04730	hsa04730	Long-term depression	24/896	60/7387	3.69E-08	8.09E-07	4.97E-07	673/773/2770/2778/2890/2891/2892/2895/2911/2977/3265/3480/3708/8681/5605/5594/5595/4842/4893/8605/23236/5519/5578/5579	24
hsa04725	hsa04725	Cholinergic synapse	35/896	112/7387	5.66E-08	1.16E-06	7.10E-07	43/109/111/115/207/596/773/774/775/776/778/815/816/814/1131/1137/1139/10488/2770/3265/3708/3768/3759/3785/3786/9132/5594/5595/4893/5290/5294/5296/23236/5578/5579	35
hsa05031	hsa05031	Amphetamine addiction	25/896	68/7387	1.38E-07	2.64E-06	1.62E-06	111/775/776/815/816/814/10488/1644/1812/2778/2890/2891/2892/2902/2903/2904/3065/4128/4129/84152/5578/5579/6531/6804/7054	25
hsa05215	hsa05215	Prostate cancer	31/896	97/7387	1.85E-07	3.33E-06	2.05E-06	207/367/596/673/1027/10488/1387/1499/1950/2033/2078/2263/2932/2950/3265/3480/7850/5605/5594/5595/4193/4314/2475/4893/5290/5296/5327/6654/6716/83439/6934	31
hsa05205	hsa05205	Proteoglycans in cancer	50/896	201/7387	3.40E-07	5.79E-06	3.56E-06	207/287/288/673/815/816/867/960/1499/2002/2066/2099/2316/2335/3265/3480/3549/3678/3690/3708/5605/5594/6300/5603/5595/4193/4233/4478/2475/4893/5290/5296/5329/5578/5579/5727/5781/5879/6383/6548/4087/6654/7040/7057/7124/7291/7471/7472/7476/7477	50
hsa05210	hsa05210	Colorectal cancer	28/896	86/7387	4.71E-07	7.61E-06	4.67E-06	207/324/10297/374/596/10018/673/1499/1950/4616/2932/3265/5605/5594/5602/5595/4292/2475/4893/5290/5296/5879/4087/4089/6654/83439/6934/7040	28
hsa04723	hsa04723	Retrograde endocannabinoid signaling	40/896	148/7387	5.24E-07	8.04E-06	4.93E-06	109/111/115/773/774/775/776/778/1268/747/2554/2555/2556/2557/2558/2560/2562/2563/2566/2567/55879/2569/2770/2890/2891/2892/2911/2915/3708/5594/5602/6300/5603/5595/4698/23236/5578/5579/5743/22999	40
hsa04934	hsa04934	Cushing's syndrome	41/896	154/7387	5.84E-07	8.54E-06	5.24E-06	109/111/115/324/10297/673/775/776/778/8913/8912/8911/815/816/1027/10488/1395/1499/1583/1584/1855/1857/2770/2778/2932/3708/4297/8085/5605/5594/5595/4221/5087/23236/51655/83439/6934/7471/7472/7476/7477	41
hsa00350	hsa00350	Tyrosine metabolism	16/896	36/7387	1.32E-06	1.85E-05	1.13E-05	124/125/126/127/128/130/131/220/1312/1644/4128/4129/4282/7054/7173/7299	16
hsa04916	hsa04916	Melanogenesis	30/896	101/7387	1.68E-06	2.18E-05	1.34E-05	109/111/115/815/816/10488/1387/1499/1855/1857/2033/2770/2778/2932/3265/3815/5605/5594/5595/4893/23236/5578/5579/83439/6934/7299/7471/7472/7476/7477	30
hsa05032	hsa05032	Morphine addiction	28/896	91/7387	1.71E-06	2.18E-05	1.34E-05	109/111/115/773/774/1812/2550/9568/2554/2555/2556/2557/2558/2560/2562/2563/2566/2567/55879/2569/2770/2778/4988/5137/5141/5142/5578/5579	28
hsa04015	hsa04015	Rap1 signaling pathway	49/896	206/7387	1.84E-06	2.18E-05	1.34E-05	109/111/115/135/207/673/1268/1499/1500/9732/1813/1944/1950/27006/2250/2263/2321/2770/2778/2902/2903/2904/3265/3480/3690/3815/27040/5605/5606/5608/5594/6300/5603/5595/4233/4803/4893/56288/5290/5296/23236/5578/5579/5587/5879/11069/83593/26037/7057	49
hsa05213	hsa05213	Endometrial cancer	21/896	58/7387	1.85E-06	2.18E-05	1.34E-05	207/324/10297/673/29119/1499/1950/2002/4616/2932/3265/5605/5594/5595/4292/4893/5290/5296/6654/83439/6934	21
hsa04261	hsa04261	Adrenergic signaling in cardiomyocytes	38/896	144/7387	1.91E-06	2.18E-05	1.34E-05	109/111/115/154/186/207/478/481/491/492/493/596/775/776/778/55799/93589/783/815/816/10488/2770/2778/5594/6300/5603/5595/5294/23236/5350/5519/5528/5578/11069/6262/6331/6332/6548	38
hsa05225	hsa05225	Hepatocellular carcinoma	42/896	168/7387	2.59E-06	2.82E-05	1.73E-05	207/324/10297/57492/673/1499/1855/1857/2002/4616/2932/2944/2950/2952/3265/3480/5605/5594/5595/4233/2475/4893/5290/5296/5578/5579/4087/4089/6595/6597/6599/6601/6605/6654/83439/6934/7015/7040/7471/7472/7476/7477	42
hsa04072	hsa04072	Phospholipase D signaling pathway	38/896	146/7387	2.75E-06	2.82E-05	1.73E-05	109/111/115/207/551/552/553/554/139189/8525/1950/2778/2911/2914/2915/2916/2917/2918/3265/8681/3815/5605/5594/5595/2475/4893/5290/5294/5296/8605/23236/5578/5781/11069/6009/6654/7248/7249	38
hsa04912	hsa04912	GnRH signaling pathway	28/896	93/7387	2.76E-06	2.82E-05	1.73E-05	109/111/115/775/776/778/815/816/2002/2778/2798/3265/3708/8681/5605/5606/5608/5594/5602/6300/5603/5595/4893/8605/23236/5578/5579/6654	28
hsa05226	hsa05226	Gastric cancer	38/896	149/7387	4.67E-06	4.62E-05	2.84E-05	207/324/10297/596/673/1027/1045/29119/1499/1855/1857/1950/27006/2250/2263/4616/2932/3265/5605/5594/5595/4233/4292/2475/4893/5290/5296/4087/4089/6654/83439/6934/7015/7040/7471/7472/7476/7477	38
hsa05030	hsa05030	Cocaine addiction	18/896	49/7387	7.96E-06	7.63E-05	4.68E-05	111/627/10488/1644/1742/1812/1813/2770/2778/2891/2902/2903/2904/4128/4129/84152/6531/7054	18
hsa04664	hsa04664	Fc epsilon RI signaling pathway	22/896	68/7387	8.92E-06	8.24E-05	5.06E-05	207/241/3265/8681/27040/5605/5606/5608/5594/5602/6300/5603/5595/4893/5290/5296/8605/5578/5879/6654/7124/10451	22
hsa04540	hsa04540	Gap junction	26/896	88/7387	9.13E-06	8.24E-05	5.06E-05	109/111/115/1453/1812/1813/1950/2697/2770/2778/2911/2915/2977/3265/3356/3708/5605/5594/5595/4893/23236/5578/5579/6654/7846/7280	26
hsa04933	hsa04933	AGE-RAGE signaling pathway in diabetic complications	28/896	99/7387	1.05E-05	9.21E-05	5.65E-05	207/596/1027/1282/1287/2335/3265/3569/5594/5602/6300/5603/5595/4893/5290/5296/23236/5333/84812/5578/5579/5879/5054/4087/4089/6772/7040/7124	28
hsa01521	hsa01521	EGFR tyrosine kinase inhibitor resistance	24/896	79/7387	1.19E-05	0.00010149	6.23E-05	207/596/10018/673/1950/1977/2263/2932/3265/3480/3569/5605/5594/5595/4233/2475/4763/4893/3084/5290/5296/5578/5579/6654	24
hsa04010	hsa04010	MAPK signaling pathway	61/896	295/7387	1.42E-05	0.000118064	7.25E-05	207/374/627/673/773/774/775/776/777/778/8913/8912/8911/55799/93589/783/1845/1944/1950/2002/2066/27006/2250/2263/2316/2321/4616/3265/3480/8681/3815/5605/5606/5608/5594/5602/6300/5603/5595/23542/2122/4208/4233/4763/4803/4893/4908/4909/4914/4915/8605/5578/5579/5879/6196/6197/27330/6654/51347/7040/7124	61
hsa04012	hsa04012	ErbB signaling pathway	25/896	85/7387	1.48E-05	0.000119232	7.32E-05	207/374/673/815/816/867/1027/1950/2002/2066/2932/3265/5605/5594/5602/5595/2475/4893/3084/56924/5290/5296/5578/5579/6654	25
hsa05014	hsa05014	Amyotrophic lateral sclerosis (ALS)	18/896	51/7387	1.52E-05	0.000119306	7.32E-05	57679/596/2876/2890/2891/2902/2903/2904/5606/5608/6300/5603/4747/4842/5879/6506/6647/7124	18
hsa01522	hsa01522	Endocrine resistance	27/896	96/7387	1.68E-05	0.000126027	7.73E-05	109/111/115/207/596/673/1027/28514/2099/2100/2778/3265/3480/5605/5594/5602/6300/5603/5595/4193/2475/9611/4854/4893/5290/5296/6654	27
hsa04925	hsa04925	Aldosterone synthesis and secretion	27/896	96/7387	1.68E-05	0.000126027	7.73E-05	109/111/115/478/481/491/492/493/775/776/778/8913/8912/8911/815/816/814/10488/1583/747/2778/3708/4929/23236/5578/5579/5587	27
hsa04921	hsa04921	Oxytocin signaling pathway	37/896	153/7387	2.27E-05	0.000166116	0.000101954	109/111/115/775/776/778/55799/93589/783/815/816/814/952/2002/2770/2778/2977/3265/3708/8681/3768/3759/5605/5594/5595/4208/4893/5020/5021/5294/8605/23236/5578/5579/5743/6262/6263	37
hsa04550	hsa04550	Signaling pathways regulating pluripotency of stem cells	34/896	139/7387	3.77E-05	0.000269107	0.000165165	207/324/10297/1499/1855/1857/2103/2263/2932/3211/3265/3480/3720/7994/5605/5594/6300/5603/5595/4893/5013/5080/5290/5296/5978/9869/4087/4089/6929/7471/7472/7476/7477/463	34
hsa04150	hsa04150	mTOR signaling pathway	36/896	151/7387	4.05E-05	0.000282836	0.00017359	207/673/9681/1855/1857/1977/2887/2932/3265/3480/3667/23175/5605/5594/5595/2475/4893/5290/5296/5578/5579/6009/6196/6197/27330/83667/8140/6654/51256/7124/7248/7249/7471/7472/7476/7477	36
hsa05224	hsa05224	Breast cancer	35/896	147/7387	5.32E-05	0.000363155	0.000222886	207/324/10297/673/675/1499/28514/1855/1857/1950/2099/2100/27006/2250/4616/2932/3265/3480/3815/5605/5594/5595/2475/8648/4854/4893/5290/5296/6654/83439/6934/7471/7472/7476/7477	35
hsa04360	hsa04360	Axon guidance	39/896	175/7387	9.71E-05	0.000647895	0.000397645	91653/815/816/1944/2043/285220/2048/2051/2770/2932/3265/64101/57689/5594/5595/4233/4893/22854/56924/56288/5290/5296/5362/55558/91584/5364/5578/5727/5781/5879/6091/6092/64221/57715/9037/10501/6586/9901/7225	39
hsa04066	hsa04066	HIF-1 signaling pathway	26/896	100/7387	0.000103747	0.000677664	0.000415916	207/226/596/815/816/1027/1387/1950/1977/2033/2321/3458/3459/3480/3569/5605/5594/5595/2475/4843/5290/5296/5578/5579/5054/6513	26
hsa04810	hsa04810	Regulation of actin cytoskeleton	44/896	208/7387	0.000129591	0.000816716	0.000501259	10152/81/324/10297/50649/9459/10458/673/1131/23191/81624/1793/1950/2245/89846/27006/2250/2263/2335/2934/3265/10788/128239/3676/3678/3690/3695/5605/5594/5595/4478/4628/79784/4627/10787/4893/56924/5290/5296/5879/6548/6654/221178/10451	44
hsa05211	hsa05211	Renal cell carcinoma	20/896	69/7387	0.000130355	0.000816716	0.000501259	207/9915/673/1387/2033/2034/3265/5605/5594/5595/4233/4893/56924/5290/5296/5781/5879/6513/6654/7040	20
hsa04710	hsa04710	Circadian rhythm	12/896	31/7387	0.000146624	0.000900274	0.000552542	406/9575/1407/1453/8454/4862/9572/5187/8864/8863/6095/6096	12
hsa04068	hsa04068	FoxO signaling pathway	31/896	132/7387	0.000183425	0.001104149	0.000677671	116986/207/10018/673/1027/1387/1950/2033/2290/4616/2911/9456/3265/3480/3569/3667/5605/5594/5602/6300/5603/5595/4193/4893/5290/5296/4087/4089/6654/7040/7874	31
hsa04930	hsa04930	Type II diabetes mellitus	15/896	46/7387	0.000215356	0.001271431	0.00078034	9370/773/774/775/776/777/8913/3667/5594/5602/5595/2475/5290/5296/7124	15
hsa04520	hsa04520	Adherens junction	20/896	72/7387	0.000246534	0.001428039	0.000876458	81/10458/1387/29119/1499/1500/2033/2241/3480/5594/5595/4233/56288/5787/5797/5879/4087/4089/83439/6934	20
hsa04970	hsa04970	Salivary secretion	23/896	90/7387	0.000336449	0.001912772	0.001173963	109/111/115/154/478/481/491/492/493/683/952/1131/2778/2977/3708/3778/4842/23236/5578/5579/6263/6558/6548	23
hsa04915	hsa04915	Estrogen signaling pathway	31/896	137/7387	0.000371096	0.002035471	0.001249269	109/111/115/207/596/10488/1509/9166/2099/2100/2550/9568/2770/2778/2911/3265/3708/3868/192666/353288/3881/5605/5594/5595/8648/4893/4988/5290/5296/23236/6654	31
hsa04911	hsa04911	Insulin secretion	22/896	85/7387	0.000371291	0.002035471	0.001249269	109/111/115/478/481/775/776/778/815/816/1131/10488/2778/3778/23236/5578/5579/11069/6262/6513/6616/6804	22
hsa04510	hsa04510	Focal adhesion	41/896	199/7387	0.000391259	0.002107306	0.001293358	81/207/394/596/330/673/1282/1287/1499/1793/1950/2002/2316/2321/2335/2932/3265/3480/3676/3678/3690/3695/284217/3912/3914/5594/5602/5595/4233/56924/5290/5296/5578/5579/5879/5649/6654/6696/7057/63923/10451	41
hsa05214	hsa05214	Glioma	19/896	71/7387	0.000584938	0.003096138	0.001900253	207/673/815/816/1950/4616/3265/3480/5605/5594/5595/4193/2475/4893/5290/5296/5578/5579/6654	19
hsa04742	hsa04742	Taste transduction	21/896	83/7387	0.000694224	0.003612316	0.002217056	773/775/1131/2550/9568/2554/2555/2556/2557/2558/2911/2914/3350/3351/3359/170572/5137/6326/6328/6335/50831	21
hsa04750	hsa04750	Inflammatory mediator regulation of TRP channels	23/896	97/7387	0.001045695	0.005350473	0.003283849	109/111/115/815/816/2778/3356/3708/8681/5606/5608/5602/6300/5603/4803/4914/5290/5296/8605/23236/5578/5579/59341	23
hsa04310	hsa04310	Wnt signaling pathway	31/896	146/7387	0.00115958	0.00583592	0.003581792	324/10297/815/816/57680/1387/1499/8454/1855/1857/2033/2239/2932/5602/23236/144165/166336/5578/5579/5663/5879/8607/4089/6907/79718/83439/6934/7471/7472/7476/7477	31
hsa00310	hsa00310	Lysine degradation	16/896	59/7387	0.001332013	0.00649092	0.003983798	55870/79813/2146/4297/58508/8085/55904/51111/64324/7468/8985/23067/29072/9869/83852/55217	16
hsa04370	hsa04370	VEGF signaling pathway	16/896	59/7387	0.001332013	0.00649092	0.003983798	207/3265/8681/5605/5594/6300/5603/5595/4893/5290/5296/8605/5578/5579/5743/5879	16
hsa05231	hsa05231	Choline metabolism in cancer	23/896	99/7387	0.001404099	0.006662107	0.004088864	207/1120/139189/8525/1950/3265/8681/5605/5594/5602/5595/2475/4893/5290/5296/8605/5578/5579/5879/6009/6654/7248/7249	23
hsa04390	hsa04390	Hippo signaling pathway	32/896	154/7387	0.001420368	0.006662107	0.004088864	174/324/10297/374/1453/29119/1499/1739/1740/1741/1742/1855/1857/2736/2932/3996/56288/10207/5519/23513/5054/4087/4089/83439/6934/7040/7471/7472/7476/7477/7531/7532	32
hsa05220	hsa05220	Chronic myeloid leukemia	19/896	76/7387	0.001432244	0.006662107	0.004088864	207/673/867/1027/4616/3065/3265/5605/5594/5595/4193/2122/4893/5290/5296/5781/4089/6654/7040	19
hsa05230	hsa05230	Central carbon metabolism in cancer	17/896	65/7387	0.00147662	0.006766007	0.004152632	207/2263/3265/3815/5605/5594/5595/4233/2475/4893/4914/4916/5290/5296/9123/6513/8140	17
hsa04211	hsa04211	Longevity regulating pathway	21/896	89/7387	0.001813616	0.008187941	0.005025344	109/111/115/9370/207/814/10488/79813/1977/3265/3480/3667/2475/4893/5290/5296/9821/6009/83667/7248/7249	21
hsa05412	hsa05412	Arrhythmogenic right ventricular cardiomyopathy (ARVC)	18/896	72/7387	0.001892317	0.008419438	0.005167424	775/776/778/55799/93589/783/29119/1499/1605/1756/2697/3676/3678/3690/3695/6262/83439/6934	18
hsa05414	hsa05414	Dilated cardiomyopathy (DCM)	21/896	90/7387	0.002102303	0.00911141	0.005592122	109/111/115/775/776/778/55799/93589/783/1605/1756/2778/3676/3678/3690/3695/5350/6262/7040/7124/7273	21
hsa04514	hsa04514	Cell adhesion molecules (CAMs)	30/896	145/7387	0.00211727	0.00911141	0.005592122	23705/80381/1003/26047/3105/3106/3123/3135/3676/3695/64101/57689/4684/4685/4756/23114/22871/57555/54413/57502/22829/4897/9378/9379/9369/22854/5133/5788/5797/6383	30
hsa05142	hsa05142	Chagas disease (American trypanosomiasis)	23/896	102/7387	0.002136878	0.00911141	0.005592122	1636/207/718/9630/2770/2778/3458/3459/3569/5594/5602/6300/5603/5595/4843/5290/5296/23236/5519/5054/4087/7040/7124	23
hsa04151	hsa04151	PI3K-Akt signaling pathway	61/896	352/7387	0.002170373	0.009127458	0.005601971	207/374/596/10018/627/1027/1282/1287/10488/1944/1950/1977/2066/27006/2250/2263/2321/2335/2932/3265/3480/3569/3667/3676/3678/3690/3695/3815/284217/3912/3914/5605/5594/5595/4193/4233/2475/4602/4803/4893/4908/4909/4914/4915/5290/5294/5296/5519/5528/5578/5879/5649/6009/6654/6696/7057/63923/7248/7249/7531/7532	61
hsa04927	hsa04927	Cortisol synthesis and secretion	16/896	63/7387	0.002791075	0.011579191	0.007106721	109/111/115/775/776/778/8913/8912/8911/10488/1583/1584/2778/3708/5087/23236	16
hsa04971	hsa04971	Gastric acid secretion	18/896	75/7387	0.003073312	0.01258009	0.007721022	109/111/115/478/481/815/816/1131/2770/2778/3708/3766/3772/3759/23236/5578/5579/6548	18
hsa05216	hsa05216	Thyroid cancer	11/896	37/7387	0.003389552	0.013668656	0.008389129	673/1499/4616/3265/5605/5594/5595/4893/4914/83439/6934	11
hsa00982	hsa00982	Drug metabolism - cytochrome P450	17/896	70/7387	0.003472818	0.013668656	0.008389129	124/125/126/127/128/130/131/220/1544/1557/2944/2950/2952/4128/4129/10941/7365	17
hsa04917	hsa04917	Prolactin signaling pathway	17/896	70/7387	0.003472818	0.013668656	0.008389129	207/2099/2100/2932/3265/5605/5594/5602/6300/5603/5595/4893/5290/5296/6654/6772/7054	17
hsa04371	hsa04371	Apelin signaling pathway	28/896	137/7387	0.003523221	0.013691506	0.008403153	109/111/115/207/814/2770/9759/3265/3708/5605/5594/5595/4208/2475/4842/4843/4854/4893/5294/5327/23236/6262/6263/5054/6548/4087/4089/6696	28
hsa05204	hsa05204	Chemical carcinogenesis	19/896	82/7387	0.003648938	0.0140028	0.00859421	124/125/126/127/128/130/131/220/1139/1544/1562/1557/2944/2950/2952/3290/5743/10941/7365	19
hsa04660	hsa04660	T cell receptor signaling pathway	22/896	101/7387	0.004145713	0.015712763	0.009643698	207/84433/1739/2932/3265/3458/3702/27040/5605/5594/6300/5603/5595/4893/56924/5133/5290/5296/5788/6654/7124/10451	22
hsa05221	hsa05221	Acute myeloid leukemia	16/896	66/7387	0.004598173	0.016944007	0.010399374	207/673/3265/3815/5605/5594/5595/2475/4893/8864/5290/5296/6654/83439/6934/7704	16
hsa05223	hsa05223	Non-small cell lung cancer	16/896	66/7387	0.004598173	0.016944007	0.010399374	207/673/1950/2272/4616/3265/5605/5594/5595/4893/5290/5296/5578/5579/83593/6654	16
hsa04014	hsa04014	Ras signaling pathway	42/896	232/7387	0.004636145	0.016944007	0.010399374	207/627/1944/1950/2002/27006/2250/2263/2321/2902/2903/2904/3265/3363/3480/8681/3815/283455/27040/5605/5594/5602/5595/4233/4763/4803/4893/4908/4909/4914/4915/56924/5290/5296/8605/5578/5579/5781/5879/83593/6654/8831	42
hsa04972	hsa04972	Pancreatic secretion	21/896	96/7387	0.004774461	0.017043716	0.01046057	109/111/115/478/481/491/492/493/683/952/1131/2778/3708/3778/23236/5578/5579/5879/6262/6558/6548	21
hsa05146	hsa05146	Amoebiasis	21/896	96/7387	0.004774461	0.017043716	0.01046057	81/1282/1287/2335/9630/2778/3458/7850/3569/284217/3912/3914/4843/5290/5296/23236/5578/5579/6318/7040/7124	21
hsa00330	hsa00330	Arginine and proline metabolism	13/896	50/7387	0.005443961	0.019210299	0.011790308	262/26/55748/1610/2628/4128/4129/4842/4843/8974/5625/58510/6611	13
hsa04625	hsa04625	C-type lectin receptor signaling pathway	22/896	104/7387	0.005987041	0.020886607	0.012819142	207/64581/1959/1960/3265/3569/10379/3708/5594/5602/6300/5603/5595/4193/4893/5290/5296/5743/5781/6772/6773/7124	22
hsa04918	hsa04918	Thyroid hormone synthesis	17/896	74/7387	0.006349622	0.021902629	0.013442725	109/111/115/478/481/821/10488/2778/2876/3708/4036/9601/23236/5578/5579/7173/8458	17
hsa04926	hsa04926	Relaxin signaling pathway	26/896	130/7387	0.006486708	0.022126883	0.01358036	109/111/115/207/1282/1287/10488/2770/2778/3265/5605/5594/5602/6300/5603/5595/4842/4843/4893/5290/5296/23236/5578/4087/6654/7040	26
hsa04022	hsa04022	cGMP-PKG signaling pathway	31/896	163/7387	0.006797066	0.022930761	0.01407374	109/111/115/140/154/207/478/481/491/492/493/775/776/778/1258/10488/2770/2969/9569/2977/3667/3708/3778/5605/5594/5595/4208/5294/23236/5350/7225	31
hsa05217	hsa05217	Basal cell carcinoma	15/896	63/7387	0.007128524	0.023787576	0.01459961	324/10297/1499/1855/1857/4616/2736/2932/5727/83439/6934/7471/7472/7476/7477	15
hsa05212	hsa05212	Pancreatic cancer	17/896	75/7387	0.00730992	0.024130596	0.014810138	207/9459/673/675/1950/4616/5594/5602/5595/2475/5290/5296/5879/4087/4089/6772/7040	17
hsa05168	hsa05168	Herpes simplex infection	34/896	185/7387	0.008121648	0.026331352	0.01616085	406/718/9575/1387/8454/2033/2969/9569/3054/3105/3106/3123/3135/3150/64135/3458/3459/3569/10379/5602/55998/4940/5187/8864/8863/5430/5781/6432/6772/6773/6878/7124/7297/7874	34
hsa05145	hsa05145	Toxoplasmosis	23/896	113/7387	0.008148138	0.026331352	0.01616085	207/596/330/2770/3123/3458/3459/284217/3912/3914/5606/5608/5594/5602/6300/5603/5595/4843/5294/6772/7040/7124/7297	23
hsa05202	hsa05202	Transcriptional misregulation in cancer	34/896	186/7387	0.008820485	0.028207175	0.017312136	9915/330/55589/1027/2078/2321/4616/2892/3065/3480/7850/3569/3695/221037/7403/4297/4193/4208/4221/4233/4291/4314/9611/7468/4914/5079/5087/8864/5327/25942/6756/6929/7102/7704	34
hsa04218	hsa04218	Cellular senescence	30/896	160/7387	0.009396699	0.029584913	0.018157722	207/776/4616/3105/3106/3135/3265/3569/3708/5605/5606/5608/5594/6300/5603/5595/4193/2475/4893/5290/5296/83593/6009/5054/4087/7040/54822/59341/7248/7249	30
hsa05410	hsa05410	Hypertrophic cardiomyopathy (HCM)	18/896	83/7387	0.009444044	0.029584913	0.018157722	1636/775/776/778/55799/93589/783/1605/1756/3569/3676/3678/3690/3695/6262/7040/7124/7273	18
hsa05203	hsa05203	Viral carcinogenesis	36/896	201/7387	0.009910981	0.030734053	0.018863005	81/718/1027/1108/10488/1387/1654/1739/1959/1960/2033/2934/3065/8841/9759/10013/9734/3105/3106/3135/3265/10379/8850/5594/5595/4193/4893/5290/5296/5879/23513/27044/7337/7874/7531/7532	36
hsa04960	hsa04960	Aldosterone-regulated sodium reabsorption	10/896	37/7387	0.010600283	0.032542868	0.019973164	478/481/3667/5594/5595/4306/5290/5296/5578/5579	10
hsa05218	hsa05218	Melanoma	16/896	72/7387	0.011046021	0.033575528	0.020606959	207/673/1950/27006/2250/4616/3265/3480/5605/5594/5595/4193/4233/4893/5290/5296	16
hsa00360	hsa00360	Phenylalanine metabolism	6/896	17/7387	0.011878828	0.035752944	0.021943346	220/1644/4128/4129/4282/5053	6
hsa04114	hsa04114	Oocyte meiosis	24/896	124/7387	0.012995577	0.038734389	0.023773206	109/111/115/10393/367/699/815/816/8454/3480/3708/5594/6300/5595/5519/5528/6196/6197/27330/9748/8243/9126/7531/7532	24
hsa05161	hsa05161	Hepatitis B	27/896	144/7387	0.013286652	0.039221174	0.02407197	207/596/1027/10488/1387/1654/1959/1960/2002/2033/3265/64135/3569/5605/5594/5602/5595/4893/5290/5296/5578/5579/4089/6772/6773/7040/7124	27
hsa04071	hsa04071	Sphingolipid signaling pathway	23/896	118/7387	0.013667822	0.039962108	0.024526718	140/207/596/253782/1509/2770/3265/5605/5594/5602/6300/5603/5595/4893/5290/5296/23236/5519/5528/5578/5579/5879/7124	23
hsa05140	hsa05140	Leishmaniasis	16/896	74/7387	0.014329915	0.041502679	0.025472242	718/2002/3123/3458/3459/3676/5594/6300/5603/5595/4843/5579/5743/6772/7040/7124	16
hsa04213	hsa04213	Longevity regulating pathway - multiple species	14/896	62/7387	0.014672576	0.042097951	0.02583759	109/111/115/207/1979/3065/3265/3480/3667/2475/4893/5290/5296/6647	14
hsa05167	hsa05167	Kaposi's sarcoma-associated herpesvirus infection	33/896	186/7387	0.015060811	0.04281175	0.026275684	207/718/1387/1499/2033/2932/3105/3106/3135/3265/3459/3569/10379/3708/5605/5608/5594/5602/6300/5603/5595/4277/2475/4893/5290/5294/5296/57580/5743/5879/6772/6773/7297	33
hsa05164	hsa05164	Influenza A	31/896	173/7387	0.015823649	0.044567525	0.02735329	207/1387/2033/2932/3123/64135/3458/3459/3606/3569/10379/5605/5606/5608/5594/5602/6300/5603/5595/79671/55998/4940/5290/5296/5578/5579/6772/6773/7124/7297/7514	31
hsa05034	hsa05034	Alcoholism	32/896	180/7387	0.016048653	0.044790332	0.027490038	111/135/627/673/814/10488/1644/1812/1813/2770/2778/2902/2903/2904/94239/3065/8841/9759/10013/9734/3012/3265/4128/4129/5594/5595/4893/4915/84152/6531/6654/7054	32
hsa04512	hsa04512	ECM-receptor interaction	17/896	82/7387	0.017743813	0.049075232	0.030119892	960/1282/1287/1605/2335/3676/3678/3690/3695/284217/3912/3914/5649/6696/9899/7057/63923	17
